# Supplementary material for: Neighbourhood socioeconomic characteristics and blood pressure among Jamaican youth: a pooled analysis of data from observational studies
Source: PeerJ. 2020 Oct 6;8:e10058. doi: 10.7717/peerj.10058 (PMC7546221; doi:10.7717/peerj.10058)
Supplement: Supplemental Information 3 [file peerj-08-10058-s003.xlsx]

## Sheet: Sheet1
num	sex	age	weight	height_cm	bmi	mn23sbp	mn23dbp	waistcirc	fastglu	fast_chol	highbp_120_80	bmicatn4	parno	psu	pstratwt	level2_psu	community	parish	population	populationdensity	unemployment	incomeproxy	poverty	urban	urban_n	murders_2007	murders_2008	murders_2009	nonmiss1	_Isex_1	include1	study	parish_mlm	community_n	murder_total	murder_rate	comp1a	comp2a	comp3a	incomeproxy_rev	incomeproxy_rev_std	poverty_std	unemployment_std	populationdensity_std	murder_rate_std	composite_sep	possession_cat_1986jbcs_old	possessn_cat3_jhls2	posscat3b_jyrrbs
1	0	18	53.8	155.6	22.221	95	64	66.4333	4.4	2.8	0	1				4	Edgewater	St. Catherine	5768	1560	6.60254	24	3.85101	No	0	3	2	8	5	0	1	1	14	279	13	2.25381	1.35722	-2.05925	0.290121	5	-2.19867	-1.20436	-0.399234	-0.294616	0.0107519	-4.08613	2
2	1	18	74.5	189	20.8561	105	63	75.2667	5.2	3.7	0	1				8	Greater Portmore	St. Catherine	61267	8788	39.4381	17	2.61365	No	0	9	9	12	5	1	1	1	14	284	30	0.48966	3.83011	2.54215	-1.59566	12	-0.487432	-1.30827	4.21618	2.30071	-0.594114	4.12707	2
3	0	18	40	169.5	13.9226	108	49	82.4667	4.1	5.4	0	2				21	Greater Portmore	St. Catherine	61267	8788	39.4381	17	2.61365	No	0	9	9	12	5	0	1	1	14	284	30	0.48966	3.83011	2.54215	-1.59566	12	-0.487432	-1.30827	4.21618	2.30071	-0.594114	4.12707	2
4	1	18	92.5	181.1	28.2036	107	72	68.4667	4.8	5.4	0	3				1	Waterford	St. Catherine	16354	2862	7.79732	20	3.01115	Yes	1	11	5	8	5	1	1	1	14	303	24	1.46753	1.30582	-1.22285	-0.0249763	9	-1.22082	-1.27489	-0.231294	0.172888	-0.258837	-2.81295	2
5	1	18	72.2	188.2	20.3844	92	54	76.6333	4.3	4.1	0	1				15	Greater Portmore	St. Catherine	61267	8788	39.4381	17	2.61365	No	0	9	9	12	5	1	1	1	14	284	30	0.48966	3.83011	2.54215	-1.59566	12	-0.487432	-1.30827	4.21618	2.30071	-0.594114	4.12707	3
6	1	18	72.7	177.1	23.1791	110	62	72.4333	4.3	3.9	0	1				1	Greater Portmore	St. Catherine	61267	8788	39.4381	17	2.61365	No	0	9	9	12	5	1	1	1	14	284	30	0.48966	3.83011	2.54215	-1.59566	12	-0.487432	-1.30827	4.21618	2.30071	-0.594114	4.12707	3
7	1	18	64.9	171.7	22.0143	109	71	71.0667	4.5	4.5	0	1				21	Greater Portmore	St. Catherine	61267	8788	39.4381	17	2.61365	No	0	9	9	12	5	1	1	1	14	284	30	0.48966	3.83011	2.54215	-1.59566	12	-0.487432	-1.30827	4.21618	2.30071	-0.594114	4.12707	2
8	1	18	70.3	183.4	20.9005	116	66	71.0667	4.6	5.2	0	1				4	Greater Portmore	St. Catherine	61267	8788	39.4381	17	2.61365	No	0	9	9	12	5	1	1	1	14	284	30	0.48966	3.83011	2.54215	-1.59566	12	-0.487432	-1.30827	4.21618	2.30071	-0.594114	4.12707	2
9	1	18	71.3	176.5	22.8876	101	65	77.9333	3.8	4.4	0	1					Waterford	St. Catherine	16354	2862	7.79732	20	3.01115	Yes	1	11	5	8	5	1	1	1	14	303	24	1.46753	1.30582	-1.22285	-0.0249763	9	-1.22082	-1.27489	-0.231294	0.172888	-0.258837	-2.81295	1
10	1	18	62.4	179.3	19.4099	90	64	69.0333	3.8	4.2	0	1				1	Greater Portmore	St. Catherine	61267	8788	39.4381	17	2.61365	No	0	9	9	12	5	1	1	1	14	284	30	0.48966	3.83011	2.54215	-1.59566	12	-0.487432	-1.30827	4.21618	2.30071	-0.594114	4.12707	2
11	0	18	111.3	170.5	38.2866	111	71	100.9	4.4	5.8	0	4				4	Independence City	St. Catherine	9306	8938	8.08618	18	2.38904	Yes	1	3	0	6	5	0	1	1	14	291	9	0.967118	2.32917	-0.17162	-0.162446	11	-0.731895	-1.32713	-0.190691	2.35457	-0.43041	-0.325554	2
12	1	18	57.9	165	21.2672	115	59	68.4	3.6	3.7	0	1				19	Greater Portmore	St. Catherine	61267	8788	39.4381	17	2.61365	No	0	9	9	12	5	1	1	1	14	284	30	0.48966	3.83011	2.54215	-1.59566	12	-0.487432	-1.30827	4.21618	2.30071	-0.594114	4.12707	2
13	1	18	54.5	163	20.5126	88	59	62.8667	3.9	3.3	0	1					Naggo Head	St. Catherine	9181	4492	9.26966	16	8.93592	Yes	1	7	7	16	5	1	1	1	14	295	30	3.26762	1.00067	-0.0106212	0.443133	13	-0.24297	-0.777361	-0.0243393	0.758166	0.358349	0.0718443	3
14	0	18	46.3	163.9	17.2355	103	55	61.8333		4.2	0	2				1	Passage Fort	St. Catherine	11187	1286	10.2302	16	4.74087	Yes	1	3	3	3	5	0	1	1	14	297	9	0.804505	0.625085	-0.582769	-0.391717	13	-0.24297	-1.12964	0.110676	-0.393	-0.486164	-2.1411	3
15	0	18	67.5	161.6	25.8476	99	52	73.2667	4.7	4.4	0	3				25	Norbrook	St. Andrew	3876	1686	1.58537	29	2.7463	Yes	1	1	2	0	5	0	1	1	2	85	3	0.773994	1.66759	-3.39839	0.0522332	0	-3.42098	-1.29713	-1.10445	-0.249373	-0.496626	-6.56857	2
16	1	18	59	172.3	19.8738	110	69	73.4667	5.5	5.7	0	1					Grants Pen	St. Andrew	7595	1122	11.8899	11	17.8421	Yes	1	8	12	14	5	1	1	1	2	55	34	4.47663	-0.481125	0.853885	0.604069	18	0.979343	-0.0294686	0.343965	-0.451886	0.772876	1.61483	2
17	1	18	63	180.6	19.3155	113	54	70.4333	4.3	3.5	0	1				7	Glengoffe	St. Catherine	4092	310	6.46644	15	18.4889	Yes	1	2	4	2	5	1	1	1	14	282	8	1.95503	-0.57809	-0.515499	0.014994	14	0.0014929	0.0248439	-0.418364	-0.743448	-0.0916891	-1.22716	2
18	0	18	64.9	178.6	20.3461	110	60	69.3667	4.7	3.3	0	1				1	Greater Portmore	St. Catherine	61267	8788	39.4381	17	2.61365	No	0	9	9	12	5	0	1	1	14	284	30	0.48966	3.83011	2.54215	-1.59566	12	-0.487432	-1.30827	4.21618	2.30071	-0.594114	4.12707	1
19	1	18	67.2	173.9	22.2213	132	61	72.1667	5.1	4.3	1	1				18	Bridgeport	St. Catherine	12183	8490	6.44092	20	1.51669	Yes	1	2	4	4	5	1	1	1	14	272	10	0.820816	2.40232	-0.714596	-0.127091	9	-1.22082	-1.40039	-0.42195	2.19371	-0.480572	-1.33002	1
20	0	18	53.4	163.5	19.9759	95	61	66	4.1	5.2	0	1				24	Greater Portmore	St. Catherine	61267	8788	39.4381	17	2.61365	No	0	9	9	12	5	0	1	1	14	284	30	0.48966	3.83011	2.54215	-1.59566	12	-0.487432	-1.30827	4.21618	2.30071	-0.594114	4.12707	1
21	1	18	108.8	176.5	34.9252	120	62	95.4667	4.2	4.3	1	4					Eastwood Park Gardens	St. Andrew	1317	2058	4.65533	22	4.85144	Yes	1	2	2	4	5	1	1	1	2	49	8	6.07441	1.13341	-1.54001	1.59948	7	-1.70974	-1.12035	-0.672936	-0.115801	1.3207	-2.29814	2
22	0	18	68.2	167.8	24.2215	96	67	72.2333	4.7	4.2	0	1				11	Richmond Park	St. Andrew	3030	5250	6.23462	14	9.19327	Yes	1	3	3	1	5	0	1	1	2	93	7	2.31023	0.763761	0.0912493	0.243708	15	0.245955	-0.75575	-0.450949	1.03034	0.0300951	0.0996887	3
23	0	18	89	175.7	28.8301	111	72	81.4667	4.7	4.6	0	3				1	Waterford	St. Catherine	16354	2862	7.79732	20	3.01115	Yes	1	11	5	8	5	0	1	1	14	303	24	1.46753	1.30582	-1.22285	-0.0249763	9	-1.22082	-1.27489	-0.231294	0.172888	-0.258837	-2.81295	1
24	0	18	67.8	163	25.5185	108	56	76	4.1	5	0	3				1	Greater Portmore	St. Catherine	61267	8788	39.4381	17	2.61365	No	0	9	9	12	5	0	1	1	14	284	30	0.48966	3.83011	2.54215	-1.59566	12	-0.487432	-1.30827	4.21618	2.30071	-0.594114	4.12707	2
25	1	18	94.4	184.7	27.6719	115	73	90.4667	5	4.6	0	3				4	Greater Portmore	St. Catherine	61267	8788	39.4381	17	2.61365	No	0	9	9	12	5	1	1	1	14	284	30	0.48966	3.83011	2.54215	-1.59566	12	-0.487432	-1.30827	4.21618	2.30071	-0.594114	4.12707	1
26	1	18	91.2	208	21.0799	108	60	76.8667	5	3.3	0	1				4	Elleston Flat/Mona Commons	St. Andrew	3297	1152	8.26287	17	18.6828	Yes	1	2	1	2	5	1	1	1	2	50	5	1.51653	-0.132114	-0.615046	-0.182816	12	-0.487432	0.0411282	-0.165855	-0.441114	-0.242036	-1.29531	2
27	1	18	65.8	166.8	23.6501	122	76.5	64.3333	4.9	4.8	1	1				1	University	St. Andrew	1648	531	2.53425	24	4.40264	Yes	1	5	3	3	5	1	1	1	2	109	11	6.67476	0.9564	-2.1939	1.88646	5	-2.19867	-1.15804	-0.971078	-0.664094	1.52654	-3.46535	3
28	0	18	48.6	154	20.4925	99	54	65.8	4.5	4.9	0	1				4	August Town	St. Andrew	7007	6257	8.2232	12	19.129	Yes	1	8	12	6	5	0	1	1	2	28	26	3.71058	0.351211	0.990275	0.537562	17	0.73488	0.078595	-0.171431	1.39192	0.510223	2.54418	2
29	0	18	56.8	170.3	19.5848	100	62	65.5333	4.3	3.2	0	1				13	Whitehall	St. Andrew	14065	1052	8.00432	13	20.8763	Yes	1	15	8	7	5	0	1	1	2	114	30	2.13295	-0.67931	0.0852287	-0.0152878	16	0.490418	0.22532	-0.202198	-0.477021	-0.0306868	0.00583185	3
30	0	18	66.7	165.5	24.3517	99	69	73.9	4.2	3.9	0	1				4	Arlene Gardens	St. Andrew	4004	4585	6.28857	20	5.62594	Yes	1	8	10	8	5	0	1	1	2	26	26	6.49351	1.47194	-0.723304	1.6702	9	-1.22082	-1.05531	-0.443366	0.791559	1.46439	-0.46355	2
31	0	18	69.5	165.4	25.4047	102	70	78.1667	3.9	4.5	0	3				5	Red Hills Rural	St. Andrew	8913	463	8.05012	15	22.0447	No	0	0	0	4	5	0	1	1	2	91	4	0.448783	-0.667128	-0.408314	-0.56759	14	0.0014929	0.323442	-0.19576	-0.688511	-0.608129	-1.16747	2
32	1	18	74.1	168.6	26.0677	114	70	78.2	4.9	5	0	3				1	Pembroke Hall	St. Andrew	5023	7015	5.17159	19	6.83375	Yes	1	6	5	1	5	1	1	1	2	88	12	2.38901	1.68198	-0.627997	0.377175	10	-0.976357	-0.95389	-0.600369	1.66409	0.0571059	-0.809422	3
33	0	18	43.6	159.5	17.1382	97	59	60.3	4.4	5.1	0	2				1	Washington Gardens	St. Andrew	5887	5333	6.02014	20	5.38366	Yes	1	3	1	0	5	0	1	1	2	112	4	0.679463	1.56052	-1.07808	-0.210312	9	-1.22082	-1.07566	-0.481097	1.06014	-0.529037	-2.24647	2
34	1	18	62.2	170.5	21.3964	107	63	67.9667	4.5	3.9	0	1				1	Patrick City	St. Andrew	6456	5249	6.82371	19	4.28405	Yes	1	2	0	2	5	1	1	1	2	87	4	0.619579	1.54277	-0.884277	-0.261017	10	-0.976357	-1.168	-0.368146	1.02998	-0.549569	-2.03209	3
35	0	18	72.6	167.6	25.8457	126	49	76.9667	4.5	4.1	1	3				1	Duhaney Park	St. Andrew	12729	1485	8.37111	16	7.26205	Yes	1	7	7	4	5	0	1	1	2	48	18	1.41409	0.438914	-0.62162	-0.135609	13	-0.24297	-0.917924	-0.150642	-0.321546	-0.277158	-1.91024	2
36	1	18	61.5	168.8	21.5839	113	74	71.8333	5	5.6	0	1				21	Greater Portmore	St. Catherine	61267	8788	39.4381	17	2.61365	No	0	9	9	12	5	1	1	1	14	284	30	0.48966	3.83011	2.54215	-1.59566	12	-0.487432	-1.30827	4.21618	2.30071	-0.594114	4.12707	2
37	1	18	78.9	179	24.6247	104	74	76.2333	4.5	3.1	0	1					Bridgeport	St. Catherine	12183	8490	6.44092	20	1.51669	Yes	1	2	4	4	5	1	1	1	14	272	10	0.820816	2.40232	-0.714596	-0.127091	9	-1.22082	-1.40039	-0.42195	2.19371	-0.480572	-1.33002	2
38	1	18	70	171.4	23.8274	110	27	76.5	5.4	3.8	0	1				1	Queensborough/Tunbridge	St. Andrew	4977	6449	6.8577	19	11.4057	Yes	1	2	2	5	5	1	1	1	2	90	9	1.80832	1.41367	-0.515384	0.0793745	10	-0.976357	-0.569961	-0.363367	1.46086	-0.141993	-0.590821	2
39	0	18	70	160.9	27.0387	98	70	85.2	4.8	4.5	0	3				1	Jones Town	St. Andrew	11289	1810	12.4556	7	30.0451	Yes	1	17	3	5	5	0	1	1	2	65	25	2.21455	-1.38737	1.69708	-0.27402	22	1.95719	0.995266	0.423474	-0.204849	-0.00271207	3.16837	3
40	1	18	83.7	176.5	26.868	136	86	87.9	5.1	5.6	1	3				1	Cockburn Gardens	St. Andrew	13488	1470	10.8643	7	27.2813	Yes	1	13	15	25	5	1	1	1	2	37	53	3.92942	-1.37491	1.59591	0.369415	22	1.95719	0.763177	0.199801	-0.326932	0.585257	3.1785	3
41	0	18	48.2	158.5	19.1862	93	55	66.5	4.8	5.3	0	1				1	Tower Hill	St. Andrew	12392	2433	11.312	11	24.4383	Yes	1	3	15	15	5	0	1	1	2	106	33	2.66301	-0.621794	0.958903	-0.00645609	18	0.979343	0.52444	0.262738	0.0188489	0.15105	1.93642	3
42	1	18	92.8	176.7	29.7218	122	62	92.6	4.5	3.7	1	3					Cross Roads	St. Andrew	3709	1722	6.08519	20	8.23956	Yes	1	9	10	9	5	1	1	1	2	43	28	7.5492	0.776363	-0.969087	1.98116	9	-1.22082	-0.835838	-0.471952	-0.236447	1.82635	-0.938705	1
43	0	18	48.9	157	19.8385	96	70	64.5333		4.2	0	1				5	Cross Roads	St. Andrew	3709	1722	6.08519	20	8.23956	Yes	1	9	10	9	5	0	1	1	2	43	28	7.5492	0.776363	-0.969087	1.98116	9	-1.22082	-0.835838	-0.471952	-0.236447	1.82635	-0.938705	1
44	0	18	84.3	167.3	30.1187	117	72	91.2	3.9	4.6	0	4				28	Cross Roads	St. Andrew	3709	1722	6.08519	20	8.23956	Yes	1	9	10	9	5	0	1	1	2	43	28	7.5492	0.776363	-0.969087	1.98116	9	-1.22082	-0.835838	-0.471952	-0.236447	1.82635	-0.938705	3
45	0	18	67.9	164.9	24.9706	116	67	79.5	4.1	6	0	1				5	Greater Portmore	St. Catherine	61267	8788	39.4381	17	2.61365	No	0	9	9	12	5	0	1	1	14	284	30	0.48966	3.83011	2.54215	-1.59566	12	-0.487432	-1.30827	4.21618	2.30071	-0.594114	4.12707	1
46	0	18	55.3	167.2	19.7812	102	70	62.1	4.2	6	0	1				1	Bridgeport	St. Catherine	12183	8490	6.44092	20	1.51669	Yes	1	2	4	4	5	0	1	1	14	272	10	0.820816	2.40232	-0.714596	-0.127091	9	-1.22082	-1.40039	-0.42195	2.19371	-0.480572	-1.33002	2
47	1	18	89.3	182.5	26.8118	106	47	83.4	4.8	4.6	0	3				2	Bridgeport	St. Catherine	12183	8490	6.44092	20	1.51669	Yes	1	2	4	4	5	1	1	1	14	272	10	0.820816	2.40232	-0.714596	-0.127091	9	-1.22082	-1.40039	-0.42195	2.19371	-0.480572	-1.33002	1
48	0	18	43	160.8	16.6302	109	78	60.2333	3.9	6.4	0	2				19	Greater Portmore	St. Catherine	61267	8788	39.4381	17	2.61365	No	0	9	9	12	5	0	1	1	14	284	30	0.48966	3.83011	2.54215	-1.59566	12	-0.487432	-1.30827	4.21618	2.30071	-0.594114	4.12707	3
49	1	18	81.1	173.2	27.0349	106	76	83.8	4.8	4.1	0	3				26	Gregory Park	St. Catherine	20832	4937	9.20367	13	10.4351	No	0	11	8	5	5	1	1	1	14	286	24	1.15207	0.6812	0.400319	-0.273273	16	0.490418	-0.651468	-0.0336147	0.91795	-0.366996	0.356289	2
50	1	18	79.2	180.3	24.3632	116	56	74.1667	4.2	4.9	0	1				2	Greater Portmore	St. Catherine	61267	8788	39.4381	17	2.61365	No	0	9	9	12	5	1	1	1	14	284	30	0.48966	3.83011	2.54215	-1.59566	12	-0.487432	-1.30827	4.21618	2.30071	-0.594114	4.12707	2
51	0	18	50.4	155.6	20.8167	96	75	65.1333	3.8	5.6	0	1				11	Greater Portmore	St. Catherine	61267	8788	39.4381	17	2.61365	No	0	9	9	12	5	0	1	1	14	284	30	0.48966	3.83011	2.54215	-1.59566	12	-0.487432	-1.30827	4.21618	2.30071	-0.594114	4.12707	2
52	0	18	55.6	161.7	21.2645	98	52	68.4	4.3	4.1	0	1					Mavis Bank	St. Andrew	5492	184	6.18581	13	25.9611	No	0	0	2	8	5	0	1	1	2	75	10	1.82083	-1.21506	-0.101231	-0.0899416	16	0.490418	0.652312	-0.457809	-0.78869	-0.137703	-0.241472	3
53	0	18	65.5	165.7	23.8559	116	68	77.5	4.1	5.2	0	1				1	Stony Hill	St. Andrew	8643	826	6.80925	22	11.0114	Yes	1	9	4	6	5	0	1	1	2	102	19	2.19831	0.644754	-1.67975	0.189013	7	-1.70974	-0.603071	-0.370178	-0.55817	-0.00827827	-3.24944	3
54	1	18	68.7	171.2	23.4395	104	69	73.1333	4.5	5.3	0	1					Liguanea	St. Andrew	9998	4075	4.66898	22	8.53243	Yes	1	1	6	4	5	1	1	1	2	69	11	1.10022	1.28477	-1.58125	-0.0391512	7	-1.70974	-0.811244	-0.671017	0.608435	-0.384774	-2.96834	3
55	0	18	69.1	166.2	25.0159	111	77	79.0667	4.8	4.1	0	3				4	Liguanea	St. Andrew	9998	4075	4.66898	22	8.53243	Yes	1	1	6	4	5	0	1	1	2	69	11	1.10022	1.28477	-1.58125	-0.0391512	7	-1.70974	-0.811244	-0.671017	0.608435	-0.384774	-2.96834	1
56	1	18	57.6	183.9	17.0317	102	68	63.6	4.3	4.1	0	2				1	Seymour Land	St. Andrew	3114	2169	3.60121	26	3.0728	Yes	1	1	3	3	5	1	1	1	2	99	7	2.24791	1.56115	-2.57224	0.433433	3	-2.68759	-1.26971	-0.821104	-0.0759445	0.00872841	-4.84563	2
57	0	18	55.1	163.9	20.5113	101	65	68.6333	4.9	4.2	0	1					Papine	St. Andrew	5004	8642	9.41267	12	16.8406	Yes	1	13	8	5	5	0	1	1	2	86	26	5.19584	1.01276	1.44857	1.01047	17	0.73488	-0.113571	-0.00423797	2.24829	1.01947	3.88483	2
58	1	18	65	175.4	21.1278	103	70	72.4	4.1	4.1	0	1				4	Beverley Hills	St. Andrew	3623	1270	2.90312	28	4.07774	No	0	3	0	1	5	1	1	1	2	30	4	1.10406	1.48772	-3.12974	0.0866144	1	-3.17652	-1.18532	-0.919228	-0.398745	-0.383459	-6.06327	1
59	1	18	90.7	184.5	26.6449	107	63	82.9	5	4.1	0	3				1	Seaview Gardens	St. Andrew	14733	1419	11.4744	12	12.8637	Yes	1	5	8	14	5	1	1	1	2	97	27	1.83262	-0.106717	0.410504	-0.194997	17	0.73488	-0.447528	0.285561	-0.345244	-0.13366	0.094009	2
60	1	18	60.6	184.9	17.7255	118	74	65.6			0	2				1	Penwood	St. Andrew	10319	8491	12.7704	8	21.7355	Yes	1	17	22	9	5	1	1	1	2	89	48	4.65161	0.492039	2.40858	0.631225	21	1.71273	0.297471	0.467724	2.19407	0.832872	5.50487	2
61	0	18	54.4	162.5	20.6012	97	59	66.9	4	4	0	1					Drews Land	St. Andrew	4540	1296	6.87305	12	20.9621	Yes	1	5	3	1	5	0	1	1	2	46	9	1.98238	-0.798336	0.174459	-0.024141	17	0.73488	0.232532	-0.361211	-0.389409	-0.0823136	0.134479	2
62	1	18	65.4	180	20.1852	97	60	70.9667	4	4.5	0	1				1	Duhaney Park	St. Andrew	12729	1485	8.37111	16	7.26205	Yes	1	7	7	4	5	1	1	1	2	48	18	1.41409	0.438914	-0.62162	-0.135609	13	-0.24297	-0.917924	-0.150642	-0.321546	-0.277158	-1.91024	2
63	0	18	54.6	162	20.8048	102	59	59.7	3.8	3.7	0	1					Washington Gardens	St. Andrew	5887	5333	6.02014	20	5.38366	Yes	1	3	1	0	5	0	1	1	2	112	4	0.679463	1.56052	-1.07808	-0.210312	9	-1.22082	-1.07566	-0.481097	1.06014	-0.529037	-2.24647	2
64	1	19	60.7	179.7	18.7972	106	66	67.1	4.2	4.2	0	1				1	Queensborough/Tunbridge	St. Andrew	4977	6449	6.8577	19	11.4057	Yes	1	2	2	5	5	1	1	1	2	90	9	1.80832	1.41367	-0.515384	0.0793745	10	-0.976357	-0.569961	-0.363367	1.46086	-0.141993	-0.590821	2
65	0	18	62.2	165.8	22.6267	101	66	67.9	3.9		0	1				4	Havendale	St. Andrew	7400	2713	4.72874	25	2.78443	Yes	1	4	2	5	5	0	1	1	2	59	11	1.48649	1.63311	-2.3097	0.138922	4	-2.44313	-1.29393	-0.662616	0.119387	-0.252337	-4.53263	1
66	0	18	71	167.6	25.2761	122	67	74.5	4.5	5.5	1	3				4	Bridgeport	St. Catherine	12183	8490	6.44092	20	1.51669	Yes	1	2	4	4	5	0	1	1	14	272	10	0.820816	2.40232	-0.714596	-0.127091	9	-1.22082	-1.40039	-0.42195	2.19371	-0.480572	-1.33002	2
67	1	18	74	182.4	22.2424	118	66	75.2667	4.8	3.4	0	1				1	Vineyard Town	St. Andrew	13841	7326	6.76285	16	8.26031	Yes	1	17	9	5	5	1	1	1	2	110	31	2.23972	1.44619	0.0446861	0.235504	13	-0.24297	-0.834095	-0.3767	1.77576	0.0059203	0.327914	2
68	0	18	47.6	156.6	19.4099	92	55	63.2	4.2	3.4	0	1				1	Nannyville	St. Andrew	2270	1620	11.0016	14	19.0653	Yes	1	1	2	0	5	0	1	1	2	83	3	1.32159	-0.222402	0.149572	-0.376466	15	0.245955	0.0732438	0.21911	-0.273072	-0.308876	-0.0436383	1
69	0	18	73.7	172.4	24.7966	100	65	80.2	4.4	3.1	0	1				4	Mountain View Gardens	St. Andrew	10552	4178	8.01956	13	15.2382	No	0	9	3	3	5	0	1	1	2	82	15	1.42153	0.220436	0.316779	-0.180607	16	0.490418	-0.248137	-0.200055	0.645419	-0.274608	0.413037	2
70	0	18	54.7	173.7	18.1296	95	54	65.4667	3.8	4	0	2				1	Vineyard Town	St. Andrew	13841	7326	6.76285	16	8.26031	Yes	1	17	9	5	5	0	1	1	2	110	31	2.23972	1.44619	0.0446861	0.235504	13	-0.24297	-0.834095	-0.3767	1.77576	0.0059203	0.327914	2
71	0	18	70.1	166	25.4391	104	73	78.4	4.7	4.3	0	3				1	Patrick City	St. Andrew	6456	5249	6.82371	19	4.28405	Yes	1	2	0	2	5	0	1	1	2	87	4	0.619579	1.54277	-0.884277	-0.261017	10	-0.976357	-1.168	-0.368146	1.02998	-0.549569	-2.03209	3
72	0	18	57	175	18.6122	98	64	70.7	4.1	4.2	0	1				4	Patrick City	St. Andrew	6456	5249	6.82371	19	4.28405	Yes	1	2	0	2	5	0	1	1	2	87	4	0.619579	1.54277	-0.884277	-0.261017	10	-0.976357	-1.168	-0.368146	1.02998	-0.549569	-2.03209	2
73	0	18	53.8	160.9	20.7812	91	56	68.9667	4.5	5.3	0	1				1	Pembroke Hall	St. Andrew	5023	7015	5.17159	19	6.83375	Yes	1	6	5	1	5	0	1	1	2	88	12	2.38901	1.68198	-0.627997	0.377175	10	-0.976357	-0.95389	-0.600369	1.66409	0.0571059	-0.809422	3
74	1	18	54.2	172.4	18.2358	94	54	64.7667	4.9	4.3	0	2				4	Forest Hills/Plantation Heights	St. Andrew	5633	528	3.7116	25	7.57286	Yes	1	7	5	1	5	1	1	1	2	52	13	2.30783	0.909697	-2.5159	0.394408	4	-2.44313	-0.891824	-0.805587	-0.665172	0.0292716	-4.77644	1
75	0	18	49.1	164.3	18.1889	94	55	64.8	4.2	4.9	0	2				4	Constant Spring	St. Andrew	11801	2936	4.45198	21	10.8359	Yes	1	6	10	5	5	0	1	1	2	38	21	1.77951	0.835619	-1.48594	0.158295	8	-1.46528	-0.617815	-0.701518	0.199459	-0.15187	-2.73703	1
76	0	18	71.4	164.1	26.5144	107	80	84.9333	4.5	6.7	1	3				1	Delacree Pen	St. Andrew	17007	1469	7.38271	9	23.6888	Yes	1	19	33	22	5	0	1	1	2	45	74	4.35115	-1.16232	0.946543	0.689158	20	1.46827	0.461499	-0.289572	-0.327291	0.729853	2.04276	3
77	0	18	74.1	170.9	25.3708	108	64	76	4.5	3.4	0	3				4	Seaview Gardens	St. Andrew	14733	1419	11.4744	12	12.8637	Yes	1	5	8	14	5	0	1	1	2	97	27	1.83262	-0.106717	0.410504	-0.194997	17	0.73488	-0.447528	0.285561	-0.345244	-0.13366	0.094009	2
78	1	18	74.5	176.5	23.9148	111	65	76.8333	4.6	3.8	0	1				5	Forest Hills Gardens	St. Andrew	853	5687	5.03401	25	0.980171	Yes	1	1	1	0	5	1	1	1	2	51	2	2.34467	2.33125	-1.88838	0.443456	4	-2.44313	-1.44544	-0.619708	1.18725	0.0419017	-3.27913	1
79	0	18	50.3	161.9	19.19	94	50	62.2	4.5	5.3	0	1				1	Queensborough/Tunbridge	St. Andrew	4977	6449	6.8577	19	11.4057	Yes	1	2	2	5	5	0	1	1	2	90	9	1.80832	1.41367	-0.515384	0.0793745	10	-0.976357	-0.569961	-0.363367	1.46086	-0.141993	-0.590821	2
80	1	18	61.4	179.9	18.9717	101	70	70.1	4.3	3.5	0	1				19	Harbour View	St. Andrew	8048	5070	5.14192	21	5.27795	Yes	1	0	0	5	5	1	1	1	2	58	5	0.621272	1.56929	-1.35179	-0.188375	8	-1.46528	-1.08454	-0.60454	0.965706	-0.548988	-2.73764	2
81	1	18	75.1	180.5	23.0508	115	60	79.2667	4.7	5.3	0	1				2	Harbour View	St. Andrew	8048	5070	5.14192	21	5.27795	Yes	1	0	0	5	5	1	1	1	2	58	5	0.621272	1.56929	-1.35179	-0.188375	8	-1.46528	-1.08454	-0.60454	0.965706	-0.548988	-2.73764	2
82	0	18	103.2	163	38.8423	101	62	97.4	4.2	5.1	0	4				4	Havendale	St. Andrew	7400	2713	4.72874	25	2.78443	Yes	1	4	2	5	5	0	1	1	2	59	11	1.48649	1.63311	-2.3097	0.138922	4	-2.44313	-1.29393	-0.662616	0.119387	-0.252337	-4.53263	1
83	0	18	67.1	174.7	21.9855	99	70	60.1667	4	5.2	0	1				4	Mona Heights	St. Andrew	4113	4574	2.19037	27	1.32664	Yes	1	1	0	1	5	0	1	1	2	80	2	0.486263	2.13133	-2.71413	-0.0464626	2	-2.93206	-1.41635	-1.01941	0.787609	-0.595278	-5.17548	2
84	1	18	84.1	189.7	23.3701	100	70	80.7	4.9	4.5	0	1				4	Hughenden	St. Andrew	5001	6874	5.98774	21	4.09557	Yes	1	4	2	5	5	1	1	1	2	62	11	2.19956	2.04226	-0.966566	0.315787	8	-1.46528	-1.18383	-0.48565	1.61346	-0.00784992	-1.52915	2
85	1	18	55.6	169.5	19.3524	104	57	65.3	4.6	4	0	1				1	Drews Land	St. Andrew	4540	1296	6.87305	12	20.9621	Yes	1	5	3	1	5	1	1	1	2	46	9	1.98238	-0.798336	0.174459	-0.024141	17	0.73488	0.232532	-0.361211	-0.389409	-0.0823136	0.134479	2
86	0	18	59	173.5	19.5999	97	56	70.5	4.5	5	0	1					Waterford	St. Catherine	16354	2862	7.79732	20	3.01115	Yes	1	11	5	8	5	0	1	1	14	303	24	1.46753	1.30582	-1.22285	-0.0249763	9	-1.22082	-1.27489	-0.231294	0.172888	-0.258837	-2.81295	2
87	1	18	67	175.9	21.6543	106	54	70.7333	4.9	5.2	0	1				1	Waterford	St. Catherine	16354	2862	7.79732	20	3.01115	Yes	1	11	5	8	5	1	1	1	14	303	24	1.46753	1.30582	-1.22285	-0.0249763	9	-1.22082	-1.27489	-0.231294	0.172888	-0.258837	-2.81295	2
88	0	18	57.7	165	21.1938	96	59	77.3	4.3	4.7	0	1				4	Bridgeport	St. Catherine	12183	8490	6.44092	20	1.51669	Yes	1	2	4	4	5	0	1	1	14	272	10	0.820816	2.40232	-0.714596	-0.127091	9	-1.22082	-1.40039	-0.42195	2.19371	-0.480572	-1.33002	2
89	0	18	95.3	167.2	34.0895	107	60	88.6333	4.8	5.7	0	4				4	Mountain View Gardens	St. Andrew	10552	4178	8.01956	13	15.2382	No	0	9	3	3	5	0	1	1	2	82	15	1.42153	0.220436	0.316779	-0.180607	16	0.490418	-0.248137	-0.200055	0.645419	-0.274608	0.413037	3
90	1	18	77.9	182.8	23.3123	115	72	73.7	4.9	2.9	0	1				27	White Horses	St. Thomas	3222	95	6.66392	15	13.393	No	0	1	1	0	5	1	1	1	3	132	2	0.620732	-0.353439	-0.716531	-0.390651	14	0.0014929	-0.403081	-0.390605	-0.820647	-0.549173	-2.16201	3
91	1	18	76.3	177.9	24.1086	104	63	73.8333	4.5	3.8	0	1				4	Elleston Flat/Mona Commons	St. Andrew	3297	1152	8.26287	17	18.6828	Yes	1	2	1	2	5	1	1	1	2	50	5	1.51653	-0.132114	-0.615046	-0.182816	12	-0.487432	0.0411282	-0.165855	-0.441114	-0.242036	-1.29531	2
92	0	18	50	162.9	18.842	104	40	68.3	4.5	3.8	0	1				1	Mountain View Gardens	St. Andrew	10552	4178	8.01956	13	15.2382	No	0	9	3	3	5	0	1	1	2	82	15	1.42153	0.220436	0.316779	-0.180607	16	0.490418	-0.248137	-0.200055	0.645419	-0.274608	0.413037	2
93	0	18	47.4	157.4	19.1324	100	62	61.3	4	4.5	0	1				1	Mountain View Gardens	St. Andrew	10552	4178	8.01956	13	15.2382	No	0	9	3	3	5	0	1	1	2	82	15	1.42153	0.220436	0.316779	-0.180607	16	0.490418	-0.248137	-0.200055	0.645419	-0.274608	0.413037	2
94	0	18	115.2	156.5	47.0353	116	78	117.567	4.5	4.6	0	4				13	Vineyard Town	St. Andrew	13841	7326	6.76285	16	8.26031	Yes	1	17	9	5	5	0	1	1	2	110	31	2.23972	1.44619	0.0446861	0.235504	13	-0.24297	-0.834095	-0.3767	1.77576	0.0059203	0.327914	3
95	0	18	54.6	158.5	21.7337	104	60	64.9667			0	1				1	Beverley Hills	St. Andrew	3623	1270	2.90312	28	4.07774	No	0	3	0	1	5	0	1	1	2	30	4	1.10406	1.48772	-3.12974	0.0866144	1	-3.17652	-1.18532	-0.919228	-0.398745	-0.383459	-6.06327	1
96	0	18	45.8	159.5	18.003	110	44	66.9	4.2	4.3	0	2					Penwood	St. Andrew	10319	8491	12.7704	8	21.7355	Yes	1	17	22	9	5	0	1	1	2	89	48	4.65161	0.492039	2.40858	0.631225	21	1.71273	0.297471	0.467724	2.19407	0.832872	5.50487	2
97	1	18	64.8	179.9	20.0222	119	79	71.5	5.1	3	0	1				2	Tower Hill	St. Andrew	12392	2433	11.312	11	24.4383	Yes	1	3	15	15	5	1	1	1	2	106	33	2.66301	-0.621794	0.958903	-0.00645609	18	0.979343	0.52444	0.262738	0.0188489	0.15105	1.93642	2
98	0	18	57.1	157.2	23.1063	102	62	68.4	4.2	4.1	0	1				1	Riverton City	St. Andrew	3177	2277	7.94066	13	21.3885	Yes	1	2	6	4	5	0	1	1	2	94	12	3.77715	-0.455579	0.359646	0.529571	16	0.490418	0.268331	-0.211145	-0.0371654	0.533049	1.04349	2
99	0	18	48.6	161.3	18.6796	111	70	61.3	6.1	4.1	0	1				2	Penwood	St. Andrew	10319	8491	12.7704	8	21.7355	Yes	1	17	22	9	5	0	1	1	2	89	48	4.65161	0.492039	2.40858	0.631225	21	1.71273	0.297471	0.467724	2.19407	0.832872	5.50487	2
100	0	18	65.6	161.2	25.2449	102	58	78.6	4.3	4.2	0	3				1	Waltham Gardens	St. Andrew	9548	1123	9.27003	12	14.2627	Yes	1	6	15	6	5	0	1	1	2	111	27	2.82782	-0.344449	0.288973	0.206026	17	0.73488	-0.330051	-0.024287	-0.451527	0.207557	0.136572	3
101	1	18	66.8	175	21.8122	104	64	73.7	4.4	3.4	0	1				9	Central Down Town	Kingston	2429	2641	9.60648	15	23.0014	Yes	1	24	29	18	5	1	1	1	1	4	71	29.2301	0.0634756	2.08874	8.77876	14	0.0014929	0.403779	0.0230044	0.0935346	9.25997	9.78178	3
102	1	18	56.7	170.5	19.5045	116	59	67.4	4.6	3.8	0	1					Denham Town	Kingston	8893	2928	9.54642	8	37.0725	Yes	1	9	3	8	5	1	1	1	1	6	20	2.24896	-1.59209	1.56429	-0.184919	21	1.71273	1.58539	0.0145624	0.196587	0.00908744	3.51835	3
103	0	18	67.7	161	26.1178	104	54	81.6	4.8	3	0	3				1	Bull Bay/Seven Mile	St. Andrew	18592	1358	8.19522	15	26.1203	Yes	1	7	6	11	5	0	1	1	2	34	24	1.29088	-0.69233	-0.149357	-0.323448	14	0.0014929	0.66568	-0.175364	-0.367147	-0.319405	-0.194742	2
104	0	18	85.3	171.9	28.8667	111	70	87.1333	4.5	4.9	0	3				26	Bull Bay/Seven Mile	St. Andrew	18592	1358	8.19522	15	26.1203	Yes	1	7	6	11	5	0	1	1	2	34	24	1.29088	-0.69233	-0.149357	-0.323448	14	0.0014929	0.66568	-0.175364	-0.367147	-0.319405	-0.194742	3
105	0	18	44.5	153.6	18.8616	103	62	58.4			0	1				1	Bull Bay/Seven Mile	St. Andrew	18592	1358	8.19522	15	26.1203	Yes	1	7	6	11	5	0	1	1	2	34	24	1.29088	-0.69233	-0.149357	-0.323448	14	0.0014929	0.66568	-0.175364	-0.367147	-0.319405	-0.194742	2
106	0	18	76	170.6	26.1129	102	68	76	4.7	4.5	0	3				1	Eleven Miles	St. Thomas	3419	346	8.89509	11	16.7676	Yes	1	0	2	3	5	0	1	1	3	123	5	1.46242	-0.761662	0.27177	-0.256789	18	0.979343	-0.119701	-0.0769891	-0.730522	-0.26059	-0.208459	2
107	0	18	63.6	171.1	21.7249	104	54	72.2	4.5	4.2	0	1				1	Trench Town	St. Andrew	6122	1910	11.6484	8	16.3245	Yes	1	6	4	3	5	0	1	1	2	107	13	2.12349	-0.586173	1.21958	-0.156703	21	1.71273	-0.156911	0.310012	-0.168943	-0.033932	1.66296	2
108	1	18	67.8	169.2	23.6826	98	59	73.9	4.6	3.9	0	1				1	Kencot	St. Andrew	6049	5959	8.6827	12	13.6725	Yes	1	12	4	5	5	1	1	1	2	66	21	3.47165	0.602991	0.873253	0.481267	17	0.73488	-0.379609	-0.106844	1.28492	0.428304	1.96165	2
109	1	18	73.1	171.6	24.8246	108	72	78.5	5.4	4.5	0	1				4	Cross Roads	St. Andrew	3709	1722	6.08519	20	8.23956	Yes	1	9	10	9	5	1	1	1	2	43	28	7.5492	0.776363	-0.969087	1.98116	9	-1.22082	-0.835838	-0.471952	-0.236447	1.82635	-0.938705	2
110	1	18	69.9	176.1	22.5402	102	75	71.8333	4.1	4.4	0	1				1	Independence City	St. Catherine	9306	8938	8.08618	18	2.38904	Yes	1	3	0	6	5	1	1	1	14	291	9	0.967118	2.32917	-0.17162	-0.162446	11	-0.731895	-1.32713	-0.190691	2.35457	-0.43041	-0.325554	2
111	0	18	62.7	161.6	24.0096	108	63	70.1	4.5	4	0	1				5	Naggo Head	St. Catherine	9181	4492	9.26966	16	8.93592	Yes	1	7	7	16	5	0	1	1	14	295	30	3.26762	1.00067	-0.0106212	0.443133	13	-0.24297	-0.777361	-0.0243393	0.758166	0.358349	0.0718443	1
112	0	18	61.1	172.3	20.5812	110	74	68.2	4.4	5.1	0	1				21	Duhaney Park	St. Andrew	12729	1485	8.37111	16	7.26205	Yes	1	7	7	4	5	0	1	1	2	48	18	1.41409	0.438914	-0.62162	-0.135609	13	-0.24297	-0.917924	-0.150642	-0.321546	-0.277158	-1.91024	3
113	1	18	98.6	175.1	32.1592	116	71	89.2333	4.7	3.8	0	4				5	Riverton City	St. Andrew	3177	2277	7.94066	13	21.3885	Yes	1	2	6	4	5	1	1	1	2	94	12	3.77715	-0.455579	0.359646	0.529571	16	0.490418	0.268331	-0.211145	-0.0371654	0.533049	1.04349	1
114	0	18	48.4	162.9	18.2391	102	50	65.4	4.6	4	0	2				4	Constitution Hill	St. Andrew	3621	243	6.42331	13	25.7557	No	0	1	1	1	5	0	1	1	2	40	3	0.8285	-1.18976	-0.149804	-0.4216	16	0.490418	0.635063	-0.424427	-0.767505	-0.477937	-0.544389	3
115	1	18	57.1	169.7	19.8277	104	57	65.2	4.8	4.1	0	1				1	Mavis Bank	St. Andrew	5492	184	6.18581	13	25.9611	No	0	0	2	8	5	1	1	1	2	75	10	1.82083	-1.21506	-0.101231	-0.0899416	16	0.490418	0.652312	-0.457809	-0.78869	-0.137703	-0.241472	3
116	1	18	60.6	170	20.9689	104	49	66.6333	4.4	3.6	0	1				1	Constitution Hill	St. Andrew	3621	243	6.42331	13	25.7557	No	0	1	1	1	5	1	1	1	2	40	3	0.8285	-1.18976	-0.149804	-0.4216	16	0.490418	0.635063	-0.424427	-0.767505	-0.477937	-0.544389	3
117	0	18	52.6	155.9	21.6418	105	54	66.2	4.9	5.7	0	1				1	Constitution Hill	St. Andrew	3621	243	6.42331	13	25.7557	No	0	1	1	1	5	0	1	1	2	40	3	0.8285	-1.18976	-0.149804	-0.4216	16	0.490418	0.635063	-0.424427	-0.767505	-0.477937	-0.544389	3
118	0	18	46	157.8	18.4733	94	60	61.7	4.4	3.2	0	2				1	Hope Pastures/Utech	St. Andrew	4532	1661	4.34104	28	2.44347	Yes	1	7	2	0	5	0	1	1	2	61	9	1.98588	1.73404	-2.92867	0.332192	1	-3.17652	-1.32256	-0.717112	-0.25835	-0.0811138	-5.55566	2
119	1	18	74	180.4	22.7383	113	59	78.1			0	1				1	Constant Spring	St. Andrew	11801	2936	4.45198	21	10.8359	Yes	1	6	10	5	5	1	1	1	2	38	21	1.77951	0.835619	-1.48594	0.158295	8	-1.46528	-0.617815	-0.701518	0.199459	-0.15187	-2.73703	2
120	0	18	51.8	161.5	19.8602	97	60	65.5	4	4.7	0	1				4	Lawrence Tavern	St. Andrew	16957	618	7.14771	13	27.7161	No	0	4	2	9	5	0	1	1	2	68	15	0.88459	-1.18162	-0.00303684	-0.445033	16	0.490418	0.79969	-0.322603	-0.632856	-0.458706	-0.124057	2
121	0	18	58.1	165.1	21.3148	102	65	63.7	4.4	5.2	0	1					Stony Hill	St. Andrew	8643	826	6.80925	22	11.0114	Yes	1	9	4	6	5	0	1	1	2	102	19	2.19831	0.644754	-1.67975	0.189013	7	-1.70974	-0.603071	-0.370178	-0.55817	-0.00827827	-3.24944	1
122	1	18	84.7	174.7	27.7522	119	70	80.9	4.5	3.8	0	3				24	Stony Hill	St. Andrew	8643	826	6.80925	22	11.0114	Yes	1	9	4	6	5	1	1	1	2	102	19	2.19831	0.644754	-1.67975	0.189013	7	-1.70974	-0.603071	-0.370178	-0.55817	-0.00827827	-3.24944	3
123	1	18	52.7	179.5	16.3562	107	32	65	4.3	3.3	0	2				1	Duhaney Park	St. Andrew	12729	1485	8.37111	16	7.26205	Yes	1	7	7	4	5	1	1	1	2	48	18	1.41409	0.438914	-0.62162	-0.135609	13	-0.24297	-0.917924	-0.150642	-0.321546	-0.277158	-1.91024	1
124	0	18	53.3	155.9	21.9298	106	62	68.5	4.7	3.8	0	1				4	Patrick City	St. Andrew	6456	5249	6.82371	19	4.28405	Yes	1	2	0	2	5	0	1	1	2	87	4	0.619579	1.54277	-0.884277	-0.261017	10	-0.976357	-1.168	-0.368146	1.02998	-0.549569	-2.03209	2
125	1	18	71.6	171.9	24.2304	106	68	75.7	5.2	4.9	0	1				4	Drews Land	St. Andrew	4540	1296	6.87305	12	20.9621	Yes	1	5	3	1	5	1	1	1	2	46	9	1.98238	-0.798336	0.174459	-0.024141	17	0.73488	0.232532	-0.361211	-0.389409	-0.0823136	0.134479	2
126	0	18	69.2	170	23.9446	96	77	76.2	4.5	3.8	0	1				1	Pembroke Hall	St. Andrew	5023	7015	5.17159	19	6.83375	Yes	1	6	5	1	5	0	1	1	2	88	12	2.38901	1.68198	-0.627997	0.377175	10	-0.976357	-0.95389	-0.600369	1.66409	0.0571059	-0.809422	1
127	1	18	59.1	177.5	18.7582	97	46	68.4	4.9	5	0	1				4	Havendale	St. Andrew	7400	2713	4.72874	25	2.78443	Yes	1	4	2	5	5	1	1	1	2	59	11	1.48649	1.63311	-2.3097	0.138922	4	-2.44313	-1.29393	-0.662616	0.119387	-0.252337	-4.53263	2
128	0	18	73.2	158	29.3222	103	69	93.5	5.3	4.8	0	3				1	Seaview Gardens	St. Andrew	14733	1419	11.4744	12	12.8637	Yes	1	5	8	14	5	0	1	1	2	97	27	1.83262	-0.106717	0.410504	-0.194997	17	0.73488	-0.447528	0.285561	-0.345244	-0.13366	0.094009	3
129	1	18	73.6	168.7	25.8611	106	57	79.7667	5	3.3	0	3				1	West Down Town	Kingston	3020	1258	6.49225	9	34.9368	Yes	1	16	2	7	5	1	1	1	1	24	25	8.27815	-1.80607	1.33888	1.9184	20	1.46827	1.40604	-0.414736	-0.403053	2.07628	4.1328	2
130	0	18	48.5	168.6	17.0619	104	67	60.8	4.6	4.5	0	2				2	Tivoli Gardens	Kingston	3792	1708	13.7434	8	12.4652	Yes	1	2	0	1	5	0	1	1	1	23	3	0.791139	-0.324504	1.20059	-0.647993	21	1.71273	-0.480989	0.604489	-0.241474	-0.490747	1.10401	3
131	0	18	41.1	165.7	14.9691	111	62	60.3333	4.2	6.5	0	2				1	Denham Town	Kingston	8893	2928	9.54642	8	37.0725	Yes	1	9	3	8	5	0	1	1	1	6	20	2.24896	-1.59209	1.56429	-0.184919	21	1.71273	1.58539	0.0145624	0.196587	0.00908744	3.51835	3
132	0	18	58.3	157.8	23.4129	107	68	68.7	4.5	4.6	0	1				4	Mona Heights	St. Andrew	4113	4574	2.19037	27	1.32664	Yes	1	1	0	1	5	0	1	1	2	80	2	0.486263	2.13133	-2.71413	-0.0464626	2	-2.93206	-1.41635	-1.01941	0.787609	-0.595278	-5.17548	2
133	1	18	76.1	173.3	25.3389	112	82	84.4	4.2	3	1	3				19	Cross Roads	St. Andrew	3709	1722	6.08519	20	8.23956	Yes	1	9	10	9	5	1	1	1	2	43	28	7.5492	0.776363	-0.969087	1.98116	9	-1.22082	-0.835838	-0.471952	-0.236447	1.82635	-0.938705	1
134	1	18	73.1	175	23.8694	118	68	74.5	4.9	4.9	0	1				1	Eleven Miles	St. Thomas	3419	346	8.89509	11	16.7676	Yes	1	0	2	3	5	1	1	1	3	123	5	1.46242	-0.761662	0.27177	-0.256789	18	0.979343	-0.119701	-0.0769891	-0.730522	-0.26059	-0.208459	2
135	0	18	92.8	167.3	33.1555	104	48	90.5333	4.8	4.1	0	4				4	Duhaney Park	St. Andrew	12729	1485	8.37111	16	7.26205	Yes	1	7	7	4	5	0	1	1	2	48	18	1.41409	0.438914	-0.62162	-0.135609	13	-0.24297	-0.917924	-0.150642	-0.321546	-0.277158	-1.91024	3
136	1	18	65.5	182.1	19.7525	99	54	73.8	4.4	3.7	0	1				6	Cooreville Gardens	St. Andrew	5795	1077	6.48247	17	5.18448	Yes	1	2	0	1	5	1	1	1	2	42	3	0.517688	0.46239	-1.09418	-0.332293	12	-0.487432	-1.09239	-0.416111	-0.468044	-0.584504	-3.04848	1
137	0	18	68.1	153.9	28.7521	96	73	87.5	4.4	4.6	0	3				1	Maxfield Park	St. Andrew	5031	8275	12.2807	8	17.3637	Yes	1	3	5	13	5	0	1	1	2	76	21	4.17412	0.650375	2.2258	0.52755	21	1.71273	-0.0696428	0.398896	2.11651	0.669156	4.82765	2
138	0	18	70.4	157.7	28.308	114	76	93	4.6	4.6	0	3				1	Boucher Park	St. Andrew	6206	9872	7.47302	12	14.5045	Yes	1	8	8	3	5	0	1	1	2	32	19	3.06155	1.253	1.24203	0.419367	17	0.73488	-0.309741	-0.276878	2.68994	0.287697	3.1259	2
139	0	18	45.3	161.8	17.3038	102	79	58.3333	4.4	3.9	0	2				1	Greenwich Town/Newport West	St. Andrew	7780	1776	8.96003	15	27.1558	Yes	1	28	16	11	5	0	1	1	2	56	55	7.06941	-0.570129	0.40274	1.52803	14	0.0014929	0.752638	-0.0678621	-0.217057	1.66185	2.13106	2
140	0	18	57	166.7	20.5118	98	56	66.4	4.6	3.7	0	1				12	Whitfield Town	St. Andrew	10668	1718	11.5588	8	24.9562	Yes	1	29	9	21	5	0	1	1	2	115	59	5.53056	-1.05107	1.59465	0.890894	21	1.71273	0.567932	0.297422	-0.237883	1.13423	3.47443	3
141	0	18	45.1	156.3	18.4611	113	61	60	4.5	3.6	0	2				4	St. John's West	St. Catherine	15163	1193	9.07385	21	9.68553	Yes	1	10	12	8	5	0	1	1	14	302	30	1.9785	0.801954	-1.32481	0.0321748	8	-1.46528	-0.714413	-0.0518633	-0.426393	-0.0836435	-2.74159	2
142	0	18	51.1	156.4	20.8904	107	65	63.4	4.6	4.6	0	1					Keystone	St. Catherine	3672	919	2.64039	23	4.37491	Yes	1	2	3	2	5	0	1	1	14	292	7	1.90632	0.892217	-2.32027	0.321309	6	-1.95421	-1.16037	-0.956159	-0.524777	-0.108392	-4.7039	2
143	1	18	71	176.5	22.7913	116	35	70	4.3	3.2	0	1				4	Ensom	St. Catherine	21817	4475	7.4105	19	6.68117	Yes	1	4	13	8	5	1	1	1	14	280	25	1.1459	1.30156	-0.848765	-0.137408	10	-0.976357	-0.966703	-0.285665	0.752061	-0.369114	-1.84578	2
144	0	18	125.6	164	46.6984	113	66	123.8	4.5	4.4	0	4				19	Ensom	St. Catherine	21817	4475	7.4105	19	6.68117	Yes	1	4	13	8	5	0	1	1	14	280	25	1.1459	1.30156	-0.848765	-0.137408	10	-0.976357	-0.966703	-0.285665	0.752061	-0.369114	-1.84578	2
145	0	18	54.8	172.5	18.4163	104	59	66	4.3	4.5	0	2				4	Havendale	St. Andrew	7400	2713	4.72874	25	2.78443	Yes	1	4	2	5	5	0	1	1	2	59	11	1.48649	1.63311	-2.3097	0.138922	4	-2.44313	-1.29393	-0.662616	0.119387	-0.252337	-4.53263	1
146	1	18	80.9	176.4	25.9987	119	50	87.7	4.8	3.8	0	3				5	Forest Hills/Plantation Heights	St. Andrew	5633	528	3.7116	25	7.57286	Yes	1	7	5	1	5	1	1	1	2	52	13	2.30783	0.909697	-2.5159	0.394408	4	-2.44313	-0.891824	-0.805587	-0.665172	0.0292716	-4.77644	1
147	0	18	60.3	161.1	23.2341	100	60	69.3333	4.2	4.3	0	1				1	Bridgeport	St. Catherine	12183	8490	6.44092	20	1.51669	Yes	1	2	4	4	5	0	1	1	14	272	10	0.820816	2.40232	-0.714596	-0.127091	9	-1.22082	-1.40039	-0.42195	2.19371	-0.480572	-1.33002	3
148	0	18	59.3	160.1	23.1351	107	60	69.7	4.9	3.7	0	1				4	Braeton	St. Catherine	10157	1188	7.94156	20	5.01899	No	0	4	6	5	5	0	1	1	14	271	15	1.47681	0.881819	-1.37982	-0.0561151	9	-1.22082	-1.10628	-0.211019	-0.428188	-0.255654	-3.22196	2
149	0	18	47.3	156.7	19.263	101	58	62.7667	5.1	3.5	0	1				1	Greater Portmore	St. Catherine	61267	8788	39.4381	17	2.61365	No	0	9	9	12	5	0	1	1	14	284	30	0.48966	3.83011	2.54215	-1.59566	12	-0.487432	-1.30827	4.21618	2.30071	-0.594114	4.12707	2
150	1	18	80.4	178	25.3756	116	71	82.6	4.9	3.7	0	3					Kencot	St. Andrew	6049	5959	8.6827	12	13.6725	Yes	1	12	4	5	5	1	1	1	2	66	21	3.47165	0.602991	0.873253	0.481267	17	0.73488	-0.379609	-0.106844	1.28492	0.428304	1.96165	2
151	0	18	79	165.8	28.7381	93	64	78.8	4.5	4.1	0	3				4	Keystone	St. Catherine	3672	919	2.64039	23	4.37491	Yes	1	2	3	2	5	0	1	1	14	292	7	1.90632	0.892217	-2.32027	0.321309	6	-1.95421	-1.16037	-0.956159	-0.524777	-0.108392	-4.7039	2
152	0	18	56.3	164.9	20.7046	94	57	67.8	4.3	5.3	0	1				19	St. John's West	St. Catherine	15163	1193	9.07385	21	9.68553	Yes	1	10	12	8	5	0	1	1	14	302	30	1.9785	0.801954	-1.32481	0.0321748	8	-1.46528	-0.714413	-0.0518633	-0.426393	-0.0836435	-2.74159	2
153	1	18	67.3	176.5	21.6036	103	70	73.3	4.9	3.8	0	1				19	St. John's East	St. Catherine	11651	4996	11.8208	9	14.7215	Yes	1	4	14	10	5	1	1	1	14	301	28	2.40323	0.211708	1.44341	-0.029848	20	1.46827	-0.291521	0.334248	0.939135	0.0619802	2.51211	2
154	0	18	54.4	154.9	22.6723	105	76	65.5	4.3	4.8	0	1				5	Cherry Gardens	St. Andrew	2793	1918	2.08931	29	2.2023	Yes	1	1	2	3	5	0	1	1	2	36	6	2.14823	1.78107	-3.23864	0.486694	0	-3.42098	-1.34281	-1.03362	-0.16607	-0.02545	-5.98893	1
155	1	18	86.1	180.3	26.4857	124	50	86.8	5.6	3.6	1	3				1	Port Royal	Kingston	389	60	10.1655	14	7.65585	Yes	1	0	0	2	5	1	1	1	1	18	2	5.14139	0.0686726	-0.0475547	0.98215	15	0.245955	-0.884854	0.101579	-0.833214	1.0008	-0.369737	2
156	0	18	53	161.9	20.22	115	64	66.5	4.2	4.4	0	1				16	New Denbigh	Clarendon	6397	1410	10.5684	14	22.5056	No	0	0	2	3	5	0	1	1	13	261	5	0.781616	-0.472727	0.112359	-0.563739	15	0.245955	0.362142	0.158208	-0.348475	-0.494012	-0.0761827	3
157	0	18	62.1	164.6	22.9209	110	67	71.9	4.2	4.5	0	1				1	Norman Gardens	Kingston	1786	5499	7.34862	14	7.21922	Yes	1	3	0	0	5	0	1	1	1	16	3	1.67973	0.96888	0.132257	0.0100216	15	0.245955	-0.92152	-0.294364	1.11974	-0.186081	-0.036264	3
158	0	18	58.5	167.9	20.7517	98	67	62.5	4.4	4.5	0	1				1	Greendale	St. Catherine	9862	2682	8.428	16	11.3283	Yes	1	13	21	12	5	0	1	1	14	285	46	4.66437	0.491379	-0.158709	0.900993	13	-0.24297	-0.576462	-0.142645	0.108256	0.837245	-0.0165762	2
159	0	18	105.3	168.7	36.9997	113	70	104	4.7	4	0	4				1	Woodford Park	St. Andrew	2777	9911	7.45397	15	7.6641	Yes	1	2	1	1	5	0	1	1	2	118	4	1.4404	1.90823	0.514703	-0.0358862	14	0.0014929	-0.884162	-0.279555	2.70394	-0.268138	1.27358	2
160	0	18	43.2	160.9	16.6867	106	54	57.2	4.4	4.4	0	2				5	St. John's East	St. Catherine	11651	4996	11.8208	9	14.7215	Yes	1	4	14	10	5	0	1	1	14	301	28	2.40323	0.211708	1.44341	-0.029848	20	1.46827	-0.291521	0.334248	0.939135	0.0619802	2.51211	2
161	1	18	68.4	177.9	21.6125	111	62	74.8	4.6	3.9	0	1				19	Hampton Green	St. Catherine	5851	4260	8.28586	16	11.4534	Yes	1	1	4	2	5	1	1	1	14	287	7	1.19638	0.751165	-0.224032	-0.214972	13	-0.24297	-0.565955	-0.162624	0.674862	-0.351806	-0.648492	3
162	0	18	55.9	171.9	18.9173	107	79	65.1			0	1				18	St. Peter's	St. Andrew	1536	105	10.2881	11	32.5197	No	0	0	0	0	5	0	1	1	2	100	0	0	-1.58049	0.543497	-0.915494	18	0.979343	1.20307	0.118809	-0.817056	-0.762	0.722164	2
163	0	18	107.9	172	36.4724	102	55	105.6	4.7	5.8	0	4				4	Gordon Town	St. Andrew	2541	575	4.70942	18	22.9035	No	0	5	5	2	5	0	1	1	2	54	12	4.72255	-0.522061	-0.833285	0.977288	11	-0.731895	0.395551	-0.665333	-0.648296	0.857193	-0.792778	2
164	0	18	54.5	153.8	23.0401	95	65	73.7	4.5	4.8	0	1				4	Mavis Bank	St. Andrew	5492	184	6.18581	13	25.9611	No	0	0	2	8	5	0	1	1	2	75	10	1.82083	-1.21506	-0.101231	-0.0899416	16	0.490418	0.652312	-0.457809	-0.78869	-0.137703	-0.241472	2
165	1	18	75.9	177	24.2268	112	68	76.7	4.4	4.4	0	1				1	Rollington Town	Kingston	6132	7469	11.4985	11	11.7751	Yes	1	12	9	4	5	1	1	1	1	20	25	4.07697	1.04962	1.46419	0.584745	18	0.979343	-0.538943	0.288953	1.8271	0.635848	3.19231	2
166	0	18	90.5	171.4	30.8054	116	61	87	4.1	5.5	0	4				1	Manley Meadows	Kingston	3647	7289	8.20201	17	3.52608	Yes	1	1	2	1	5	0	1	1	1	13	4	1.09679	1.85455	-0.173053	-0.152726	12	-0.487432	-1.23165	-0.174411	1.76247	-0.38595	-0.516968	3
167	0	18	53.3	168.5	18.7727	113	61	65.6	4.8		0	1				7	Mountain View Gardens	St. Andrew	10552	4178	8.01956	13	15.2382	No	0	9	3	3	5	0	1	1	2	82	15	1.42153	0.220436	0.316779	-0.180607	16	0.490418	-0.248137	-0.200055	0.645419	-0.274608	0.413037	1
168	1	18	72.6	183.7	21.5139	106	59	76.4	4.1	2.7	0	1				1	Denham Town	Kingston	8893	2928	9.54642	8	37.0725	Yes	1	9	3	8	5	1	1	1	1	6	20	2.24896	-1.59209	1.56429	-0.184919	21	1.71273	1.58539	0.0145624	0.196587	0.00908744	3.51835	3
169	0	18	54.6	169	19.117	109	70	66			0	1				1	Bournemouth Gardens	Kingston	4840	8548	8.81356	13	13.2377	Yes	1	4	1	3	5	0	1	1	1	2	8	1.65289	1.22026	0.902126	-0.0884625	16	0.490418	-0.416127	-0.0884497	2.21454	-0.195283	2.0051	2
170	0	18	102.2	157.9	40.9908	116	83	98.3	4.4	4.9	1	4				5	Forest Hills/Plantation Heights	St. Andrew	5633	528	3.7116	25	7.57286	Yes	1	7	5	1	5	0	1	1	2	52	13	2.30783	0.909697	-2.5159	0.394408	4	-2.44313	-0.891824	-0.805587	-0.665172	0.0292716	-4.77644	2
171	0	18	68.4	169.1	23.9204	106	70	67.3333	4	3.5	0	1				1	Rollington Town	Kingston	6132	7469	11.4985	11	11.7751	Yes	1	12	9	4	5	0	1	1	1	20	25	4.07697	1.04962	1.46419	0.584745	18	0.979343	-0.538943	0.288953	1.8271	0.635848	3.19231	2
172	0	18	68.6	162.5	25.9787	109	59	84.7	4.2	4.5	0	3				1	Penwood	St. Andrew	10319	8491	12.7704	8	21.7355	Yes	1	17	22	9	5	0	1	1	2	89	48	4.65161	0.492039	2.40858	0.631225	21	1.71273	0.297471	0.467724	2.19407	0.832872	5.50487	2
173	1	18	68.8	182	20.7704	116	76	75.4667	4.6	3.6	0	1				1	Cockburn Gardens	St. Andrew	13488	1470	10.8643	7	27.2813	Yes	1	13	15	25	5	1	1	1	2	37	53	3.92942	-1.37491	1.59591	0.369415	22	1.95719	0.763177	0.199801	-0.326932	0.585257	3.1785	2
174	0	18	58.1	167.1	20.8077	112	67	71.9	4.5	3.4	0	1				1	Passage Fort	St. Catherine	11187	1286	10.2302	16	4.74087	Yes	1	3	3	3	5	0	1	1	14	297	9	0.804505	0.625085	-0.582769	-0.391717	13	-0.24297	-1.12964	0.110676	-0.393	-0.486164	-2.1411	3
175	0	18	43.6	156.7	17.7561	96	72	59.7333	4.1	4.7	0	2				1	Passage Fort	St. Catherine	11187	1286	10.2302	16	4.74087	Yes	1	3	3	3	5	0	1	1	14	297	9	0.804505	0.625085	-0.582769	-0.391717	13	-0.24297	-1.12964	0.110676	-0.393	-0.486164	-2.1411	3
176	0	18	46.2	166.6	16.6453	110	68	61.3	4.7	4.1	0	2				28	Braeton	St. Catherine	10157	1188	7.94156	20	5.01899	No	0	4	6	5	5	0	1	1	14	271	15	1.47681	0.881819	-1.37982	-0.0561151	9	-1.22082	-1.10628	-0.211019	-0.428188	-0.255654	-3.22196	1
177	0	18	49.8	163.9	18.5384	108	66	67.8	4.8	4.7	0	1				14	Greater Portmore	St. Catherine	61267	8788	39.4381	17	2.61365	No	0	9	9	12	5	0	1	1	14	284	30	0.48966	3.83011	2.54215	-1.59566	12	-0.487432	-1.30827	4.21618	2.30071	-0.594114	4.12707	2
178	1	18	78	177.6	24.7291	120	59	83.7	4.7	6.4	1	1				4	Hellshire	St. Catherine	6386	44	7.65345	18	7.33863	No	0	9	5	6	5	1	1	1	14	290	20	3.13185	0.335365	-1.05795	0.456135	11	-0.731895	-0.911493	-0.251516	-0.838959	0.311799	-2.42206	2
179	0	18	53.6	169.5	18.6563	100	66	63.2	4	3.1	0	1				1	Browns Town	St. Ann	17196	203	9.96499	16	28.5056	No	0	1	5	4	5	0	1	1	6	157	10	0.581531	-0.855636	-0.314578	-0.647451	13	-0.24297	0.865986	0.0733974	-0.781868	-0.562614	-0.648069	2
180	0	18	46	167.2	16.4545	92	65	61.9	4.4	4.3	0	2				1	Waterhouse	St. Andrew	11447	1575	8.28092	9	24.6036	Yes	1	12	6	16	5	0	1	1	2	113	34	2.97021	-1.15598	0.951222	0.195473	20	1.46827	0.538319	-0.163318	-0.28923	0.256379	1.81042	3
181	1	18	96.4	185.5	28.0149	122	59.5	89.0333	4.9	3.5	1	3				1	Penwood	St. Andrew	10319	8491	12.7704	8	21.7355	Yes	1	17	22	9	5	1	1	1	2	89	48	4.65161	0.492039	2.40858	0.631225	21	1.71273	0.297471	0.467724	2.19407	0.832872	5.50487	3
182	1	18	79.1	182.4	23.7753	126	69	78.1	4.4	2.8	1	1				1	Tower Hill	St. Andrew	12392	2433	11.312	11	24.4383	Yes	1	3	15	15	5	1	1	1	2	106	33	2.66301	-0.621794	0.958903	-0.00645609	18	0.979343	0.52444	0.262738	0.0188489	0.15105	1.93642	3
183	1	18	57.6	172.8	19.2901	112	83	65.1333	4.1	3	1	1				1	Cockburn Gardens	St. Andrew	13488	1470	10.8643	7	27.2813	Yes	1	13	15	25	5	1	1	1	2	37	53	3.92942	-1.37491	1.59591	0.369415	22	1.95719	0.763177	0.199801	-0.326932	0.585257	3.1785	3
184	0	18	47.6	169.6	16.5484	98	49	60.8	4.3	4.2	0	2				1	Cockburn Gardens	St. Andrew	13488	1470	10.8643	7	27.2813	Yes	1	13	15	25	5	0	1	1	2	37	53	3.92942	-1.37491	1.59591	0.369415	22	1.95719	0.763177	0.199801	-0.326932	0.585257	3.1785	3
185	0	18	47.4	148.8	21.4078	103	42	67.6333	4.6	4.6	0	1				19	Waterhouse	St. Andrew	11447	1575	8.28092	9	24.6036	Yes	1	12	6	16	5	0	1	1	2	113	34	2.97021	-1.15598	0.951222	0.195473	20	1.46827	0.538319	-0.163318	-0.28923	0.256379	1.81042	3
186	1	18	66.3	184	19.5829	101	67	72.3	4.4	3.7	0	1				1	Bridgeport	St. Catherine	12183	8490	6.44092	20	1.51669	Yes	1	2	4	4	5	1	1	1	14	272	10	0.820816	2.40232	-0.714596	-0.127091	9	-1.22082	-1.40039	-0.42195	2.19371	-0.480572	-1.33002	3
187	0	18	78.3	168.8	27.48	114	75	89.4333	4	4.7	0	3				4	Braeton	St. Catherine	10157	1188	7.94156	20	5.01899	No	0	4	6	5	5	0	1	1	14	271	15	1.47681	0.881819	-1.37982	-0.0561151	9	-1.22082	-1.10628	-0.211019	-0.428188	-0.255654	-3.22196	3
188	0	18	76.6	163	28.8306	90	56	87.4667	5.2	4.2	0	3				1	Passage Fort	St. Catherine	11187	1286	10.2302	16	4.74087	Yes	1	3	3	3	5	0	1	1	14	297	9	0.804505	0.625085	-0.582769	-0.391717	13	-0.24297	-1.12964	0.110676	-0.393	-0.486164	-2.1411	3
189	0	18	46.5	158.3	18.5563	94	60	62.1333	4.8	4.5	0	1				19	Greater Portmore	St. Catherine	61267	8788	39.4381	17	2.61365	No	0	9	9	12	5	0	1	1	14	284	30	0.48966	3.83011	2.54215	-1.59566	12	-0.487432	-1.30827	4.21618	2.30071	-0.594114	4.12707	3
190	0	18	58.1	163.4	21.7607	105	70	70.7	5	4.1	0	1				1	Greater Portmore	St. Catherine	61267	8788	39.4381	17	2.61365	No	0	9	9	12	5	0	1	1	14	284	30	0.48966	3.83011	2.54215	-1.59566	12	-0.487432	-1.30827	4.21618	2.30071	-0.594114	4.12707	2
191	1	18	53.3	176	17.2069	114	72	63	4.1	4.2	0	2				2	Seaview Gardens	St. Andrew	14733	1419	11.4744	12	12.8637	Yes	1	5	8	14	5	1	1	1	2	97	27	1.83262	-0.106717	0.410504	-0.194997	17	0.73488	-0.447528	0.285561	-0.345244	-0.13366	0.094009	2
192	0	18	59.5	168.4	20.9813	99	59	69.9333	4.2	3.9	0	1				1	Seaview Gardens	St. Andrew	14733	1419	11.4744	12	12.8637	Yes	1	5	8	14	5	0	1	1	2	97	27	1.83262	-0.106717	0.410504	-0.194997	17	0.73488	-0.447528	0.285561	-0.345244	-0.13366	0.094009	3
193	0	18	51.5	161.9	19.6478	97	55	63.2667	4.2	3.4	0	1				1	Tower Hill	St. Andrew	12392	2433	11.312	11	24.4383	Yes	1	3	15	15	5	0	1	1	2	106	33	2.66301	-0.621794	0.958903	-0.00645609	18	0.979343	0.52444	0.262738	0.0188489	0.15105	1.93642	2
194	0	18	63.6	167.7	22.6147	111	68	75.5	4.1	3.6	0	1				1	Molynes/Four Roads	St. Andrew	6632	6041	7.22159	13	16.2127	Yes	1	5	8	7	5	0	1	1	2	79	20	3.01568	0.504845	0.614043	0.378822	16	0.490418	-0.166297	-0.312219	1.31436	0.271969	1.59823	3
195	1	18	70.4	185.2	20.5254	121	64	73			1	1				1	Penwood	St. Andrew	10319	8491	12.7704	8	21.7355	Yes	1	17	22	9	5	1	1	1	2	89	48	4.65161	0.492039	2.40858	0.631225	21	1.71273	0.297471	0.467724	2.19407	0.832872	5.50487	1
196	1	18	64.1	177.5	20.3452	124	63	71	5	4.7	1	1				1	Cockburn Gardens	St. Andrew	13488	1470	10.8643	7	27.2813	Yes	1	13	15	25	5	1	1	1	2	37	53	3.92942	-1.37491	1.59591	0.369415	22	1.95719	0.763177	0.199801	-0.326932	0.585257	3.1785	3
197	0	18	47	151.3	20.5315	107	79	65.5	4.8	5.2	0	1				1	Maxfield Park	St. Andrew	5031	8275	12.2807	8	17.3637	Yes	1	3	5	13	5	0	1	1	2	76	21	4.17412	0.650375	2.2258	0.52755	21	1.71273	-0.0696428	0.398896	2.11651	0.669156	4.82765	3
198	0	18	57.8	157.8	23.2121	99	56	67.6	4.6	5.1	0	1				1	Penwood	St. Andrew	10319	8491	12.7704	8	21.7355	Yes	1	17	22	9	5	0	1	1	2	89	48	4.65161	0.492039	2.40858	0.631225	21	1.71273	0.297471	0.467724	2.19407	0.832872	5.50487	2
199	1	18	55.3	171.4	18.8236	119	66	68.3	4.9	3.8	0	1				1	Penwood	St. Andrew	10319	8491	12.7704	8	21.7355	Yes	1	17	22	9	5	1	1	1	2	89	48	4.65161	0.492039	2.40858	0.631225	21	1.71273	0.297471	0.467724	2.19407	0.832872	5.50487	3
200	1	18	53.6	174.6	17.5823	118	81	65.4667	4.3	4.4	1	2				22	Penwood	St. Andrew	10319	8491	12.7704	8	21.7355	Yes	1	17	22	9	5	1	1	1	2	89	48	4.65161	0.492039	2.40858	0.631225	21	1.71273	0.297471	0.467724	2.19407	0.832872	5.50487	2
201	0	18	73.5	167.7	26.1349	112	68	81	4.7	3.1	0	3				1	Bloxborough	St. Andrew	653	48	2.93542	14	43.2891	No	0	0	0	0	5	0	1	1	2	31	0	0	-2.24298	-0.360624	-0.682849	15	0.245955	2.10742	-0.914688	-0.837523	-0.762	-0.16084	1
202	0	18	104.2	164.3	38.6005	104	58	99.5667	4.3	3.8	0	4					Greater Portmore	St. Catherine	61267	8788	39.4381	17	2.61365	No	0	9	9	12	5	0	1	1	14	284	30	0.48966	3.83011	2.54215	-1.59566	12	-0.487432	-1.30827	4.21618	2.30071	-0.594114	4.12707	2
203	1	18	61.4	183.3	18.2744	117	60	67.1	4.9	3.1	0	2				1	Passage Fort	St. Catherine	11187	1286	10.2302	16	4.74087	Yes	1	3	3	3	5	1	1	1	14	297	9	0.804505	0.625085	-0.582769	-0.391717	13	-0.24297	-1.12964	0.110676	-0.393	-0.486164	-2.1411	2
204	0	18	56.7	164.8	20.877	106	59	68.4	4.1	5.3	0	1				4	Greater Portmore	St. Catherine	61267	8788	39.4381	17	2.61365	No	0	9	9	12	5	0	1	1	14	284	30	0.48966	3.83011	2.54215	-1.59566	12	-0.487432	-1.30827	4.21618	2.30071	-0.594114	4.12707	1
205	0	18	57.4	174.5	18.8504	118	78	69	4.5	3.7	0	1				19	Campbell Town	Kingston	1956	3166	8.13149	15	13.1049	Yes	1	0	5	4	5	0	1	1	1	3	9	4.60123	0.374552	0.0670378	0.875565	14	0.0014929	-0.427275	-0.184323	0.282044	0.815596	0.487535	2
206	0	18	44.2	153.4	18.7833	115	60	66	4.2	5.2	0	1				1	Molynes/Four Roads	St. Andrew	6632	6041	7.22159	13	16.2127	Yes	1	5	8	7	5	0	1	1	2	79	20	3.01568	0.504845	0.614043	0.378822	16	0.490418	-0.166297	-0.312219	1.31436	0.271969	1.59823	2
207	1	18	70.5	170.5	24.2516	120	65	76.7	4.6	3.8	1	1				6	Campbell Town	Kingston	1956	3166	8.13149	15	13.1049	Yes	1	0	5	4	5	1	1	1	1	3	9	4.60123	0.374552	0.0670378	0.875565	14	0.0014929	-0.427275	-0.184323	0.282044	0.815596	0.487535	1
208	0	18	55.9	168.9	19.5953	112	80	66.2	3.4	4.1	1	1				1	Kencot	St. Andrew	6049	5959	8.6827	12	13.6725	Yes	1	12	4	5	5	0	1	1	2	66	21	3.47165	0.602991	0.873253	0.481267	17	0.73488	-0.379609	-0.106844	1.28492	0.428304	1.96165	2
209	0	18	44.9	162.1	17.0876	106	60	59.8	4.4	5.4	0	2				1	Richmond Park	St. Andrew	3030	5250	6.23462	14	9.19327	Yes	1	3	3	1	5	0	1	1	2	93	7	2.31023	0.763761	0.0912493	0.243708	15	0.245955	-0.75575	-0.450949	1.03034	0.0300951	0.0996887	1
210	0	18	57	163.7	21.2705	104	54	67.2			0	1				1	Hermitage	St. Andrew	4687	1320	5.27611	16	18.8001	No	0	8	5	2	5	0	1	1	2	60	15	3.20034	-0.347537	-0.555877	0.48167	13	-0.24297	0.0509769	-0.585679	-0.380791	0.335282	-0.82318	3
211	1	18	114.2	183.2	34.0263	158	65	108.1	5.7	4.4	1	4				1	Molynes/Four Roads	St. Andrew	6632	6041	7.22159	13	16.2127	Yes	1	5	8	7	5	1	1	1	2	79	20	3.01568	0.504845	0.614043	0.378822	16	0.490418	-0.166297	-0.312219	1.31436	0.271969	1.59823	2
212	0	18	44.7	160.8	17.2876	124	76	64.5	4.4	5.1	1	2				1	Whitfield Town	St. Andrew	10668	1718	11.5588	8	24.9562	Yes	1	29	9	21	5	0	1	1	2	115	59	5.53056	-1.05107	1.59465	0.890894	21	1.71273	0.567932	0.297422	-0.237883	1.13423	3.47443	3
213	1	18	65.7	178.8	20.5509	105	55	66.8	4.4	4.9	0	1				1	Maxfield Park	St. Andrew	5031	8275	12.2807	8	17.3637	Yes	1	3	5	13	5	1	1	1	2	76	21	4.17412	0.650375	2.2258	0.52755	21	1.71273	-0.0696428	0.398896	2.11651	0.669156	4.82765	2
214	1	18	56.4	166.3	20.3936	105	67	68.9	4.7	2.8	0	1				1	Rose Town	St. Andrew	3178	8446	7.32443	8	38.1046	Yes	1	7	3	0	5	1	1	1	2	96	10	3.14663	-0.681017	2.14563	0.231834	21	1.71273	1.67205	-0.297764	2.17791	0.316868	5.5818	3
215	1	18	70	171.3	23.8552	100	75	71.1	4.7	2.9	0	1				1	Campbell Town	Kingston	1956	3166	8.13149	15	13.1049	Yes	1	0	5	4	5	1	1	1	1	3	9	4.60123	0.374552	0.0670378	0.875565	14	0.0014929	-0.427275	-0.184323	0.282044	0.815596	0.487535	2
216	0	18	49.3	167.7	17.53	114	63	63.0667	4.7	4.4	0	2				4	Duhaney Park	St. Andrew	12729	1485	8.37111	16	7.26205	Yes	1	7	7	4	5	0	1	1	2	48	18	1.41409	0.438914	-0.62162	-0.135609	13	-0.24297	-0.917924	-0.150642	-0.321546	-0.277158	-1.91024	1
217	0	18	81.7	162.3	31.0159	120	68	88.4	4.6	4.5	1	4				8	Whitfield Town	St. Andrew	10668	1718	11.5588	8	24.9562	Yes	1	29	9	21	5	0	1	1	2	115	59	5.53056	-1.05107	1.59465	0.890894	21	1.71273	0.567932	0.297422	-0.237883	1.13423	3.47443	2
218	0	18	82.7	173	27.6321	115	59	83.2	4.7	3.9	0	3				1	Rose Town	St. Andrew	3178	8446	7.32443	8	38.1046	Yes	1	7	3	0	5	0	1	1	2	96	10	3.14663	-0.681017	2.14563	0.231834	21	1.71273	1.67205	-0.297764	2.17791	0.316868	5.5818	1
219	1	18	65.6	174.1	21.6424	129	64	69.4	5	4.7	1	1				1	Arnett Gardens	St. Andrew	11635	1304	10.319	8	20.7865	Yes	1	33	9	10	5	1	1	1	2	27	52	4.46927	-0.986928	1.28672	0.623805	21	1.71273	0.217779	0.123156	-0.386536	0.770354	2.43748	3
220	1	18	59.2	177.2	18.8536	118	55	65.2	4.8	3.1	0	1					Whitfield Town	St. Andrew	10668	1718	11.5588	8	24.9562	Yes	1	29	9	21	5	1	1	1	2	115	59	5.53056	-1.05107	1.59465	0.890894	21	1.71273	0.567932	0.297422	-0.237883	1.13423	3.47443	3
221	0	18	51.5	169.8	17.8621	106	72	66.2	4.3	3.3	0	2				23	Bridgeport	St. Catherine	12183	8490	6.44092	20	1.51669	Yes	1	2	4	4	5	0	1	1	14	272	10	0.820816	2.40232	-0.714596	-0.127091	9	-1.22082	-1.40039	-0.42195	2.19371	-0.480572	-1.33002	2
222	1	18	71.2	168.6	25.0475	110	59	75	4.9	4.6	0	3				4	Greater Portmore	St. Catherine	61267	8788	39.4381	17	2.61365	No	0	9	9	12	5	1	1	1	14	284	30	0.48966	3.83011	2.54215	-1.59566	12	-0.487432	-1.30827	4.21618	2.30071	-0.594114	4.12707	1
223	0	18	56.8	170.3	19.5848	90	67	66.1	4.7	5	0	1				2	Cumberland	St. Catherine	8837	8640	8.7085	18	2.01075	Yes	1	2	4	4	5	0	1	1	14	278	10	1.13161	2.32542	-0.151925	-0.133191	11	-0.731895	-1.3589	-0.103217	2.24757	-0.374013	-0.320452	2
224	0	18	50.2	165.4	18.3499	104	69	63	3.8	4.1	0	2				1	Independence City	St. Catherine	9306	8938	8.08618	18	2.38904	Yes	1	3	0	6	5	0	1	1	14	291	9	0.967118	2.32917	-0.17162	-0.162446	11	-0.731895	-1.32713	-0.190691	2.35457	-0.43041	-0.325554	1
225	0	18	76.1	168.6	26.7713	111	67	86.0667	4.2	3.2	0	3				3	Waterford	St. Catherine	16354	2862	7.79732	20	3.01115	Yes	1	11	5	8	5	0	1	1	14	303	24	1.46753	1.30582	-1.22285	-0.0249763	9	-1.22082	-1.27489	-0.231294	0.172888	-0.258837	-2.81295	2
226	0	18	72.4	169.8	25.111	119	74	79.3	4.7	3.9	0	3				5	Woodhall	Clarendon	4095	119	7.96401	10	31.7374	No	0	0	0	3	5	0	1	1	13	268	3	0.732601	-1.75269	0.553168	-0.582626	19	1.22381	1.13737	-0.207863	-0.81203	-0.510818	0.830468	2
227	1	18	63.2	181.1	19.2699	108	71	68.2333	4.6	3.6	0	1				1	Vineyard Town	St. Andrew	13841	7326	6.76285	16	8.26031	Yes	1	17	9	5	5	1	1	1	2	110	31	2.23972	1.44619	0.0446861	0.235504	13	-0.24297	-0.834095	-0.3767	1.77576	0.0059203	0.327914	2
228	0	18	50.6	150.5	22.3397	114	66	69.8	4.1	4.3	0	1				13	Grants Pen	St. Andrew	7595	1122	11.8899	11	17.8421	Yes	1	8	12	14	5	0	1	1	2	55	34	4.47663	-0.481125	0.853885	0.604069	18	0.979343	-0.0294686	0.343965	-0.451886	0.772876	1.61483	1
229	0	18	40.8	160	15.9375	94	56	61.6	4.3	6.7	0	2				1	Vineyard Town	St. Andrew	13841	7326	6.76285	16	8.26031	Yes	1	17	9	5	5	0	1	1	2	110	31	2.23972	1.44619	0.0446861	0.235504	13	-0.24297	-0.834095	-0.3767	1.77576	0.0059203	0.327914	3
230	1	18	92.2	180.8	28.2055	130	66	93.6	5	5.2	1	3				6	Stony Hill	St. Andrew	8643	826	6.80925	22	11.0114	Yes	1	9	4	6	5	1	1	1	2	102	19	2.19831	0.644754	-1.67975	0.189013	7	-1.70974	-0.603071	-0.370178	-0.55817	-0.00827827	-3.24944	1
231	1	18	68.5	170.4	23.5913	123	78	76.4			1	1				1	Kingston Gardens	Kingston	986	4722	7.56824	12	15.4676	Yes	1	2	2	1	5	1	1	1	1	12	5	5.07099	0.224316	0.776908	1.02532	17	0.73488	-0.228868	-0.263494	0.840751	0.976662	2.05993	3
232	0	18	54.8	160.2	21.3528	106	68	66.7	4	3.4	0	1				6	Delacree Pen	St. Andrew	17007	1469	7.38271	9	23.6888	Yes	1	19	33	22	5	0	1	1	2	45	74	4.35115	-1.16232	0.946543	0.689158	20	1.46827	0.461499	-0.289572	-0.327291	0.729853	2.04276	3
233	1	18	73.4	179	22.9081	100	66	71.7			0	1				1	Irish Town	St. Andrew	2497	170	7.91774	14	24.4439	No	0	3	0	0	5	1	1	1	2	63	3	1.20144	-0.951563	-0.194412	-0.343946	15	0.245955	0.524912	-0.214368	-0.793717	-0.350069	-0.587286	3
234	1	18	67.9	177.4	21.5756	127	64	71.3	5	4.6	1	1				16	Vineyard Town	St. Andrew	13841	7326	6.76285	16	8.26031	Yes	1	17	9	5	5	1	1	1	2	110	31	2.23972	1.44619	0.0446861	0.235504	13	-0.24297	-0.834095	-0.3767	1.77576	0.0059203	0.327914	3
235	0	18	54.2	162.1	20.6269	91	49	72.3	4.6	3.7	0	1				1	Manley Meadows	Kingston	3647	7289	8.20201	17	3.52608	Yes	1	1	2	1	5	0	1	1	1	13	4	1.09679	1.85455	-0.173053	-0.152726	12	-0.487432	-1.23165	-0.174411	1.76247	-0.38595	-0.516968	3
236	0	18	66.4	159.6	26.0677	99	67	72.4	3.7	4.8	0	3					Nannyville	St. Andrew	2270	1620	11.0016	14	19.0653	Yes	1	1	2	0	5	0	1	1	2	83	3	1.32159	-0.222402	0.149572	-0.376466	15	0.245955	0.0732438	0.21911	-0.273072	-0.308876	-0.0436383	3
237	1	18	59.1	178	18.6529	113	79	68.9	3.7	3.9	0	1				1	Arnett Gardens	St. Andrew	11635	1304	10.319	8	20.7865	Yes	1	33	9	10	5	1	1	1	2	27	52	4.46927	-0.986928	1.28672	0.623805	21	1.71273	0.217779	0.123156	-0.386536	0.770354	2.43748	3
238	1	18	60.4	180	18.642	113	75	66	5.2	3.7	0	1				12	Cross Roads	St. Andrew	3709	1722	6.08519	20	8.23956	Yes	1	9	10	9	5	1	1	1	2	43	28	7.5492	0.776363	-0.969087	1.98116	9	-1.22082	-0.835838	-0.471952	-0.236447	1.82635	-0.938705	3
239	0	18	83.5	169.8	28.9608	100	69	91.5	4.4	5.1	0	3				1	Waterhouse	St. Andrew	11447	1575	8.28092	9	24.6036	Yes	1	12	6	16	5	0	1	1	2	113	34	2.97021	-1.15598	0.951222	0.195473	20	1.46827	0.538319	-0.163318	-0.28923	0.256379	1.81042	3
240	0	18	66.3	164.7	24.4414	106	64	76.5	4.5	5.1	0	1				4	Boucher Park	St. Andrew	6206	9872	7.47302	12	14.5045	Yes	1	8	8	3	5	0	1	1	2	32	19	3.06155	1.253	1.24203	0.419367	17	0.73488	-0.309741	-0.276878	2.68994	0.287697	3.1259	3
241	0	18	65.4	166.2	23.6764	106	60	79.5	4.2	3.7	0	1				1	Stony Hill	St. Andrew	8643	826	6.80925	22	11.0114	Yes	1	9	4	6	5	0	1	1	2	102	19	2.19831	0.644754	-1.67975	0.189013	7	-1.70974	-0.603071	-0.370178	-0.55817	-0.00827827	-3.24944	2
242	1	18	65.2	176.4	20.9532	111	72	66.8	4.8	4.4	0	1				4	Waltham Gardens	St. Andrew	9548	1123	9.27003	12	14.2627	Yes	1	6	15	6	5	1	1	1	2	111	27	2.82782	-0.344449	0.288973	0.206026	17	0.73488	-0.330051	-0.024287	-0.451527	0.207557	0.136572	2
243	0	18	82.9	168.2	29.3024	105	73	83.7	4	3.6	0	3					Little London	Westmoreland	6964	155	8.77893	14	19.0169	No	0	3	5	9	5	0	1	1	10	215	17	2.44113	-0.611006	-0.135693	0.0683563	15	0.245955	0.0691794	-0.0933172	-0.799103	0.0749743	-0.502311	2
244	1	18	76.2	177.6	24.1584	101	61	79.9333	4.6	4.2	0	1				14	May Pen Proper	Clarendon	5207	1691	8.32685	17	20.051	Yes	1	17	20	18	5	1	1	1	13	258	55	10.5627	-0.00947102	0.136314	2.76257	12	-0.487432	0.156016	-0.156863	-0.247578	2.85957	2.12372	1
245	1	18	76.1	173.2	25.3682	116	79	79.2	4.3	5.6	0	3				7	Queensborough/Tunbridge	St. Andrew	4977	6449	6.8577	19	11.4057	Yes	1	2	2	5	5	1	1	1	2	90	9	1.80832	1.41367	-0.515384	0.0793745	10	-0.976357	-0.569961	-0.363367	1.46086	-0.141993	-0.590821	2
246	1	18	51.3	165.9	18.6391	106	69	63.7	5	3.8	0	1				19	Gregory Park	St. Catherine	20832	4937	9.20367	13	10.4351	No	0	11	8	5	5	1	1	1	14	286	24	1.15207	0.6812	0.400319	-0.273273	16	0.490418	-0.651468	-0.0336147	0.91795	-0.366996	0.356289	2
247	1	18	62.3	167.8	22.1261	105	62	71.2333	3.9	4.3	0	1				1	Cumberland	St. Catherine	8837	8640	8.7085	18	2.01075	Yes	1	2	4	4	5	1	1	1	14	278	10	1.13161	2.32542	-0.151925	-0.133191	11	-0.731895	-1.3589	-0.103217	2.24757	-0.374013	-0.320452	2
248	0	18				106	49	89.8667		4.4	0					19	Cumberland	St. Catherine	8837	8640	8.7085	18	2.01075	Yes	1	2	4	4	4	0	1	1	14	278	10	1.13161	2.32542	-0.151925	-0.133191	11	-0.731895	-1.3589	-0.103217	2.24757	-0.374013	-0.320452	3
249	1	18	77.8	185.1	22.7074	107	60	73.9667	3.6	3.9	0	1				1	Greater Portmore	St. Catherine	61267	8788	39.4381	17	2.61365	No	0	9	9	12	5	1	1	1	14	284	30	0.48966	3.83011	2.54215	-1.59566	12	-0.487432	-1.30827	4.21618	2.30071	-0.594114	4.12707	3
250	0	19	79.9	177.5	25.36	142	84	90.6333	4.7	8.5	1	3				1	Hellshire	St. Catherine	6386	44	7.65345	18	7.33863	No	0	9	5	6	5	0	1	1	14	290	20	3.13185	0.335365	-1.05795	0.456135	11	-0.731895	-0.911493	-0.251516	-0.838959	0.311799	-2.42206	3
251	0	18	116.5	170.5	40.0753	118	64	111.667	4.3	4.6	0	4				4	Greater Portmore	St. Catherine	61267	8788	39.4381	17	2.61365	No	0	9	9	12	5	0	1	1	14	284	30	0.48966	3.83011	2.54215	-1.59566	12	-0.487432	-1.30827	4.21618	2.30071	-0.594114	4.12707	2
252	1	18	71.3	176.6	22.8617	108	69	74.6	4.8	3.9	0	1				2	Seaview Gardens	St. Andrew	14733	1419	11.4744	12	12.8637	Yes	1	5	8	14	5	1	1	1	2	97	27	1.83262	-0.106717	0.410504	-0.194997	17	0.73488	-0.447528	0.285561	-0.345244	-0.13366	0.094009	2
253	1	18	70.7	177.6	22.4147	125	79	71.9	4.4	3.4	1	1				1	Waterhouse	St. Andrew	11447	1575	8.28092	9	24.6036	Yes	1	12	6	16	5	1	1	1	2	113	34	2.97021	-1.15598	0.951222	0.195473	20	1.46827	0.538319	-0.163318	-0.28923	0.256379	1.81042	2
254	0	18	70.3	170.2	24.2681	103	72	71	3.7	5.6	0	1				4	Harbour View	St. Andrew	8048	5070	5.14192	21	5.27795	Yes	1	0	0	5	5	0	1	1	2	58	5	0.621272	1.56929	-1.35179	-0.188375	8	-1.46528	-1.08454	-0.60454	0.965706	-0.548988	-2.73764	2
255	1	18	65.1	175	21.2571	113	66	69.9			0	1				3	Red Hills Rural	St. Andrew	8913	463	8.05012	15	22.0447	No	0	0	0	4	5	1	1	1	2	91	4	0.448783	-0.667128	-0.408314	-0.56759	14	0.0014929	0.323442	-0.19576	-0.688511	-0.608129	-1.16747	1
256	1	18	105.6	171.7	35.8198	127	63	106.7	4.9	4.8	1	4				5	Duhaney Park	St. Andrew	12729	1485	8.37111	16	7.26205	Yes	1	7	7	4	5	1	1	1	2	48	18	1.41409	0.438914	-0.62162	-0.135609	13	-0.24297	-0.917924	-0.150642	-0.321546	-0.277158	-1.91024	1
257	1	18	59.7	179.8	18.4669	114	75	67.7	4.4	4.2	0	2				1	Norman Gardens	Kingston	1786	5499	7.34862	14	7.21922	Yes	1	3	0	0	5	1	1	1	1	16	3	1.67973	0.96888	0.132257	0.0100216	15	0.245955	-0.92152	-0.294364	1.11974	-0.186081	-0.036264	3
258	0	18	54.1	159	21.3995	105	62	69.3	4.6	3.7	0	1				2	Norman Gardens	Kingston	1786	5499	7.34862	14	7.21922	Yes	1	3	0	0	5	0	1	1	1	16	3	1.67973	0.96888	0.132257	0.0100216	15	0.245955	-0.92152	-0.294364	1.11974	-0.186081	-0.036264	3
259	0	18	105.8	162.1	40.2643	107	71	113.833	4.1	5.4	0	4				1	Waterhouse	St. Andrew	11447	1575	8.28092	9	24.6036	Yes	1	12	6	16	5	0	1	1	2	113	34	2.97021	-1.15598	0.951222	0.195473	20	1.46827	0.538319	-0.163318	-0.28923	0.256379	1.81042	2
260	1	18	65.8	184.4	19.351	116	71	74.2667	3.7	4.5	0	1				2	Seaward Pen	St. Andrew	5923	1437	11.3541	11	22.8325	Yes	1	4	6	4	5	1	1	1	2	98	14	2.36367	-0.731522	0.787977	-0.100933	18	0.979343	0.38959	0.268652	-0.338781	0.0484164	1.34722	1
261	1	19	60.4	176	19.499	127	73	69.0667	4.4	5	1	1					Duhaney Park	St. Andrew	12729	1485	8.37111	16	7.26205	Yes	1	7	7	4	5	1	1	1	2	48	18	1.41409	0.438914	-0.62162	-0.135609	13	-0.24297	-0.917924	-0.150642	-0.321546	-0.277158	-1.91024	3
262	1	18	86.3	180.8	26.4006	129	64	80.4333	5	5	1	3				9	Greenwich Town/Newport West	St. Andrew	7780	1776	8.96003	15	27.1558	Yes	1	28	16	11	5	1	1	1	2	56	55	7.06941	-0.570129	0.40274	1.52803	14	0.0014929	0.752638	-0.0678621	-0.217057	1.66185	2.13106	2
263	0	18	64.9	164.2	24.0712	126	76	73.3333	4.5	5.2	1	1				1	Greenwich Town/Newport West	St. Andrew	7780	1776	8.96003	15	27.1558	Yes	1	28	16	11	5	0	1	1	2	56	55	7.06941	-0.570129	0.40274	1.52803	14	0.0014929	0.752638	-0.0678621	-0.217057	1.66185	2.13106	3
264	0	19	45.8	152.7	19.6421	109	65	63.2333	3.8	5.6	0	1				12	Maidstone	Manchester	1770	154	6.13313	15	40.9507	No	0	0	0	0	5	0	1	1	12	241	0	0	-1.82984	-0.287823	-0.786511	14	0.0014929	1.91106	-0.465214	-0.799462	-0.762	-0.114125	3
265	0	18	111.1	154.9	46.3032	108	63	119.3	4.5	4.2	0	4					Hannah Town/Craig Town	Kingston	3399	8512	10.3805	8	27.9603	Yes	1	15	10	2	5	0	1	1	1	10	27	7.94351	0.0735941	2.56627	1.75462	21	1.71273	0.820196	0.131799	2.20161	1.96155	6.82788	3
266	1	18	70.2	179.4	21.8118	111	48	70.9		7.3	0	1					East Down Town	Kingston	11557	1386	7.9023	9	24.4631	Yes	1	21	16	8	5	1	1	1	1	7	45	3.89374	-1.1964	0.960651	0.512084	20	1.46827	0.526519	-0.216538	-0.357093	0.573025	1.99418	2
267	1	18	61.7	172.5	20.7351	125	65	68.0333	5	4.4	1	1				1	West Down Town	Kingston	3020	1258	6.49225	9	34.9368	Yes	1	16	2	7	5	1	1	1	1	24	25	8.27815	-1.80607	1.33888	1.9184	20	1.46827	1.40604	-0.414736	-0.403053	2.07628	4.1328	2
268	0	19	71.7	159.5	28.1837	109	79	81.1333	4.4	4	0	3				1	Gregory Park	St. Catherine	20832	4937	9.20367	13	10.4351	No	0	11	8	5	5	0	1	1	14	286	24	1.15207	0.6812	0.400319	-0.273273	16	0.490418	-0.651468	-0.0336147	0.91795	-0.366996	0.356289	1
269	0	18	59.3	164.9	21.8079	104	68	72.6333	4.4	3.6	0	1				1	Independence City	St. Catherine	9306	8938	8.08618	18	2.38904	Yes	1	3	0	6	5	0	1	1	14	291	9	0.967118	2.32917	-0.17162	-0.162446	11	-0.731895	-1.32713	-0.190691	2.35457	-0.43041	-0.325554	2
270	1	18	64	184.5	18.8013	127	89	71.5333	5.1	4.9	1	1				2	Greater Portmore	St. Catherine	61267	8788	39.4381	17	2.61365	No	0	9	9	12	5	1	1	1	14	284	30	0.48966	3.83011	2.54215	-1.59566	12	-0.487432	-1.30827	4.21618	2.30071	-0.594114	4.12707	2
271	1	18	62.9	166.2	22.7713	118	74	71.4667	5.1	4.5	0	1				2	Hellshire	St. Catherine	6386	44	7.65345	18	7.33863	No	0	9	5	6	5	1	1	1	14	290	20	3.13185	0.335365	-1.05795	0.456135	11	-0.731895	-0.911493	-0.251516	-0.838959	0.311799	-2.42206	2
272	1	18	68.7	184.5	20.182	102	70	71.9	4.9	4.4	0	1				1	Johnson Town	Kingston	1906	7659	11.4334	11	17.0148	Yes	1	2	4	5	5	1	1	1	1	11	11	5.77125	0.822917	1.7018	1.1013	18	0.979343	-0.0989443	0.279792	1.89533	1.21675	4.27227	2
273	1	19	96.5	188.6	27.1296	111	81	92.2667	4.3	5.2	1	3				1	Ensom	St. Catherine	21817	4475	7.4105	19	6.68117	Yes	1	4	13	8	5	1	1	1	14	280	25	1.1459	1.30156	-0.848765	-0.137408	10	-0.976357	-0.966703	-0.285665	0.752061	-0.369114	-1.84578	3
274	0	19	105.1	172.1	35.4847	118	75	107.3	4.6	6.9	0	4				1	Rollington Town	Kingston	6132	7469	11.4985	11	11.7751	Yes	1	12	9	4	5	0	1	1	1	20	25	4.07697	1.04962	1.46419	0.584745	18	0.979343	-0.538943	0.288953	1.8271	0.635848	3.19231	3
275	0	18	52.5	161	20.2538	116	68	67.8	4	5.2	0	1					Kitson Town	St. Catherine	12651	147	8.69958	11	18.2995	No	0	7	9	9	5	0	1	1	14	293	25	1.97613	-0.886568	0.296486	-0.0945585	18	0.979343	0.00893472	-0.104471	-0.801976	-0.0844567	-0.00262585	3
276	0	18	53.8	171.1	18.3773	105	73	63.8667	4	3.7	0	2				1	Cromarty	St. Catherine	7510	241	13.6543	9	14.704	No	0	4	5	6	5	0	1	1	14	277	15	1.99734	-0.620138	0.978451	-0.272413	20	1.46827	-0.29299	0.591973	-0.768224	-0.0771851	0.921842	2
277	1	19	56.8	172.2	19.155	113	74	67.0667	3.8	4.3	0	1				1	Manley Meadows	Kingston	3647	7289	8.20201	17	3.52608	Yes	1	1	2	1	5	1	1	1	1	13	4	1.09679	1.85455	-0.173053	-0.152726	12	-0.487432	-1.23165	-0.174411	1.76247	-0.38595	-0.516968	2
278	1	19	64.5	167.1	23.0997	123	81	73.6	4.2	4.6	1	1				3	Newton Square	Kingston	1596	6402	7.47059	11	11.1379	Yes	1	4	0	1	5	1	1	1	1	15	5	3.13283	0.654905	0.91822	0.436155	18	0.979343	-0.592452	-0.27722	1.44398	0.312136	1.86579	1
279	0	18	55.3	164.9	20.3369	103	62	67.1	3.8	4.4	0	1				4	Nannyville	St. Andrew	2270	1620	11.0016	14	19.0653	Yes	1	1	2	0	5	0	1	1	2	83	3	1.32159	-0.222402	0.149572	-0.376466	15	0.245955	0.0732438	0.21911	-0.273072	-0.308876	-0.0436383	2
280	0	18	76.5	164.2	28.3736	98	61	79.6667	4.5	4.8	0	3				1	Harbour View	St. Andrew	8048	5070	5.14192	21	5.27795	Yes	1	0	0	5	5	0	1	1	2	58	5	0.621272	1.56929	-1.35179	-0.188375	8	-1.46528	-1.08454	-0.60454	0.965706	-0.548988	-2.73764	2
281	1	19	71.8	185.7	20.821	102	76	74.5333	3.7	5.1	0	1				1	Rollington Town	Kingston	6132	7469	11.4985	11	11.7751	Yes	1	12	9	4	5	1	1	1	1	20	25	4.07697	1.04962	1.46419	0.584745	18	0.979343	-0.538943	0.288953	1.8271	0.635848	3.19231	3
282	1	18	63.1	173.7	20.9136	110	57	71.6	4.5	3.5	0	1				1	Bull Bay/Seven Mile	St. Andrew	18592	1358	8.19522	15	26.1203	Yes	1	7	6	11	5	1	1	1	2	34	24	1.29088	-0.69233	-0.149357	-0.323448	14	0.0014929	0.66568	-0.175364	-0.367147	-0.319405	-0.194742	2
283	1	19	84.5	184.2	24.9045	113	79	77.9667	4.4	3.7	0	1				1	Manley Meadows	Kingston	3647	7289	8.20201	17	3.52608	Yes	1	1	2	1	5	1	1	1	1	13	4	1.09679	1.85455	-0.173053	-0.152726	12	-0.487432	-1.23165	-0.174411	1.76247	-0.38595	-0.516968	2
284	0	19	64.3	157.5	25.9209	92	43	74.9667	4.1	4.3	0	3				1	D'Aguilar Town/Rennock Lodge	Kingston	5609	1237	9.44531	12	26.1453	No	0	8	11	4	5	0	1	1	1	5	23	4.10055	-0.927842	0.629675	0.522769	17	0.73488	0.667779	0.000350012	-0.410594	0.643932	1.63635	2
285	0	18	66.2	167.4	23.6237	133	71	69.9	4.3	4.6	1	1				4	Springfield	Kingston	1159	3328	6.42738	16	6.71475	Yes	1	1	0	1	5	0	1	1	1	22	2	1.72563	0.727241	-0.54279	0.0629598	13	-0.24297	-0.963882	-0.423854	0.340213	-0.170345	-1.46084	2
286	1	19	66.7	180.8	20.4046	109	70	68.6333	4.4	4.3	0	1				15	Waterhouse	St. Andrew	11447	1575	8.28092	9	24.6036	Yes	1	12	6	16	5	1	1	1	2	113	34	2.97021	-1.15598	0.951222	0.195473	20	1.46827	0.538319	-0.163318	-0.28923	0.256379	1.81042	3
287	0	18	75.8	166.9	27.2118	113	80	82.4667	4.8	4.7	1	3					Cockburn Gardens	St. Andrew	13488	1470	10.8643	7	27.2813	Yes	1	13	15	25	5	0	1	1	2	37	53	3.92942	-1.37491	1.59591	0.369415	22	1.95719	0.763177	0.199801	-0.326932	0.585257	3.1785	2
288	0	19	53.6	164.5	19.8077	105	74	65.0667	4.6	5.8	0	1				1	Waterhouse	St. Andrew	11447	1575	8.28092	9	24.6036	Yes	1	12	6	16	5	0	1	1	2	113	34	2.97021	-1.15598	0.951222	0.195473	20	1.46827	0.538319	-0.163318	-0.28923	0.256379	1.81042	2
289	1	19	81.6	180.3	25.1014	117	73	79.9333	4.2	3.8	0	3				5	Ensom	St. Catherine	21817	4475	7.4105	19	6.68117	Yes	1	4	13	8	5	1	1	1	14	280	25	1.1459	1.30156	-0.848765	-0.137408	10	-0.976357	-0.966703	-0.285665	0.752061	-0.369114	-1.84578	1
290	1	19	77.9	172.6	26.149	117	60	78.3667	4.5	3.5	0	3				7	Rollington Town	Kingston	6132	7469	11.4985	11	11.7751	Yes	1	12	9	4	5	1	1	1	1	20	25	4.07697	1.04962	1.46419	0.584745	18	0.979343	-0.538943	0.288953	1.8271	0.635848	3.19231	2
291	1	19	59.8	173.3	19.9115	105	49	67.7333	4	3.4	0	1				1	Washington Gardens	St. Andrew	5887	5333	6.02014	20	5.38366	Yes	1	3	1	0	5	1	1	1	2	112	4	0.679463	1.56052	-1.07808	-0.210312	9	-1.22082	-1.07566	-0.481097	1.06014	-0.529037	-2.24647	3
292	0	18	61	165	22.4059	113	72	72.7333			0	1				4	Greater Portmore	St. Catherine	61267	8788	39.4381	17	2.61365	No	0	9	9	12	5	0	1	1	14	284	30	0.48966	3.83011	2.54215	-1.59566	12	-0.487432	-1.30827	4.21618	2.30071	-0.594114	4.12707	1
293	0	19	42.7	156.7	17.3896	109	72	59.1333	3.8	3.9	0	2				1	Pembroke Hall	St. Andrew	5023	7015	5.17159	19	6.83375	Yes	1	6	5	1	5	0	1	1	2	88	12	2.38901	1.68198	-0.627997	0.377175	10	-0.976357	-0.95389	-0.600369	1.66409	0.0571059	-0.809422	2
294	1	19	76.2	174.6	24.9958	119	75	79.9	4.2	5.6	0	1				1	Patrick City	St. Andrew	6456	5249	6.82371	19	4.28405	Yes	1	2	0	2	5	1	1	1	2	87	4	0.619579	1.54277	-0.884277	-0.261017	10	-0.976357	-1.168	-0.368146	1.02998	-0.549569	-2.03209	1
295	1	19	68.8	176.3	22.1352	103	64	75.9	3.9	4.3	0	1				1	Duhaney Park	St. Andrew	12729	1485	8.37111	16	7.26205	Yes	1	7	7	4	5	1	1	1	2	48	18	1.41409	0.438914	-0.62162	-0.135609	13	-0.24297	-0.917924	-0.150642	-0.321546	-0.277158	-1.91024	2
296	0	18	58.4	157.8	23.453	113	47	77.0333	4.3	4.6	0	1				4	Duhaney Park	St. Andrew	12729	1485	8.37111	16	7.26205	Yes	1	7	7	4	5	0	1	1	2	48	18	1.41409	0.438914	-0.62162	-0.135609	13	-0.24297	-0.917924	-0.150642	-0.321546	-0.277158	-1.91024	2
297	1	19	65.6	182	19.8044	110	66	73.7667	4.5	4.4	0	1				1	Rollington Town	Kingston	6132	7469	11.4985	11	11.7751	Yes	1	12	9	4	5	1	1	1	1	20	25	4.07697	1.04962	1.46419	0.584745	18	0.979343	-0.538943	0.288953	1.8271	0.635848	3.19231	3
298	0	19	43.3	159.4	17.0416	100	73	58.7667	3.6	6.5	0	2				27	Manley Meadows	Kingston	3647	7289	8.20201	17	3.52608	Yes	1	1	2	1	5	0	1	1	1	13	4	1.09679	1.85455	-0.173053	-0.152726	12	-0.487432	-1.23165	-0.174411	1.76247	-0.38595	-0.516968	2
299	1	19	63.4	171.3	21.606	106	66	70.4333	3.7	4.9	0	1				3	Greendale	St. Catherine	9862	2682	8.428	16	11.3283	Yes	1	13	21	12	5	1	1	1	14	285	46	4.66437	0.491379	-0.158709	0.900993	13	-0.24297	-0.576462	-0.142645	0.108256	0.837245	-0.0165762	2
300	0	19	69.6	160.9	26.8842	103	69	79.7333	3.9	4.9	0	3				19	Crescent	St. Catherine	8119	2392	6.66779	19	6.84373	No	0	6	1	0	5	0	1	1	14	276	7	0.862175	0.845914	-1.18518	-0.217076	10	-0.976357	-0.953051	-0.390062	0.0041272	-0.466391	-2.78173	2
301	1	19	69.1	184.1	20.3878	136	76	67.9667	4.5	5	1	1				19	Hampton Green	St. Catherine	5851	4260	8.28586	16	11.4534	Yes	1	1	4	2	5	1	1	1	14	287	7	1.19638	0.751165	-0.224032	-0.214972	13	-0.24297	-0.565955	-0.162624	0.674862	-0.351806	-0.648492	2
302	1	18	71.7	180.3	22.056	116	61	71.2333	4.8	4.1	0	1				9	Mount James	St. Andrew	3590	131	7.69231	13	33.0908	No	0	0	0	1	5	1	1	1	2	81	1	0.278552	-1.53715	0.0376864	-0.710618	16	0.490418	1.25103	-0.246054	-0.807721	-0.666495	0.0211767	3
303	0	19	83.2	173.2	27.735	100	68	82.6333	4.3	6.5	0	3				6	Vineyard Town	St. Andrew	13841	7326	6.76285	16	8.26031	Yes	1	17	9	5	5	0	1	1	2	110	31	2.23972	1.44619	0.0446861	0.235504	13	-0.24297	-0.834095	-0.3767	1.77576	0.0059203	0.327914	2
304	0	19	70.9	163.9	26.393	114	74	80.5333	3.8	3.5	0	3				6	Vineyard Town	St. Andrew	13841	7326	6.76285	16	8.26031	Yes	1	17	9	5	5	0	1	1	2	110	31	2.23972	1.44619	0.0446861	0.235504	13	-0.24297	-0.834095	-0.3767	1.77576	0.0059203	0.327914	1
305	0	19	66.6	168	23.5969	117	57	75.2	4.2	4.1	0	1				3	Red Hills Rural	St. Andrew	8913	463	8.05012	15	22.0447	No	0	0	0	4	5	0	1	1	2	91	4	0.448783	-0.667128	-0.408314	-0.56759	14	0.0014929	0.323442	-0.19576	-0.688511	-0.608129	-1.16747	2
306	0	18	50.1	154.9	20.8802	110	60	66.1667	4.5	4.9	0	1					Red Hills Rural	St. Andrew	8913	463	8.05012	15	22.0447	No	0	0	0	4	5	0	1	1	2	91	4	0.448783	-0.667128	-0.408314	-0.56759	14	0.0014929	0.323442	-0.19576	-0.688511	-0.608129	-1.16747	3
307	0	18	51.6	166.6	18.5909	102	73	68.4333	4.2	4.7	0	1				1	Port Royal	Kingston	389	60	10.1655	14	7.65585	Yes	1	0	0	2	5	0	1	1	1	18	2	5.14139	0.0686726	-0.0475547	0.98215	15	0.245955	-0.884854	0.101579	-0.833214	1.0008	-0.369737	1
308	0	19	62.3	173.4	20.72	107	67	72.7667	4.7	4.1	0	1				1	Pembroke Hall	St. Andrew	5023	7015	5.17159	19	6.83375	Yes	1	6	5	1	5	0	1	1	2	88	12	2.38901	1.68198	-0.627997	0.377175	10	-0.976357	-0.95389	-0.600369	1.66409	0.0571059	-0.809422	2
309	1	19	66.7	174.7	21.8545	97	58	76.5667	4.7	3.6	0	1				1	Braeton	St. Catherine	10157	1188	7.94156	20	5.01899	No	0	4	6	5	5	1	1	1	14	271	15	1.47681	0.881819	-1.37982	-0.0561151	9	-1.22082	-1.10628	-0.211019	-0.428188	-0.255654	-3.22196	2
310	1	19	62.6	171.3	21.3334	106	72	70.2	4.1	5.7	0	1				1	Braeton	St. Catherine	10157	1188	7.94156	20	5.01899	No	0	4	6	5	5	1	1	1	14	271	15	1.47681	0.881819	-1.37982	-0.0561151	9	-1.22082	-1.10628	-0.211019	-0.428188	-0.255654	-3.22196	2
311	0	19	51.5	156.6	21.0002	116	66	65.5667	4.6	5.2	0	1				9	Independence City	St. Catherine	9306	8938	8.08618	18	2.38904	Yes	1	3	0	6	5	0	1	1	14	291	9	0.967118	2.32917	-0.17162	-0.162446	11	-0.731895	-1.32713	-0.190691	2.35457	-0.43041	-0.325554	1
312	0	19	54.6	160.7	21.1427	111	63	69.4667	4.4	3.9	0	1				6	Port Royal	Kingston	389	60	10.1655	14	7.65585	Yes	1	0	0	2	5	0	1	1	1	18	2	5.14139	0.0686726	-0.0475547	0.98215	15	0.245955	-0.884854	0.101579	-0.833214	1.0008	-0.369737	2
313	1	19	56.4	180.5	17.3111	120	70	63.8	4.8	5.2	1	2					Vineyard Town	St. Andrew	13841	7326	6.76285	16	8.26031	Yes	1	17	9	5	5	1	1	1	2	110	31	2.23972	1.44619	0.0446861	0.235504	13	-0.24297	-0.834095	-0.3767	1.77576	0.0059203	0.327914	1
314	0	18	45.4	156.6	18.5128	97	63	65.4	4.4	7.6	0	1				21	D'Aguilar Town/Rennock Lodge	Kingston	5609	1237	9.44531	12	26.1453	No	0	8	11	4	5	0	1	1	1	5	23	4.10055	-0.927842	0.629675	0.522769	17	0.73488	0.667779	0.000350012	-0.410594	0.643932	1.63635	3
315	0	19	92.3	168.9	32.3551	142	52	87.4333	5.2	7.1	1	4				1	Glengoffe	St. Catherine	4092	310	6.46644	15	18.4889	Yes	1	2	4	2	5	0	1	1	14	282	8	1.95503	-0.57809	-0.515499	0.014994	14	0.0014929	0.0248439	-0.418364	-0.743448	-0.0916891	-1.22716	2
316	0	19	52.8	162.5	19.9953	112	71	63.8	4.8	6.9	0	1				4	Lawrence Tavern	St. Andrew	16957	618	7.14771	13	27.7161	No	0	4	2	9	5	0	1	1	2	68	15	0.88459	-1.18162	-0.00303684	-0.445033	16	0.490418	0.79969	-0.322603	-0.632856	-0.458706	-0.124057	2
317	1	19	78.5	190	21.7452	114	76	76.8	5.4	4.6	0	1				4	Lawrence Tavern	St. Andrew	16957	618	7.14771	13	27.7161	No	0	4	2	9	5	1	1	1	2	68	15	0.88459	-1.18162	-0.00303684	-0.445033	16	0.490418	0.79969	-0.322603	-0.632856	-0.458706	-0.124057	2
318	0	19	53.6	157.5	21.6075	106	74	68.3667	4	4.9	0	1				1	Temple Hall	St. Andrew	3163	469	6.16578	11	29.7692	Yes	1	2	0	1	5	0	1	1	2	104	3	0.948467	-1.57209	0.264191	-0.414804	18	0.979343	0.972094	-0.460625	-0.686356	-0.436805	0.36765	2
319	0	19	53.6	169.9	18.5686	95	67	63.9667	4.5	5.3	0	1				1	Vineyard Town	St. Andrew	13841	7326	6.76285	16	8.26031	Yes	1	17	9	5	5	0	1	1	2	110	31	2.23972	1.44619	0.0446861	0.235504	13	-0.24297	-0.834095	-0.3767	1.77576	0.0059203	0.327914	3
320	1	19	73.8	184.7	21.6333	112	79	76.6	4.6	4.2	0	1				1	Rollington Town	Kingston	6132	7469	11.4985	11	11.7751	Yes	1	12	9	4	5	1	1	1	1	20	25	4.07697	1.04962	1.46419	0.584745	18	0.979343	-0.538943	0.288953	1.8271	0.635848	3.19231	2
321	0	19	54	156.7	21.9915	102	56	69.6333	4	6.5	0	1				1	Rose Town	St. Andrew	3178	8446	7.32443	8	38.1046	Yes	1	7	3	0	5	0	1	1	2	96	10	3.14663	-0.681017	2.14563	0.231834	21	1.71273	1.67205	-0.297764	2.17791	0.316868	5.5818	3
322	0		54.6	165.8	19.862	100	50	64.0667	4	5.2	0	1					Arnett Gardens	St. Andrew	11635	1304	10.319	8	20.7865	Yes	1	33	9	10	4	0	1	1	2	27	52	4.46927	-0.986928	1.28672	0.623805	21	1.71273	0.217779	0.123156	-0.386536	0.770354	2.43748	2
323	0	18	76.7	170	26.5398	103	75	79.1	4.5	6.8	0	3				1	Golden Spring	St. Andrew	4146	717	8.17413	15	17.5079	No	0	1	2	6	5	0	1	1	2	53	9	2.17077	-0.355322	-0.32615	0.0271356	14	0.0014929	-0.0575378	-0.178329	-0.597308	-0.017722	-0.849404	2
324	0	19	71.6	172.6	24.0343	124	78	74.4667	4.6	4.1	1	1				1	Rollington Town	Kingston	6132	7469	11.4985	11	11.7751	Yes	1	12	9	4	5	0	1	1	1	20	25	4.07697	1.04962	1.46419	0.584745	18	0.979343	-0.538943	0.288953	1.8271	0.635848	3.19231	2
325	1	19	112.1	184.2	33.039	105	68	95.4333	5	4.6	0	4				1	East Down Town	Kingston	11557	1386	7.9023	9	24.4631	Yes	1	21	16	8	5	1	1	1	1	7	45	3.89374	-1.1964	0.960651	0.512084	20	1.46827	0.526519	-0.216538	-0.357093	0.573025	1.99418	2
326	0	19	47.6	157.8	19.1158	111	81	65.5	5.1	4.8	1	1				1	Johnson Town	Kingston	1906	7659	11.4334	11	17.0148	Yes	1	2	4	5	5	0	1	1	1	11	11	5.77125	0.822917	1.7018	1.1013	18	0.979343	-0.0989443	0.279792	1.89533	1.21675	4.27227	2
327	0	19	97.6	163.5	36.5102	101	60	92.3	5.2	4.1	0	4				3	Newton Square	Kingston	1596	6402	7.47059	11	11.1379	Yes	1	4	0	1	5	0	1	1	1	15	5	3.13283	0.654905	0.91822	0.436155	18	0.979343	-0.592452	-0.27722	1.44398	0.312136	1.86579	2
328	0	19	77.1	164	28.666	97	70	83.8667	4.3	4.5	0	3				1	Whitfield Town	St. Andrew	10668	1718	11.5588	8	24.9562	Yes	1	29	9	21	5	0	1	1	2	115	59	5.53056	-1.05107	1.59465	0.890894	21	1.71273	0.567932	0.297422	-0.237883	1.13423	3.47443	3
329	0	19	75.7	161.4	29.0595	119	89	86.0667	4.9	5.4	1	3				1	Boucher Park	St. Andrew	6206	9872	7.47302	12	14.5045	Yes	1	8	8	3	5	0	1	1	2	32	19	3.06155	1.253	1.24203	0.419367	17	0.73488	-0.309741	-0.276878	2.68994	0.287697	3.1259	2
330	1	19	71.4	169.2	24.9401	120	84	77.0667	4.5	3.6	1	1					Central Down Town	Kingston	2429	2641	9.60648	15	23.0014	Yes	1	24	29	18	5	1	1	1	1	4	71	29.2301	0.0634756	2.08874	8.77876	14	0.0014929	0.403779	0.0230044	0.0935346	9.25997	9.78178	3
331	1	19	97.6	179.7	30.2241	130	53	94.9	4.5	3.8	1	4				1	Central Down Town	Kingston	2429	2641	9.60648	15	23.0014	Yes	1	24	29	18	5	1	1	1	1	4	71	29.2301	0.0634756	2.08874	8.77876	14	0.0014929	0.403779	0.0230044	0.0935346	9.25997	9.78178	2
332	0	19	64.8	161.4	24.8753	101	69	85	4.5	4.5	0	1				1	Harbour View	St. Andrew	8048	5070	5.14192	21	5.27795	Yes	1	0	0	5	5	0	1	1	2	58	5	0.621272	1.56929	-1.35179	-0.188375	8	-1.46528	-1.08454	-0.60454	0.965706	-0.548988	-2.73764	2
333	0	19	51.9	166.5	18.7214	94	57	63.7667	4.7	4.2	0	1					Bridgeport	St. Catherine	12183	8490	6.44092	20	1.51669	Yes	1	2	4	4	5	0	1	1	14	272	10	0.820816	2.40232	-0.714596	-0.127091	9	-1.22082	-1.40039	-0.42195	2.19371	-0.480572	-1.33002	1
334	0	19	61	164.4	22.5697	103	55	68.5	4.6	4.4	0	1				1	Gregory Park	St. Catherine	20832	4937	9.20367	13	10.4351	No	0	11	8	5	5	0	1	1	14	286	24	1.15207	0.6812	0.400319	-0.273273	16	0.490418	-0.651468	-0.0336147	0.91795	-0.366996	0.356289	3
335	1	19	76	170.4	26.1743	113	52	78.4	4.6	3.9	0	3				4	Bridgeport	St. Catherine	12183	8490	6.44092	20	1.51669	Yes	1	2	4	4	5	1	1	1	14	272	10	0.820816	2.40232	-0.714596	-0.127091	9	-1.22082	-1.40039	-0.42195	2.19371	-0.480572	-1.33002	2
336	0	19	51.9	160.1	20.2481	99	69	68.5	4	3.7	0	1				4	Bridgeport	St. Catherine	12183	8490	6.44092	20	1.51669	Yes	1	2	4	4	5	0	1	1	14	272	10	0.820816	2.40232	-0.714596	-0.127091	9	-1.22082	-1.40039	-0.42195	2.19371	-0.480572	-1.33002	2
337	0	19	54.7	162.8	20.6385	110	54	72.3333	4.7	4.9	0	1				2	Waltham Gardens	St. Andrew	9548	1123	9.27003	12	14.2627	Yes	1	6	15	6	5	0	1	1	2	111	27	2.82782	-0.344449	0.288973	0.206026	17	0.73488	-0.330051	-0.024287	-0.451527	0.207557	0.136572	2
338	1	19	60.1	172.7	20.1507	94	70	72.0333	4.8	5.5	0	1				1	Greenwich Town/Newport West	St. Andrew	7780	1776	8.96003	15	27.1558	Yes	1	28	16	11	5	1	1	1	2	56	55	7.06941	-0.570129	0.40274	1.52803	14	0.0014929	0.752638	-0.0678621	-0.217057	1.66185	2.13106	3
339	1	19	140	166.4	50.5617	124	89	39.8	5.3	3.6	1	4					Delacree Pen	St. Andrew	17007	1469	7.38271	9	23.6888	Yes	1	19	33	22	5	1	1	1	2	45	74	4.35115	-1.16232	0.946543	0.689158	20	1.46827	0.461499	-0.289572	-0.327291	0.729853	2.04276	2
340	0	19	55.1	158.4	21.9605	94	61	70.3667	4.4	5.7	0	1					Linstead	St. Catherine	35401	336	44.8309	17	13.5294	No	0	30	19	22	5	0	1	1	14	294	71	2.00559	1.90746	2.25717	-1.46776	12	-0.487432	-0.391626	4.9742	-0.734112	-0.0743543	3.28667	1
341	0	19	57.9	173	19.3458	94	62	70	4.5	4.5	0	1				18	Mineral Heights	Clarendon	4207	2550	6.16523	21	10.4933	Yes	1	0	2	1	5	0	1	1	13	259	3	0.713097	0.858415	-1.47498	-0.259533	8	-1.46528	-0.646584	-0.460703	0.0608596	-0.517505	-3.02921	2
342	0	19	57.5	162.4	21.802	112	67	70.0667	3.7	3.6	0	1					Denham Town	Kingston	8893	2928	9.54642	8	37.0725	Yes	1	9	3	8	5	0	1	1	1	6	20	2.24896	-1.59209	1.56429	-0.184919	21	1.71273	1.58539	0.0145624	0.196587	0.00908744	3.51835	2
343	1	19	117.9	180.7	36.1075	110	79	103.567	5	4.9	0	4				4	Papine	St. Andrew	5004	8642	9.41267	12	16.8406	Yes	1	13	8	5	5	1	1	1	2	86	26	5.19584	1.01276	1.44857	1.01047	17	0.73488	-0.113571	-0.00423797	2.24829	1.01947	3.88483	2
344	0	19	105.5	169.4	36.7642	105	62	109.3	4.6	5.8	0	4				7	Hope Pastures/Utech	St. Andrew	4532	1661	4.34104	28	2.44347	Yes	1	7	2	0	5	0	1	1	2	61	9	1.98588	1.73404	-2.92867	0.332192	1	-3.17652	-1.32256	-0.717112	-0.25835	-0.0811138	-5.55566	2
345	1	19	56.7	175.6	18.388	101	66	66	4.7	3.8	0	2				1	Drumblair	St. Andrew	2974	1728	3.28693	27	2.621	Yes	1	1	0	0	5	1	1	1	2	47	1	0.336247	1.56544	-2.96161	-0.171442	2	-2.93206	-1.30765	-0.86528	-0.234293	-0.646713	-5.98599	3
346	1	19	81.8	176.5	26.2581	106	72	85.4333	4.5	6	0	3					Mountain View Gardens	St. Andrew	10552	4178	8.01956	13	15.2382	No	0	9	3	3	5	1	1	1	2	82	15	1.42153	0.220436	0.316779	-0.180607	16	0.490418	-0.248137	-0.200055	0.645419	-0.274608	0.413037	1
347	0	19	58.1	160.8	22.47	106	68	72.1667	4.5	6.3	0	1				1	Waterhouse	St. Andrew	11447	1575	8.28092	9	24.6036	Yes	1	12	6	16	5	0	1	1	2	113	34	2.97021	-1.15598	0.951222	0.195473	20	1.46827	0.538319	-0.163318	-0.28923	0.256379	1.81042	2
348	0	19	80.3	155.9	33.0387	119	73	83.1667	5.2	3.8	0	4				1	Duhaney Park	St. Andrew	12729	1485	8.37111	16	7.26205	Yes	1	7	7	4	5	0	1	1	2	48	18	1.41409	0.438914	-0.62162	-0.135609	13	-0.24297	-0.917924	-0.150642	-0.321546	-0.277158	-1.91024	1
349	0	19	50.9	170.4	17.5299	112	82	65.8667	4.4	3.5	1	2				1	Half Way Tree	St. Andrew	5164	2538	4.52331	20	5.30988	Yes	1	18	16	7	5	0	1	1	2	57	41	7.93958	1.01138	-1.02386	2.20086	9	-1.22082	-1.08186	-0.691492	0.0565508	1.9602	-0.977419	2
350	0	19	51.2	166	18.5803	91	61	65.2	4.9	5.9	0	1				4	Mona Heights	St. Andrew	4113	4574	2.19037	27	1.32664	Yes	1	1	0	1	5	0	1	1	2	80	2	0.486263	2.13133	-2.71413	-0.0464626	2	-2.93206	-1.41635	-1.01941	0.787609	-0.595278	-5.17548	1
351	1	19	64.8	182	19.5629	110	63	69.0667	4.3	3.4	0	1				1	Temple Hall	St. Andrew	3163	469	6.16578	11	29.7692	Yes	1	2	0	1	5	1	1	1	2	104	3	0.948467	-1.57209	0.264191	-0.414804	18	0.979343	0.972094	-0.460625	-0.686356	-0.436805	0.36765	1
352	1	19	64.7	185	18.9043	111	63	70.9333	4.4	3.7	0	1				4	Duhaney Park	St. Andrew	12729	1485	8.37111	16	7.26205	Yes	1	7	7	4	5	1	1	1	2	48	18	1.41409	0.438914	-0.62162	-0.135609	13	-0.24297	-0.917924	-0.150642	-0.321546	-0.277158	-1.91024	2
353	1	19	72.8	171.1	24.8675	115	68	75.4667	5.9	4.7	0	1				1	Marverley	St. Andrew	4776	1396	8.4507	11	23.2132	Yes	1	6	5	4	5	1	1	1	2	73	15	3.1407	-0.904736	0.605335	0.266978	18	0.979343	0.421566	-0.139453	-0.353502	0.314834	1.22279	2
354	1	19	61.5	171.7	20.861	102	76	69.6667	4.6	3.9	0	1				1	Washington Gardens	St. Andrew	5887	5333	6.02014	20	5.38366	Yes	1	3	1	0	5	1	1	1	2	112	4	0.679463	1.56052	-1.07808	-0.210312	9	-1.22082	-1.07566	-0.481097	1.06014	-0.529037	-2.24647	2
355	0	19	66.5	176.4	21.371	99	59	72.0667	4.7	3.8	0	1				1	Golden Spring	St. Andrew	4146	717	8.17413	15	17.5079	No	0	1	2	6	5	0	1	1	2	53	9	2.17077	-0.355322	-0.32615	0.0271356	14	0.0014929	-0.0575378	-0.178329	-0.597308	-0.017722	-0.849404	2
356	0	19	72.1	160.5	27.9889	110	80	88.5667	4.3	3.4	1	3				1	Denham Town	Kingston	8893	2928	9.54642	8	37.0725	Yes	1	9	3	8	5	0	1	1	1	6	20	2.24896	-1.59209	1.56429	-0.184919	21	1.71273	1.58539	0.0145624	0.196587	0.00908744	3.51835	2
357	0	19	56.4	161.6	21.5971	118	67	67.9333			0	1				1	Central Down Town	Kingston	2429	2641	9.60648	15	23.0014	Yes	1	24	29	18	5	0	1	1	1	4	71	29.2301	0.0634756	2.08874	8.77876	14	0.0014929	0.403779	0.0230044	0.0935346	9.25997	9.78178	2
358	1	19	70.8	175.3	23.0393	114	70	72.6	4.6	2.7	0	1				1	Constitution Hill	St. Andrew	3621	243	6.42331	13	25.7557	No	0	1	1	1	5	1	1	1	2	40	3	0.8285	-1.18976	-0.149804	-0.4216	16	0.490418	0.635063	-0.424427	-0.767505	-0.477937	-0.544389	3
359	0	19	50.1	159.4	19.7179	118	57	66.9333	4.4	3.6	0	1				12	Arnett Gardens	St. Andrew	11635	1304	10.319	8	20.7865	Yes	1	33	9	10	5	0	1	1	2	27	52	4.46927	-0.986928	1.28672	0.623805	21	1.71273	0.217779	0.123156	-0.386536	0.770354	2.43748	2
360	0	19	51.3	164.4	18.9808	116	78	65.8667	4	5.5	0	1				4	Seaview Gardens	St. Andrew	14733	1419	11.4744	12	12.8637	Yes	1	5	8	14	5	0	1	1	2	97	27	1.83262	-0.106717	0.410504	-0.194997	17	0.73488	-0.447528	0.285561	-0.345244	-0.13366	0.094009	2
361	1	19	59.2	178.5	18.58	118	81	66.3	4.8	4	1	1				1	Waltham Gardens	St. Andrew	9548	1123	9.27003	12	14.2627	Yes	1	6	15	6	5	1	1	1	2	111	27	2.82782	-0.344449	0.288973	0.206026	17	0.73488	-0.330051	-0.024287	-0.451527	0.207557	0.136572	2
362	1	19	81.9	194.2	21.7163	118	74	79.5333	4.6	5	0	1				2	Lawrence Tavern	St. Andrew	16957	618	7.14771	13	27.7161	No	0	4	2	9	5	1	1	1	2	68	15	0.88459	-1.18162	-0.00303684	-0.445033	16	0.490418	0.79969	-0.322603	-0.632856	-0.458706	-0.124057	2
363	1	19	54.8	171.4	18.6534	113	53	66.6667	4.6	3.5	0	1				1	Boucher Park	St. Andrew	6206	9872	7.47302	12	14.5045	Yes	1	8	8	3	5	1	1	1	2	32	19	3.06155	1.253	1.24203	0.419367	17	0.73488	-0.309741	-0.276878	2.68994	0.287697	3.1259	3
364	0	19	43.4	158.3	17.3192	95	66	60.0667	3.9	4.5	0	2				12	Half Way Tree	St. Andrew	5164	2538	4.52331	20	5.30988	Yes	1	18	16	7	5	0	1	1	2	57	41	7.93958	1.01138	-1.02386	2.20086	9	-1.22082	-1.08186	-0.691492	0.0565508	1.9602	-0.977419	2
365	0	19	50.9	162.4	19.2995	119	69	67.6333	4.8	5.4	0	1				1	Boucher Park	St. Andrew	6206	9872	7.47302	12	14.5045	Yes	1	8	8	3	5	0	1	1	2	32	19	3.06155	1.253	1.24203	0.419367	17	0.73488	-0.309741	-0.276878	2.68994	0.287697	3.1259	2
366	0	19	63	158.9	24.9513	94	62	75	4.4	3.2	0	1				4	Constant Spring Gardens	St. Andrew	6876	4410	5.32132	23	3.72105	Yes	1	3	10	4	5	0	1	1	2	39	17	2.47237	1.75232	-1.63786	0.429302	6	-1.95421	-1.21528	-0.579324	0.728722	0.0856861	-2.9344	1
367	1	19	69.9	169.5	24.3298	129	85	81.1	4.7	4.6	1	1				1	New Haven	St. Andrew	5202	8750	8.39214	12	17.7557	Yes	1	3	1	6	5	1	1	1	2	84	10	1.92234	0.900526	1.1575	-0.02374	17	0.73488	-0.0367234	-0.147685	2.28707	-0.1029	2.73464	2
368	0	19	79.5	176	25.665	105	61	83.3667	5	3.7	0	3				1	New Haven	St. Andrew	5202	8750	8.39214	12	17.7557	Yes	1	3	1	6	5	0	1	1	2	84	10	1.92234	0.900526	1.1575	-0.02374	17	0.73488	-0.0367234	-0.147685	2.28707	-0.1029	2.73464	2
369	1	19	63.7	173	21.2837	121	74	74.0667	4.9	4.9	1	1				1	Lawrence Tavern	St. Andrew	16957	618	7.14771	13	27.7161	No	0	4	2	9	5	1	1	1	2	68	15	0.88459	-1.18162	-0.00303684	-0.445033	16	0.490418	0.79969	-0.322603	-0.632856	-0.458706	-0.124057	2
370	0	19	51	164.1	18.9388	108	49	65.2667	4.2	5.5	0	1				27	Poormans Corner	St. Thomas	4152	674	7.35903	16	9.58267	No	0	0	0	0	5	0	1	1	3	128	0	0	0.0919396	-0.865023	-0.580786	13	-0.24297	-0.723051	-0.2929	-0.612748	-0.762	-2.63367	2
371	0	19	53.6	166.2	19.4045	115	69	69.6333			0	1				12	Nain	St. Elizabeth	2238	136	15.5952	13	20.2824	No	0	2	0	1	5	0	1	1	11	227	3	1.34048	-0.434877	0.533396	-0.583373	16	0.490418	0.175454	0.864792	-0.805925	-0.302397	0.422341	2
372	1	19	61	185.3	17.7656	117	59	66.7	4.7	4	0	2				1	Bull Bay/Seven Mile	St. Andrew	18592	1358	8.19522	15	26.1203	Yes	1	7	6	11	5	1	1	1	2	34	24	1.29088	-0.69233	-0.149357	-0.323448	14	0.0014929	0.66568	-0.175364	-0.367147	-0.319405	-0.194742	2
373	0	19	60.6	170.9	20.7486	114	71	68.8	4.3	3.7	0	1				1	Molynes Gardens	St. Andrew	7247	5119	6.8509	18	6.18937	Yes	1	10	6	5	5	0	1	1	2	78	21	2.89775	1.3391	-0.535839	0.459509	11	-0.731895	-1.008	-0.364323	0.9833	0.231535	-0.889384	3
374	1	19	60.2	171.5	20.4677	119	58	71.8333	6.8	4.5	0	1				1	Bull Bay/Seven Mile	St. Andrew	18592	1358	8.19522	15	26.1203	Yes	1	7	6	11	5	1	1	1	2	34	24	1.29088	-0.69233	-0.149357	-0.323448	14	0.0014929	0.66568	-0.175364	-0.367147	-0.319405	-0.194742	3
375	0	19	49.1	155.4	20.332	97	60	64.8333	4	3.6	0	1				20	D'Aguilar Town/Rennock Lodge	Kingston	5609	1237	9.44531	12	26.1453	No	0	8	11	4	5	0	1	1	1	5	23	4.10055	-0.927842	0.629675	0.522769	17	0.73488	0.667779	0.000350012	-0.410594	0.643932	1.63635	3
376	0	19	59.9	176.9	19.1413	115	89	70.9667	4.8	5.8	1	1				19	Willodene	St. Catherine	9912	3046	8.68223	18	6.37986	Yes	1	4	13	8	5	0	1	1	14	306	25	2.5222	1.01832	-0.663639	0.245618	11	-0.731895	-0.992005	-0.10691	0.238956	0.10277	-1.48908	3
377	0	19	57.7	166	20.9392	109	73	69.6	4.3	4.6	0	1				25	Duncans	Trelawny	4465	158	7.18297	15	21.0647	No	0	0	2	1	5	0	1	1	7	173	3	0.671893	-0.718199	-0.519929	-0.454316	14	0.0014929	0.241141	-0.317647	-0.798026	-0.531633	-1.40467	2
378	0	19	62.3	171.3	21.2311	107	80	68.6667	4.5	4.5	1	1				1	Stony Hill	St. Andrew	8643	826	6.80925	22	11.0114	Yes	1	9	4	6	5	0	1	1	2	102	19	2.19831	0.644754	-1.67975	0.189013	7	-1.70974	-0.603071	-0.370178	-0.55817	-0.00827827	-3.24944	2
379	1	19	66.7	177.9	21.0753	105	84	70.3	4.7	4.1	1	1				27	Arnett Gardens	St. Andrew	11635	1304	10.319	8	20.7865	Yes	1	33	9	10	5	1	1	1	2	27	52	4.46927	-0.986928	1.28672	0.623805	21	1.71273	0.217779	0.123156	-0.386536	0.770354	2.43748	2
380	0	19	90.8	177	28.9827	116	77	87.0667	5.4	4.1	0	3				1	Hannah Town/Craig Town	Kingston	3399	8512	10.3805	8	27.9603	Yes	1	15	10	2	5	0	1	1	1	10	27	7.94351	0.0735941	2.56627	1.75462	21	1.71273	0.820196	0.131799	2.20161	1.96155	6.82788	2
381	1	19	137.2	175	44.8	120	79	124.767	5.1	5.8	1	4				1	Cross Roads	St. Andrew	3709	1722	6.08519	20	8.23956	Yes	1	9	10	9	5	1	1	1	2	43	28	7.5492	0.776363	-0.969087	1.98116	9	-1.22082	-0.835838	-0.471952	-0.236447	1.82635	-0.938705	2
382	0	19	76.9	153.7	32.5521	107	67	82.1333	4.4	3.8	0	4					Bridgeport	St. Catherine	12183	8490	6.44092	20	1.51669	Yes	1	2	4	4	5	0	1	1	14	272	10	0.820816	2.40232	-0.714596	-0.127091	9	-1.22082	-1.40039	-0.42195	2.19371	-0.480572	-1.33002	1
383	0	19	47.1	160.5	18.284	114	74	61.0667	5.4	4.7	0	2				2	Greater Portmore	St. Catherine	61267	8788	39.4381	17	2.61365	No	0	9	9	12	5	0	1	1	14	284	30	0.48966	3.83011	2.54215	-1.59566	12	-0.487432	-1.30827	4.21618	2.30071	-0.594114	4.12707	2
384	1	19	62	168	21.9671	97	59	72.2667	5.5	5.5	0	1				1	Pembroke Hall	St. Andrew	5023	7015	5.17159	19	6.83375	Yes	1	6	5	1	5	1	1	1	2	88	12	2.38901	1.68198	-0.627997	0.377175	10	-0.976357	-0.95389	-0.600369	1.66409	0.0571059	-0.809422	2
385	1	19	92.9	181.1	28.3256	126	74	91.6667	5.8	3.1	1	3					New Haven	St. Andrew	5202	8750	8.39214	12	17.7557	Yes	1	3	1	6	5	1	1	1	2	84	10	1.92234	0.900526	1.1575	-0.02374	17	0.73488	-0.0367234	-0.147685	2.28707	-0.1029	2.73464	2
386	1	19	69.2	172.8	23.1749	100	63	82.9333	5.2	4.4	0	1				7	Seymour Land	St. Andrew	3114	2169	3.60121	26	3.0728	Yes	1	1	3	3	5	1	1	1	2	99	7	2.24791	1.56115	-2.57224	0.433433	3	-2.68759	-1.26971	-0.821104	-0.0759445	0.00872841	-4.84563	2
387	0	19	55.4	163.9	20.623	106	71	65.2	4.8	4.2	0	1				19	Cromarty	St. Catherine	7510	241	13.6543	9	14.704	No	0	4	5	6	5	0	1	1	14	277	15	1.99734	-0.620138	0.978451	-0.272413	20	1.46827	-0.29299	0.591973	-0.768224	-0.0771851	0.921842	2
388	1	19	76	189.5	21.1639	129	87	72.5667	5.4	4.4	1	1				1	Jacks Hill	St. Andrew	3033	535	6.57179	18	29.3579	No	0	0	2	0	5	1	1	1	2	64	2	0.659413	-0.811423	-0.858037	-0.475747	11	-0.731895	0.937557	-0.403556	-0.662658	-0.535911	-1.39646	2
389	1	19	62.5	174.4	20.5488	108	69	66.6	4.3	3.7	0	1				1	Ensom	St. Catherine	21817	4475	7.4105	19	6.68117	Yes	1	4	13	8	5	1	1	1	14	280	25	1.1459	1.30156	-0.848765	-0.137408	10	-0.976357	-0.966703	-0.285665	0.752061	-0.369114	-1.84578	1
390	0	19	66.2	161.1	25.5074	104	65	79.7667	5.5	4.8	0	3				4	Kintyre	St. Andrew	2874	909	7.65125	16	20.2898	No	0	6	6	1	5	0	1	1	2	67	13	4.52331	-0.368627	-0.286392	0.802986	13	-0.24297	0.176069	-0.251826	-0.528368	0.788882	-0.058212	1
391	0	19	62.4	164.4	23.0877	93	63	68.8	4.9	3.8	0	1				12	Hope Pastures/Utech	St. Andrew	4532	1661	4.34104	28	2.44347	Yes	1	7	2	0	5	0	1	1	2	61	9	1.98588	1.73404	-2.92867	0.332192	1	-3.17652	-1.32256	-0.717112	-0.25835	-0.0811138	-5.55566	2
392	0	19	96	172.6	32.2248	109	88	99.5	4.3	4.8	1	4				9	Harbour View	St. Andrew	8048	5070	5.14192	21	5.27795	Yes	1	0	0	5	5	0	1	1	2	58	5	0.621272	1.56929	-1.35179	-0.188375	8	-1.46528	-1.08454	-0.60454	0.965706	-0.548988	-2.73764	2
393	1	19	77.4	176.4	24.8739	115	72	74.2667	4.5	3.7	0	1				4	Papine	St. Andrew	5004	8642	9.41267	12	16.8406	Yes	1	13	8	5	5	1	1	1	2	86	26	5.19584	1.01276	1.44857	1.01047	17	0.73488	-0.113571	-0.00423797	2.24829	1.01947	3.88483	2
394	1	19	114.7	181.6	34.7802	125	89	104.833	5.1	6	1	4				4	Papine	St. Andrew	5004	8642	9.41267	12	16.8406	Yes	1	13	8	5	5	1	1	1	2	86	26	5.19584	1.01276	1.44857	1.01047	17	0.73488	-0.113571	-0.00423797	2.24829	1.01947	3.88483	1
395	1	19	68.7	173.5	22.8222	99	59	74.5	5	4.8	0	1				1	Woodford	St. Andrew	4493	158	6.92763	14	25.1858	No	0	1	0	0	5	1	1	1	2	117	1	0.222568	-1.05444	-0.335063	-0.629497	15	0.245955	0.587207	-0.353539	-0.798026	-0.68569	-1.00409	2
396	1	19	68.3	178.1	21.5324	117	79	69.7667	5.2	4.4	0	1				1	Allman Town	Kingston	4664	1139	8.76033	11	26.0707	Yes	1	7	8	8	5	1	1	1	1	1	23	4.93139	-1.0721	0.781673	0.815071	18	0.979343	0.661519	-0.0959317	-0.445782	0.928797	2.02794	3
397	1	19	65.9	179.4	20.4758	121	86	67.7667	5.2	4	1	1				1	Hellshire	St. Catherine	6386	44	7.65345	18	7.33863	No	0	9	5	6	5	1	1	1	14	290	20	3.13185	0.335365	-1.05795	0.456135	11	-0.731895	-0.911493	-0.251516	-0.838959	0.311799	-2.42206	2
398	1	19	68.8	179.7	21.3055	107	70	69.6333	4.7	3.4	0	1				1	Whitfield Town	St. Andrew	10668	1718	11.5588	8	24.9562	Yes	1	29	9	21	5	1	1	1	2	115	59	5.53056	-1.05107	1.59465	0.890894	21	1.71273	0.567932	0.297422	-0.237883	1.13423	3.47443	3
399	1	19	61.4	164.1	22.8009	118	68	73.5	5.2	3.2	0	1				4	Liguanea	St. Andrew	9998	4075	4.66898	22	8.53243	Yes	1	1	6	4	5	1	1	1	2	69	11	1.10022	1.28477	-1.58125	-0.0391512	7	-1.70974	-0.811244	-0.671017	0.608435	-0.384774	-2.96834	2
400	1	19	64.7	176.4	20.7925	121	58	67.3667	4.6	3.7	1	1				24	Kintyre	St. Andrew	2874	909	7.65125	16	20.2898	No	0	6	6	1	5	1	1	1	2	67	13	4.52331	-0.368627	-0.286392	0.802986	13	-0.24297	0.176069	-0.251826	-0.528368	0.788882	-0.058212	2
401	0	19	63.3	165.4	23.1384	113	71	77.3333	4.9	4	0	1				4	Liguanea	St. Andrew	9998	4075	4.66898	22	8.53243	Yes	1	1	6	4	5	0	1	1	2	69	11	1.10022	1.28477	-1.58125	-0.0391512	7	-1.70974	-0.811244	-0.671017	0.608435	-0.384774	-2.96834	2
402	1	19	84.1	177.6	26.6631	111	70	80.3333			0	3					Seaward Pen	St. Andrew	5923	1437	11.3541	11	22.8325	Yes	1	4	6	4	5	1	1	1	2	98	14	2.36367	-0.731522	0.787977	-0.100933	18	0.979343	0.38959	0.268652	-0.338781	0.0484164	1.34722	1
403	0	19	59.3	166.8	21.3139	97	67	69.1	4.8	3.8	0	1				4	Patrick City	St. Andrew	6456	5249	6.82371	19	4.28405	Yes	1	2	0	2	5	0	1	1	2	87	4	0.619579	1.54277	-0.884277	-0.261017	10	-0.976357	-1.168	-0.368146	1.02998	-0.549569	-2.03209	3
404	1	19	97.7	174	32.2698	125	77	96.0667			1	4				1	Hughenden	St. Andrew	5001	6874	5.98774	21	4.09557	Yes	1	4	2	5	5	1	1	1	2	62	11	2.19956	2.04226	-0.966566	0.315787	8	-1.46528	-1.18383	-0.48565	1.61346	-0.00784992	-1.52915	1
405	1	19	85.8	171.2	29.2738	127	70	84.2	4.6	5.6	1	3				4	University	St. Andrew	1648	531	2.53425	24	4.40264	Yes	1	5	3	3	5	1	1	1	2	109	11	6.67476	0.9564	-2.1939	1.88646	5	-2.19867	-1.15804	-0.971078	-0.664094	1.52654	-3.46535	2
406	0	19	51.1	173.8	16.9169	91	64	66	3.8	3.6	0	2				1	Pembroke Hall	St. Andrew	5023	7015	5.17159	19	6.83375	Yes	1	6	5	1	5	0	1	1	2	88	12	2.38901	1.68198	-0.627997	0.377175	10	-0.976357	-0.95389	-0.600369	1.66409	0.0571059	-0.809422	2
407	0	19	72.3	163	27.2122	106	61	86.4667	4.2	4.1	0	3				4	Molynes Gardens	St. Andrew	7247	5119	6.8509	18	6.18937	Yes	1	10	6	5	5	0	1	1	2	78	21	2.89775	1.3391	-0.535839	0.459509	11	-0.731895	-1.008	-0.364323	0.9833	0.231535	-0.889384	2
408	0	19	68.4	160	26.7188	107	74	78.4333	4.2	3.7	0	3				4	Lawrence Tavern	St. Andrew	16957	618	7.14771	13	27.7161	No	0	4	2	9	5	0	1	1	2	68	15	0.88459	-1.18162	-0.00303684	-0.445033	16	0.490418	0.79969	-0.322603	-0.632856	-0.458706	-0.124057	2
409	1	19	66.2	172.3	22.2991	114	48	76.0667	4.5	3.9	0	1				1	Greater Portmore	St. Catherine	61267	8788	39.4381	17	2.61365	No	0	9	9	12	5	1	1	1	14	284	30	0.48966	3.83011	2.54215	-1.59566	12	-0.487432	-1.30827	4.21618	2.30071	-0.594114	4.12707	2
410	0	19	57.5	174	18.9919	106	60	65.1333	3.9	3.2	0	1				4	Hermitage	St. Andrew	4687	1320	5.27611	16	18.8001	No	0	8	5	2	5	0	1	1	2	60	15	3.20034	-0.347537	-0.555877	0.48167	13	-0.24297	0.0509769	-0.585679	-0.380791	0.335282	-0.82318	2
411	0	19	57.5	166.4	20.7664	122	62	70.0333	5.1	3.5	1	1				1	Mavis Bank	St. Andrew	5492	184	6.18581	13	25.9611	No	0	0	2	8	5	0	1	1	2	75	10	1.82083	-1.21506	-0.101231	-0.0899416	16	0.490418	0.652312	-0.457809	-0.78869	-0.137703	-0.241472	3
412	0	19	49.1	159.4	19.3243	110	65	65.1	4.6	3.7	0	1				6	Norbrook	St. Andrew	3876	1686	1.58537	29	2.7463	Yes	1	1	2	0	5	0	1	1	2	85	3	0.773994	1.66759	-3.39839	0.0522332	0	-3.42098	-1.29713	-1.10445	-0.249373	-0.496626	-6.56857	2
413	0	19	68.4	164	25.4313	117	76	79.5667	5.1	5.6	0	3				4	Grants Pen	St. Andrew	7595	1122	11.8899	11	17.8421	Yes	1	8	12	14	5	0	1	1	2	55	34	4.47663	-0.481125	0.853885	0.604069	18	0.979343	-0.0294686	0.343965	-0.451886	0.772876	1.61483	2
414	1	19	74.7	167.5	26.6251	98	68	80.6333	4.3	4.5	0	3					Bridgeport	St. Catherine	12183	8490	6.44092	20	1.51669	Yes	1	2	4	4	5	1	1	1	14	272	10	0.820816	2.40232	-0.714596	-0.127091	9	-1.22082	-1.40039	-0.42195	2.19371	-0.480572	-1.33002	1
415	0	19	55.8	155.4	23.1064	101	80	76.7	4.3	6.1	1	1				4	Pembroke Hall	St. Andrew	5023	7015	5.17159	19	6.83375	Yes	1	6	5	1	5	0	1	1	2	88	12	2.38901	1.68198	-0.627997	0.377175	10	-0.976357	-0.95389	-0.600369	1.66409	0.0571059	-0.809422	2
416	0	19	43.8	158.2	17.5009	107	66	65.3	4.8	4.2	0	2				19	Stadium Gardens	St. Andrew	3144	1862	3.27008	21	11.929	Yes	1	5	4	0	5	0	1	1	2	101	9	2.8626	0.517213	-1.61808	0.543175	8	-1.46528	-0.526017	-0.867648	-0.186178	0.219481	-2.82564	2
417	1	19	95.4	176.1	30.7631	121	69	93.8667	4.7	5.6	1	4				4	Whitehall	St. Andrew	14065	1052	8.00432	13	20.8763	Yes	1	15	8	7	5	1	1	1	2	114	30	2.13295	-0.67931	0.0852287	-0.0152878	16	0.490418	0.22532	-0.202198	-0.477021	-0.0306868	0.00583185	2
418	0	19	65.4	161.1	25.1992	101	72	77.3667	4.3	4.8	0	3				4	Hope Pastures/Utech	St. Andrew	4532	1661	4.34104	28	2.44347	Yes	1	7	2	0	5	0	1	1	2	61	9	1.98588	1.73404	-2.92867	0.332192	1	-3.17652	-1.32256	-0.717112	-0.25835	-0.0811138	-5.55566	2
419	1	19	65.5	172.1	22.1146	114	79	72.2667	5.1	6	0	1				4	Liguanea	St. Andrew	9998	4075	4.66898	22	8.53243	Yes	1	1	6	4	5	1	1	1	2	69	11	1.10022	1.28477	-1.58125	-0.0391512	7	-1.70974	-0.811244	-0.671017	0.608435	-0.384774	-2.96834	2
420	1	19	108.4	181.7	32.8337	137	68	95.9333	5.6	3.2	1	4				1	Red Hills Rural	St. Andrew	8913	463	8.05012	15	22.0447	No	0	0	0	4	5	1	1	1	2	91	4	0.448783	-0.667128	-0.408314	-0.56759	14	0.0014929	0.323442	-0.19576	-0.688511	-0.608129	-1.16747	2
421	0	19	73.4	166.7	26.4134	123	76	81.5333	4.7	3.8	1	3				1	Grants Pen	St. Andrew	7595	1122	11.8899	11	17.8421	Yes	1	8	12	14	5	0	1	1	2	55	34	4.47663	-0.481125	0.853885	0.604069	18	0.979343	-0.0294686	0.343965	-0.451886	0.772876	1.61483	3
422	1	19	51	169.1	17.8354	118	70	67.2667	4.6	3.6	0	2				1	Elleston Flat/Mona Commons	St. Andrew	3297	1152	8.26287	17	18.6828	Yes	1	2	1	2	5	1	1	1	2	50	5	1.51653	-0.132114	-0.615046	-0.182816	12	-0.487432	0.0411282	-0.165855	-0.441114	-0.242036	-1.29531	2
423	1	19	60.5	170.7	20.7629	108	67	68.2	4.3	3	0	1				1	Constant Spring	St. Andrew	11801	2936	4.45198	21	10.8359	Yes	1	6	10	5	5	1	1	1	2	38	21	1.77951	0.835619	-1.48594	0.158295	8	-1.46528	-0.617815	-0.701518	0.199459	-0.15187	-2.73703	2
424	1	19	92.4	187.8	26.1988	111	70	95.0667	4.5	4.8	0	3				7	Barbican	St. Andrew	11130	2281	5.44834	26	6.67593	Yes	1	8	3	6	5	1	1	1	2	29	17	1.5274	1.48301	-2.39058	0.0961477	3	-2.68759	-0.967142	-0.561469	-0.0357291	-0.238308	-4.49024	1
425	0	19	68.2	165.1	25.0202	113	58	83.0333	4.1	5.2	0	3				1	Braeton	St. Catherine	10157	1188	7.94156	20	5.01899	No	0	4	6	5	5	0	1	1	14	271	15	1.47681	0.881819	-1.37982	-0.0561151	9	-1.22082	-1.10628	-0.211019	-0.428188	-0.255654	-3.22196	1
426	1	19	58.5	173	19.5463	103	63	66.3333	4.9	3.7	0	1				1	Grants Pen	St. Andrew	7595	1122	11.8899	11	17.8421	Yes	1	8	12	14	5	1	1	1	2	55	34	4.47663	-0.481125	0.853885	0.604069	18	0.979343	-0.0294686	0.343965	-0.451886	0.772876	1.61483	2
427	1	19	66	180.5	20.2577	91	68	71.1333	4.4	3.5	0	1				1	Grants Pen	St. Andrew	7595	1122	11.8899	11	17.8421	Yes	1	8	12	14	5	1	1	1	2	55	34	4.47663	-0.481125	0.853885	0.604069	18	0.979343	-0.0294686	0.343965	-0.451886	0.772876	1.61483	3
428	1	19	77.7	169.5	27.0447	109	68	80.4667	4.7	3	0	3				4	Grants Pen	St. Andrew	7595	1122	11.8899	11	17.8421	Yes	1	8	12	14	5	1	1	1	2	55	34	4.47663	-0.481125	0.853885	0.604069	18	0.979343	-0.0294686	0.343965	-0.451886	0.772876	1.61483	2
429	1	19	93.5	180.2	28.794	109	55	90.4667			0	3				4	St. John's West	St. Catherine	15163	1193	9.07385	21	9.68553	Yes	1	10	12	8	5	1	1	1	14	302	30	1.9785	0.801954	-1.32481	0.0321748	8	-1.46528	-0.714413	-0.0518633	-0.426393	-0.0836435	-2.74159	1
430	1	19	71	175.4	23.0781	115	89	74.6667	4.1	4.6	1	1				4	Arcadia	St. Andrew	2417	2792	3.4749	28	1.24057	Yes	1	1	0	0	5	1	1	1	2	25	1	0.413736	1.95702	-2.99676	-0.128314	1	-3.17652	-1.42357	-0.838858	0.147754	-0.620145	-5.91134	1
431	1	19	51.9	178.4	16.3071	94	70	62.4333	4.2	3.3	0	2				1	Whitehall	St. Andrew	14065	1052	8.00432	13	20.8763	Yes	1	15	8	7	5	1	1	1	2	114	30	2.13295	-0.67931	0.0852287	-0.0152878	16	0.490418	0.22532	-0.202198	-0.477021	-0.0306868	0.00583185	3
432	1	19	59.6	172.7	19.983	106	41	69.9667			0	1				6	Greater Portmore	St. Catherine	61267	8788	39.4381	17	2.61365	No	0	9	9	12	5	1	1	1	14	284	30	0.48966	3.83011	2.54215	-1.59566	12	-0.487432	-1.30827	4.21618	2.30071	-0.594114	4.12707	2
433	1	19	70.7	172.6	23.7322	115	70	71.3667	4.8	3.7	0	1				4	Greater Portmore	St. Catherine	61267	8788	39.4381	17	2.61365	No	0	9	9	12	5	1	1	1	14	284	30	0.48966	3.83011	2.54215	-1.59566	12	-0.487432	-1.30827	4.21618	2.30071	-0.594114	4.12707	2
434	0	19	51.3	159.6	20.1396	106	76	67			0	1				1	Barbican	St. Andrew	11130	2281	5.44834	26	6.67593	Yes	1	8	3	6	5	0	1	1	2	29	17	1.5274	1.48301	-2.39058	0.0961477	3	-2.68759	-0.967142	-0.561469	-0.0357291	-0.238308	-4.49024	2
435	0	19	55.4	163.5	20.724	110	57	74.0667	3.8	3.1	0	1					Red Hills Rural	St. Andrew	8913	463	8.05012	15	22.0447	No	0	0	0	4	5	0	1	1	2	91	4	0.448783	-0.667128	-0.408314	-0.56759	14	0.0014929	0.323442	-0.19576	-0.688511	-0.608129	-1.16747	3
436	0	19	57.1	166.5	20.5972	129	71	70.9333	4.1	5.4	1	1				19	Riversdale	St. Catherine	3361	167	10.392	11	15.0597	No	0	7	1	2	5	0	1	1	14	299	10	2.97531	-0.613228	0.451588	0.188776	18	0.979343	-0.263122	0.13342	-0.794794	0.258125	0.312971	3
437	1	19	64.5	173.4	21.4517	124	85	71.9667	5	4.7	1	1				1	Waltham Gardens	St. Andrew	9548	1123	9.27003	12	14.2627	Yes	1	6	15	6	5	1	1	1	2	111	27	2.82782	-0.344449	0.288973	0.206026	17	0.73488	-0.330051	-0.024287	-0.451527	0.207557	0.136572	2
438	1	19	66	175.5	21.4284	108	57	75.1	4.1	4.3	0	1				1	Cassia Park	St. Andrew	4572	6312	9.94521	14	13.6757	Yes	1	4	10	3	5	1	1	1	2	35	17	3.71829	0.942377	0.715029	0.526607	15	0.245955	-0.379341	0.0706159	1.41167	0.512867	1.86176	1
439	0	19	50.6	161	19.5209	116	81	63.5667	4.5	3.8	1	1				1	Greater Portmore	St. Catherine	61267	8788	39.4381	17	2.61365	No	0	9	9	12	5	0	1	1	14	284	30	0.48966	3.83011	2.54215	-1.59566	12	-0.487432	-1.30827	4.21618	2.30071	-0.594114	4.12707	3
440	0	19	88.6	167.1	31.7308	112	64	97.5667	4.3	4.9	0	4				20	Poormans Corner	St. Thomas	4152	674	7.35903	16	9.58267	No	0	0	0	0	5	0	1	1	3	128	0	0	0.0919396	-0.865023	-0.580786	13	-0.24297	-0.723051	-0.2929	-0.612748	-0.762	-2.63367	3
441	0	19	48.5	154.6	20.2919	107	69	65.8667	4.3	4.3	0	1				4	Drumblair	St. Andrew	2974	1728	3.28693	27	2.621	Yes	1	1	0	0	5	0	1	1	2	47	1	0.336247	1.56544	-2.96161	-0.171442	2	-2.93206	-1.30765	-0.86528	-0.234293	-0.646713	-5.98599	3
442	1	19	68.9	174.1	22.7312	101	75	73.9667	4.6	3.9	0	1				13	Grants Pen	St. Andrew	7595	1122	11.8899	11	17.8421	Yes	1	8	12	14	5	1	1	1	2	55	34	4.47663	-0.481125	0.853885	0.604069	18	0.979343	-0.0294686	0.343965	-0.451886	0.772876	1.61483	3
443	0	19	44.3	160.4	17.2185	111	59	59.9333	4.2	3.1	0	2				1	Barbican	St. Andrew	11130	2281	5.44834	26	6.67593	Yes	1	8	3	6	5	0	1	1	2	29	17	1.5274	1.48301	-2.39058	0.0961477	3	-2.68759	-0.967142	-0.561469	-0.0357291	-0.238308	-4.49024	1
444	0	19	51.5	157.4	20.7873	112	71	69.0333	4.3	3.8	0	1				1	Whitehall	St. Andrew	14065	1052	8.00432	13	20.8763	Yes	1	15	8	7	5	0	1	1	2	114	30	2.13295	-0.67931	0.0852287	-0.0152878	16	0.490418	0.22532	-0.202198	-0.477021	-0.0306868	0.00583185	3
445	0	19	62.3	163.5	23.3052	106	79	73.8667	4.3	4.3	0	1				1	Delacree Park/Union Gardens	St. Andrew	2822	3880	13.3632	12	21.271	Yes	1	8	10	10	5	0	1	1	2	44	28	9.92204	0.105246	1.61181	2.32373	17	0.73488	0.258465	0.551058	0.538417	2.63991	4.72273	1
446	0	19	49.2	161.4	18.8868	118	82	61.3	4.2	4.8	1	1				5	Seymour Land	St. Andrew	3114	2169	3.60121	26	3.0728	Yes	1	1	3	3	5	0	1	1	2	99	7	2.24791	1.56115	-2.57224	0.433433	3	-2.68759	-1.26971	-0.821104	-0.0759445	0.00872841	-4.84563	2
447	1	19	67.2	175	21.9429	118	72	73.6	4	2.6	0	1				1	Maxfield Park	St. Andrew	5031	8275	12.2807	8	17.3637	Yes	1	3	5	13	5	1	1	1	2	76	21	4.17412	0.650375	2.2258	0.52755	21	1.71273	-0.0696428	0.398896	2.11651	0.669156	4.82765	2
448	1	19	71.4	184.5	20.9752	102	59	72.4	4.5	4.7	0	1					Grants Pen	St. Andrew	7595	1122	11.8899	11	17.8421	Yes	1	8	12	14	5	1	1	1	2	55	34	4.47663	-0.481125	0.853885	0.604069	18	0.979343	-0.0294686	0.343965	-0.451886	0.772876	1.61483	2
449	1	19	61	173	20.3816	105	72	69.3	3.9	2.6	0	1				1	Whitehall	St. Andrew	14065	1052	8.00432	13	20.8763	Yes	1	15	8	7	5	1	1	1	2	114	30	2.13295	-0.67931	0.0852287	-0.0152878	16	0.490418	0.22532	-0.202198	-0.477021	-0.0306868	0.00583185	3
450	0	19	75.6	170.7	25.9451	108	75	86	4.1	4.1	0	3				1	Hermitage	St. Andrew	4687	1320	5.27611	16	18.8001	No	0	8	5	2	5	0	1	1	2	60	15	3.20034	-0.347537	-0.555877	0.48167	13	-0.24297	0.0509769	-0.585679	-0.380791	0.335282	-0.82318	3
451	0	19	89.3	168.7	31.3777	119	71	96.4	3.9	4.4	0	4				2	Delacree Pen	St. Andrew	17007	1469	7.38271	9	23.6888	Yes	1	19	33	22	5	0	1	1	2	45	74	4.35115	-1.16232	0.946543	0.689158	20	1.46827	0.461499	-0.289572	-0.327291	0.729853	2.04276	2
452	0	19	55.7	166.3	20.1405	113	68	69.6667	4.3	4.2	0	1				24	Greater Portmore	St. Catherine	61267	8788	39.4381	17	2.61365	No	0	9	9	12	5	0	1	1	14	284	30	0.48966	3.83011	2.54215	-1.59566	12	-0.487432	-1.30827	4.21618	2.30071	-0.594114	4.12707	1
453	0	19	64.1	160.7	24.8214	110	64	72.6667	4.3	4.6	0	1				1	Hellshire	St. Catherine	6386	44	7.65345	18	7.33863	No	0	9	5	6	5	0	1	1	14	290	20	3.13185	0.335365	-1.05795	0.456135	11	-0.731895	-0.911493	-0.251516	-0.838959	0.311799	-2.42206	2
454	0	19	90.7	166.7	32.6389	123	78	96.0667	4	3.2	1	4				1	Grants Pen	St. Andrew	7595	1122	11.8899	11	17.8421	Yes	1	8	12	14	5	0	1	1	2	55	34	4.47663	-0.481125	0.853885	0.604069	18	0.979343	-0.0294686	0.343965	-0.451886	0.772876	1.61483	2
455	1	19	57.9	181.9	17.499	111	76	61.8333	4.2	4.5	0	2				1	Seaview Gardens	St. Andrew	14733	1419	11.4744	12	12.8637	Yes	1	5	8	14	5	1	1	1	2	97	27	1.83262	-0.106717	0.410504	-0.194997	17	0.73488	-0.447528	0.285561	-0.345244	-0.13366	0.094009	2
456	1	19	64.5	174.9	21.0853	114	65	68.6	4.5	3.5	0	1				2	Tivoli Gardens	Kingston	3792	1708	13.7434	8	12.4652	Yes	1	2	0	1	5	1	1	1	1	23	3	0.791139	-0.324504	1.20059	-0.647993	21	1.71273	-0.480989	0.604489	-0.241474	-0.490747	1.10401	2
457	1	19	66.7	181.5	20.2476	127	59	71.5333	4.8	4.9	1	1				1	Bull Bay/Seven Mile	St. Andrew	18592	1358	8.19522	15	26.1203	Yes	1	7	6	11	5	1	1	1	2	34	24	1.29088	-0.69233	-0.149357	-0.323448	14	0.0014929	0.66568	-0.175364	-0.367147	-0.319405	-0.194742	2
458	0	19	62.2	162.5	23.555	108	59	69.4333	3.9	5.1	0	1				1	Bull Bay/Seven Mile	St. Andrew	18592	1358	8.19522	15	26.1203	Yes	1	7	6	11	5	0	1	1	2	34	24	1.29088	-0.69233	-0.149357	-0.323448	14	0.0014929	0.66568	-0.175364	-0.367147	-0.319405	-0.194742	2
459	0	19	80.3	169.6	27.9167	118	81	82.8667	4.1	5.1	1	3				4	Bull Bay/Seven Mile	St. Andrew	18592	1358	8.19522	15	26.1203	Yes	1	7	6	11	5	0	1	1	2	34	24	1.29088	-0.69233	-0.149357	-0.323448	14	0.0014929	0.66568	-0.175364	-0.367147	-0.319405	-0.194742	2
460	0	19	56.1	164.6	20.7063	99	64	72.3	4.2	4.1	0	1				2	Grants Pen	St. Andrew	7595	1122	11.8899	11	17.8421	Yes	1	8	12	14	5	0	1	1	2	55	34	4.47663	-0.481125	0.853885	0.604069	18	0.979343	-0.0294686	0.343965	-0.451886	0.772876	1.61483	2
461	1	19	71	183	21.201	99	50	73.4667	3.9	4.8	0	1				1	Greenwich Town/Newport West	St. Andrew	7780	1776	8.96003	15	27.1558	Yes	1	28	16	11	5	1	1	1	2	56	55	7.06941	-0.570129	0.40274	1.52803	14	0.0014929	0.752638	-0.0678621	-0.217057	1.66185	2.13106	2
462	1	19	119.7	182	36.1369	111	79	109.7	3.9	4.3	0	4				1	Whitfield Town	St. Andrew	10668	1718	11.5588	8	24.9562	Yes	1	29	9	21	5	1	1	1	2	115	59	5.53056	-1.05107	1.59465	0.890894	21	1.71273	0.567932	0.297422	-0.237883	1.13423	3.47443	2
463	1	19	78.2	189.4	21.7995	126	79	79.3667	4.1	4.3	1	1				1	Wilton Gardens/Rema	St. Andrew	5604	1735	9.17547	8	34.9649	Yes	1	10	15	2	5	1	1	1	2	116	27	4.81799	-1.70793	1.53289	0.676567	21	1.71273	1.40841	-0.0375799	-0.231779	0.889915	3.74169	3
464	0	19	49.4	161.2	19.0106	124	68	66.3667	4.6	5	1	1				1	Constitution Hill	St. Andrew	3621	243	6.42331	13	25.7557	No	0	1	1	1	5	0	1	1	2	40	3	0.8285	-1.18976	-0.149804	-0.4216	16	0.490418	0.635063	-0.424427	-0.767505	-0.477937	-0.544389	2
465	0	19	79.8	175	26.0571	121	73	79.8	4.4	4.6	1	3				24	Irish Town	St. Andrew	2497	170	7.91774	14	24.4439	No	0	3	0	0	5	0	1	1	2	63	3	1.20144	-0.951563	-0.194412	-0.343946	15	0.245955	0.524912	-0.214368	-0.793717	-0.350069	-0.587286	2
466	1	19	67.5	180.5	20.7181	102	59	69.4	5	5.4	0	1				1	Mavis Bank	St. Andrew	5492	184	6.18581	13	25.9611	No	0	0	2	8	5	1	1	1	2	75	10	1.82083	-1.21506	-0.101231	-0.0899416	16	0.490418	0.652312	-0.457809	-0.78869	-0.137703	-0.241472	2
467	0	19	79.6	155.5	32.9194	126	91	90.7	3.7	3.4	1	4				1	Greater Portmore	St. Catherine	61267	8788	39.4381	17	2.61365	No	0	9	9	12	5	0	1	1	14	284	30	0.48966	3.83011	2.54215	-1.59566	12	-0.487432	-1.30827	4.21618	2.30071	-0.594114	4.12707	2
468	1	19	69.3	184.2	20.4246	114	75	74.6333	4.4	4.9	0	1				1	Molynes Gardens	St. Andrew	7247	5119	6.8509	18	6.18937	Yes	1	10	6	5	5	1	1	1	2	78	21	2.89775	1.3391	-0.535839	0.459509	11	-0.731895	-1.008	-0.364323	0.9833	0.231535	-0.889384	2
469	0	19	77	164.4	28.4897	125	74	78.4333	4.2	5.7	1	3				4	Greater Portmore	St. Catherine	61267	8788	39.4381	17	2.61365	No	0	9	9	12	5	0	1	1	14	284	30	0.48966	3.83011	2.54215	-1.59566	12	-0.487432	-1.30827	4.21618	2.30071	-0.594114	4.12707	1
470	0	19	46.5	156.8	18.913	105	72	62	4.1	5.2	0	1				6	Stony Hill	St. Andrew	8643	826	6.80925	22	11.0114	Yes	1	9	4	6	5	0	1	1	2	102	19	2.19831	0.644754	-1.67975	0.189013	7	-1.70974	-0.603071	-0.370178	-0.55817	-0.00827827	-3.24944	2
471	1	19	60.9	179	19.0069	108	71	67.6333	4.1	4.8	0	1				1	St. John's West	St. Catherine	15163	1193	9.07385	21	9.68553	Yes	1	10	12	8	5	1	1	1	14	302	30	1.9785	0.801954	-1.32481	0.0321748	8	-1.46528	-0.714413	-0.0518633	-0.426393	-0.0836435	-2.74159	2
472	1	19	77.8	182.4	23.3846	118	79	73.9	4.3	4.4	0	1				1	Woodford Park	St. Andrew	2777	9911	7.45397	15	7.6641	Yes	1	2	1	1	5	1	1	1	2	118	4	1.4404	1.90823	0.514703	-0.0358862	14	0.0014929	-0.884162	-0.279555	2.70394	-0.268138	1.27358	2
473	0	19	50.9	166	18.4715	107	74	64.6333	3.7	4.5	0	2				1	Seaview Gardens	St. Andrew	14733	1419	11.4744	12	12.8637	Yes	1	5	8	14	5	0	1	1	2	97	27	1.83262	-0.106717	0.410504	-0.194997	17	0.73488	-0.447528	0.285561	-0.345244	-0.13366	0.094009	2
474	1	19	74.6	181.5	22.6457	136	89	75.8	11.2	5.9	1	1				1	Seaview Gardens	St. Andrew	14733	1419	11.4744	12	12.8637	Yes	1	5	8	14	5	1	1	1	2	97	27	1.83262	-0.106717	0.410504	-0.194997	17	0.73488	-0.447528	0.285561	-0.345244	-0.13366	0.094009	3
475	1	19	58.5	173.1	19.5237	111	70	66.4667	4.4	4.2	0	1				4	Seaview Gardens	St. Andrew	14733	1419	11.4744	12	12.8637	Yes	1	5	8	14	5	1	1	1	2	97	27	1.83262	-0.106717	0.410504	-0.194997	17	0.73488	-0.447528	0.285561	-0.345244	-0.13366	0.094009	1
476	1	19	67.7	174.7	22.1821	109	71	72.0333	4.3	3.1	0	1				1	Waterhouse	St. Andrew	11447	1575	8.28092	9	24.6036	Yes	1	12	6	16	5	1	1	1	2	113	34	2.97021	-1.15598	0.951222	0.195473	20	1.46827	0.538319	-0.163318	-0.28923	0.256379	1.81042	3
477	1	19	56.1	165.4	20.5065	131	65	66.1333	4.1	5	1	1				1	Boucher Park	St. Andrew	6206	9872	7.47302	12	14.5045	Yes	1	8	8	3	5	1	1	1	2	32	19	3.06155	1.253	1.24203	0.419367	17	0.73488	-0.309741	-0.276878	2.68994	0.287697	3.1259	2
478	0	19	51.5	159.4	20.2689	106	64	68.2	4.6	5.4	0	1				1	Half Way Tree	St. Andrew	5164	2538	4.52331	20	5.30988	Yes	1	18	16	7	5	0	1	1	2	57	41	7.93958	1.01138	-1.02386	2.20086	9	-1.22082	-1.08186	-0.691492	0.0565508	1.9602	-0.977419	3
479	0	19	47.9	161.1	18.4563	109	74	62.6667	4	4.2	0	2				4	Drews Land	St. Andrew	4540	1296	6.87305	12	20.9621	Yes	1	5	3	1	5	0	1	1	2	46	9	1.98238	-0.798336	0.174459	-0.024141	17	0.73488	0.232532	-0.361211	-0.389409	-0.0823136	0.134479	2
480	1	19	83.6	173.1	27.9005	104	69	86.8	4.4	6.5	0	3				1	Molynes/Four Roads	St. Andrew	6632	6041	7.22159	13	16.2127	Yes	1	5	8	7	5	1	1	1	2	79	20	3.01568	0.504845	0.614043	0.378822	16	0.490418	-0.166297	-0.312219	1.31436	0.271969	1.59823	2
481	1	19	74.3	169.8	25.7699	125	63	81.1667	4.6	5.5	1	3				6	Half Way Tree	St. Andrew	5164	2538	4.52331	20	5.30988	Yes	1	18	16	7	5	1	1	1	2	57	41	7.93958	1.01138	-1.02386	2.20086	9	-1.22082	-1.08186	-0.691492	0.0565508	1.9602	-0.977419	1
482	0	19	50.4	159.6	19.7863	114	62	66.1	3.7	3.8	0	1				1	Passage Fort	St. Catherine	11187	1286	10.2302	16	4.74087	Yes	1	3	3	3	5	0	1	1	14	297	9	0.804505	0.625085	-0.582769	-0.391717	13	-0.24297	-1.12964	0.110676	-0.393	-0.486164	-2.1411	2
483	0	19	49.7	163.8	18.5237	110	69	61.4667	4.3	4.3	0	1				1	Greater Portmore	St. Catherine	61267	8788	39.4381	17	2.61365	No	0	9	9	12	5	0	1	1	14	284	30	0.48966	3.83011	2.54215	-1.59566	12	-0.487432	-1.30827	4.21618	2.30071	-0.594114	4.12707	2
484	0	19	72.7	168.4	25.636	115	79	74.5	4.5	4.9	0	3				19	Elleston Flat/Mona Commons	St. Andrew	3297	1152	8.26287	17	18.6828	Yes	1	2	1	2	5	0	1	1	2	50	5	1.51653	-0.132114	-0.615046	-0.182816	12	-0.487432	0.0411282	-0.165855	-0.441114	-0.242036	-1.29531	3
485	0	19	106	162.5	40.142	120	72	118.5	4.1	4.8	1	4				1	Cassia Park	St. Andrew	4572	6312	9.94521	14	13.6757	Yes	1	4	10	3	5	0	1	1	2	35	17	3.71829	0.942377	0.715029	0.526607	15	0.245955	-0.379341	0.0706159	1.41167	0.512867	1.86176	2
486	0	19	93.3	162.5	35.3325	114	73	100.5	4.3	7.2	0	4				8	Barbican	St. Andrew	11130	2281	5.44834	26	6.67593	Yes	1	8	3	6	5	0	1	1	2	29	17	1.5274	1.48301	-2.39058	0.0961477	3	-2.68759	-0.967142	-0.561469	-0.0357291	-0.238308	-4.49024	2
487	0	19	68.2	163	25.669	107	67	86.8333	4.4	5.1	0	3					Tivoli Gardens	Kingston	3792	1708	13.7434	8	12.4652	Yes	1	2	0	1	5	0	1	1	1	23	3	0.791139	-0.324504	1.20059	-0.647993	21	1.71273	-0.480989	0.604489	-0.241474	-0.490747	1.10401	3
488	1	19	53.7	161.4	20.6142	106	57	68.5	4.2	4.1	0	1				4	Gregory Park	St. Catherine	20832	4937	9.20367	13	10.4351	No	0	11	8	5	5	1	1	1	14	286	24	1.15207	0.6812	0.400319	-0.273273	16	0.490418	-0.651468	-0.0336147	0.91795	-0.366996	0.356289	2
489	0	19	56	169.2	19.5608	111	67	65.1667	4.5	4.1	0	1				1	Boucher Park	St. Andrew	6206	9872	7.47302	12	14.5045	Yes	1	8	8	3	5	0	1	1	2	32	19	3.06155	1.253	1.24203	0.419367	17	0.73488	-0.309741	-0.276878	2.68994	0.287697	3.1259	2
490	0	19	101.8	163	38.3153	126	70	103.833	4.6	3.8	1	4				19	Seaview Gardens	St. Andrew	14733	1419	11.4744	12	12.8637	Yes	1	5	8	14	5	0	1	1	2	97	27	1.83262	-0.106717	0.410504	-0.194997	17	0.73488	-0.447528	0.285561	-0.345244	-0.13366	0.094009	3
491	0	19	103	166.5	37.1543	114	58	103.5	4.3	3.5	0	4				4	Whitehall	St. Andrew	14065	1052	8.00432	13	20.8763	Yes	1	15	8	7	5	0	1	1	2	114	30	2.13295	-0.67931	0.0852287	-0.0152878	16	0.490418	0.22532	-0.202198	-0.477021	-0.0306868	0.00583185	2
492	1	19	61.6	179.5	19.1184	109	78	69	4.2	4.6	0	1				1	Molynes/Four Roads	St. Andrew	6632	6041	7.22159	13	16.2127	Yes	1	5	8	7	5	1	1	1	2	79	20	3.01568	0.504845	0.614043	0.378822	16	0.490418	-0.166297	-0.312219	1.31436	0.271969	1.59823	2
493	0	19	57.9	162	22.0622	119	59	70.1	4.5	4.1	0	1				12	Marverley	St. Andrew	4776	1396	8.4507	11	23.2132	Yes	1	6	5	4	5	0	1	1	2	73	15	3.1407	-0.904736	0.605335	0.266978	18	0.979343	0.421566	-0.139453	-0.353502	0.314834	1.22279	3
494	0	19	44.4	156.6	18.105	103	81	64	4.7	6	1	2				14	Black River	St. Elizabeth	5963	184	5.99956	20	11.9301	No	0	3	3	3	5	0	1	1	11	222	9	1.50931	0.220053	-1.53458	-0.0284998	9	-1.22082	-0.525926	-0.48399	-0.78869	-0.244513	-3.26394	2
495	1	19	52.2	172.5	17.5425	111	74	63.6333	4	5	0	2				4	Penwood	St. Andrew	10319	8491	12.7704	8	21.7355	Yes	1	17	22	9	5	1	1	1	2	89	48	4.65161	0.492039	2.40858	0.631225	21	1.71273	0.297471	0.467724	2.19407	0.832872	5.50487	2
496	1	19	63.9	174.5	20.9851	122	41	70.9333	4.3	3.8	1	1				1	Waltham Gardens	St. Andrew	9548	1123	9.27003	12	14.2627	Yes	1	6	15	6	5	1	1	1	2	111	27	2.82782	-0.344449	0.288973	0.206026	17	0.73488	-0.330051	-0.024287	-0.451527	0.207557	0.136572	3
497	0	19	47.9	149	21.5756	106	69	64.8333	4	4.7	0	1				4	Liguanea	St. Andrew	9998	4075	4.66898	22	8.53243	Yes	1	1	6	4	5	0	1	1	2	69	11	1.10022	1.28477	-1.58125	-0.0391512	7	-1.70974	-0.811244	-0.671017	0.608435	-0.384774	-2.96834	3
498	1	19	62.9	171.1	21.4858	107	78	70.3	4.6	2.9	0	1					Boucher Park	St. Andrew	6206	9872	7.47302	12	14.5045	Yes	1	8	8	3	5	1	1	1	2	32	19	3.06155	1.253	1.24203	0.419367	17	0.73488	-0.309741	-0.276878	2.68994	0.287697	3.1259	2
499	0	19	52.2	166.1	18.9204	108	58	64.7667	4.6	4.8	0	1				1	Greenwich Town/Newport West	St. Andrew	7780	1776	8.96003	15	27.1558	Yes	1	28	16	11	5	0	1	1	2	56	55	7.06941	-0.570129	0.40274	1.52803	14	0.0014929	0.752638	-0.0678621	-0.217057	1.66185	2.13106	3
500	1	19	50.3	168	17.8217	113	57	61	5	4.1	0	2				1	Delacree Pen	St. Andrew	17007	1469	7.38271	9	23.6888	Yes	1	19	33	22	5	1	1	1	2	45	74	4.35115	-1.16232	0.946543	0.689158	20	1.46827	0.461499	-0.289572	-0.327291	0.729853	2.04276	2
501	0	19	62.5	174.5	20.5253	103	60	72.5	4.5	4	0	1				20	Arnett Gardens	St. Andrew	11635	1304	10.319	8	20.7865	Yes	1	33	9	10	5	0	1	1	2	27	52	4.46927	-0.986928	1.28672	0.623805	21	1.71273	0.217779	0.123156	-0.386536	0.770354	2.43748	3
502	1	19	70.2	179.6	21.7633	106	67	71.8333	5.5		0	1				2	Penwood	St. Andrew	10319	8491	12.7704	8	21.7355	Yes	1	17	22	9	5	1	1	1	2	89	48	4.65161	0.492039	2.40858	0.631225	21	1.71273	0.297471	0.467724	2.19407	0.832872	5.50487	2
503	0	19	116.5	174.5	38.2591	120	57	119.5	4.6	2.9	1	4				20	Tower Hill	St. Andrew	12392	2433	11.312	11	24.4383	Yes	1	3	15	15	5	0	1	1	2	106	33	2.66301	-0.621794	0.958903	-0.00645609	18	0.979343	0.52444	0.262738	0.0188489	0.15105	1.93642	2
504	0	19	62.4	162.5	23.6308	107	74	74.9	4.7	6.1	0	1				24	Richmond	St. Mary	7076	128	7.82692	13	38.9443	No	0	3	0	0	5	0	1	1	5	152	3	0.423968	-1.83812	0.167395	-0.714264	16	0.490418	1.74257	-0.227133	-0.808798	-0.616637	0.580419	3
505	0	19	46	155.2	19.0974	115	69	60.8667	4.5	5.4	0	1				18	Drews Land	St. Andrew	4540	1296	6.87305	12	20.9621	Yes	1	5	3	1	5	0	1	1	2	46	9	1.98238	-0.798336	0.174459	-0.024141	17	0.73488	0.232532	-0.361211	-0.389409	-0.0823136	0.134479	1
506	1	19	63.1	183.9	18.658	97	64	71.1333	5.3	4	0	1				4	Spanish Town Central	St. Catherine	31314	1259	13.9033	14	18.0256	No	0	18	25	19	5	1	1	1	14	300	62	1.97995	-0.0789984	0.374006	-0.273394	15	0.245955	-0.0140613	0.626969	-0.402694	-0.0831481	0.373021	2
507	0	19														1	Independence City	St. Catherine	9306	8938	8.08618	18	2.38904	Yes	1	3	0	6	2	0	0	1	14	291	9	0.967118	2.32917	-0.17162	-0.162446	11	-0.731895	-1.32713	-0.190691	2.35457	-0.43041	-0.325554
508	1	19	65.6	177.9	20.7277	126	75	72.6	4.4	4.1	1	1				23	Cross Roads	St. Andrew	3709	1722	6.08519	20	8.23956	Yes	1	9	10	9	5	1	1	1	2	43	28	7.5492	0.776363	-0.969087	1.98116	9	-1.22082	-0.835838	-0.471952	-0.236447	1.82635	-0.938705	3
509	1	19	68.8	179.7	21.3055	107	80	68.3	5	3.7	1	1				1	Cross Roads	St. Andrew	3709	1722	6.08519	20	8.23956	Yes	1	9	10	9	5	1	1	1	2	43	28	7.5492	0.776363	-0.969087	1.98116	9	-1.22082	-0.835838	-0.471952	-0.236447	1.82635	-0.938705	1
510	1	19	60.1	172.1	20.2914	107	57	69.2333	5.3	3.8	0	1				5	Drumblair	St. Andrew	2974	1728	3.28693	27	2.621	Yes	1	1	0	0	5	1	1	1	2	47	1	0.336247	1.56544	-2.96161	-0.171442	2	-2.93206	-1.30765	-0.86528	-0.234293	-0.646713	-5.98599	2
511	0	19	49.7	158.3	19.8333	100	64	65	4.4	4.7	0	1					Drumblair	St. Andrew	2974	1728	3.28693	27	2.621	Yes	1	1	0	0	5	0	1	1	2	47	1	0.336247	1.56544	-2.96161	-0.171442	2	-2.93206	-1.30765	-0.86528	-0.234293	-0.646713	-5.98599	2
512	0	19	50.2	162.5	19.0107	100	66	64.4333	4.5	3.1	0	1				1	Ewarton	St. Catherine	13494	167	9.30075	17	12.1436	No	0	7	3	3	5	0	1	1	14	281	13	0.963391	0.0705052	-0.811729	-0.361875	12	-0.487432	-0.507999	-0.01997	-0.794794	-0.431688	-2.24188	2
513	0	19	48.9	146.5	22.7842	110	61	70.4	5	6.3	0	1					Kintyre	St. Andrew	2874	909	7.65125	16	20.2898	No	0	6	6	1	5	0	1	1	2	67	13	4.52331	-0.368627	-0.286392	0.802986	13	-0.24297	0.176069	-0.251826	-0.528368	0.788882	-0.058212	2
514	0	19	75.5	167	27.0716	110	63	85.8	4.4	4.5	0	3					August Town	St. Andrew	7007	6257	8.2232	12	19.129	Yes	1	8	12	6	5	0	1	1	2	28	26	3.71058	0.351211	0.990275	0.537562	17	0.73488	0.078595	-0.171431	1.39192	0.510223	2.54418	2
515	0	19	54.8	171.3	18.6752	107	61	64.8	4.3	5.3	0	1				1	Waterhouse	St. Andrew	11447	1575	8.28092	9	24.6036	Yes	1	12	6	16	5	0	1	1	2	113	34	2.97021	-1.15598	0.951222	0.195473	20	1.46827	0.538319	-0.163318	-0.28923	0.256379	1.81042	2
516	0	19	88	170.2	30.3783	114	68	88.8	4.5	5.8	0	4					Tower Hill	St. Andrew	12392	2433	11.312	11	24.4383	Yes	1	3	15	15	5	0	1	1	2	106	33	2.66301	-0.621794	0.958903	-0.00645609	18	0.979343	0.52444	0.262738	0.0188489	0.15105	1.93642	2
517	0	19	55.3	154.7	23.107	103	61	69.9333	4.6	4.9	0	1				4	Patrick City	St. Andrew	6456	5249	6.82371	19	4.28405	Yes	1	2	0	2	5	0	1	1	2	87	4	0.619579	1.54277	-0.884277	-0.261017	10	-0.976357	-1.168	-0.368146	1.02998	-0.549569	-2.03209	3
518	1	19	65.4	169.7	22.7098	112	59	73.4333	4.7	4.2	0	1				1	Waterhouse	St. Andrew	11447	1575	8.28092	9	24.6036	Yes	1	12	6	16	5	1	1	1	2	113	34	2.97021	-1.15598	0.951222	0.195473	20	1.46827	0.538319	-0.163318	-0.28923	0.256379	1.81042	2
519	1	19	56.4	165.8	20.5168	115	68	71.7	3.9	3.9	0	1				4	Boucher Park	St. Andrew	6206	9872	7.47302	12	14.5045	Yes	1	8	8	3	5	1	1	1	2	32	19	3.06155	1.253	1.24203	0.419367	17	0.73488	-0.309741	-0.276878	2.68994	0.287697	3.1259	2
520	1	19	66.8	182.1	20.1445	121	80	72	4.6	3.7	1	1				1	Waterford	St. Catherine	16354	2862	7.79732	20	3.01115	Yes	1	11	5	8	5	1	1	1	14	303	24	1.46753	1.30582	-1.22285	-0.0249763	9	-1.22082	-1.27489	-0.231294	0.172888	-0.258837	-2.81295	3
521	0	19	47.5	165.6	17.321	113	75	63.2333	4.3	4.2	0	2				4	Papine	St. Andrew	5004	8642	9.41267	12	16.8406	Yes	1	13	8	5	5	0	1	1	2	86	26	5.19584	1.01276	1.44857	1.01047	17	0.73488	-0.113571	-0.00423797	2.24829	1.01947	3.88483	1
522	0	19	48.4	165.3	17.7133	120	72	66.8667	4.4	4.2	1	2				3	Hughenden	St. Andrew	5001	6874	5.98774	21	4.09557	Yes	1	4	2	5	5	0	1	1	2	62	11	2.19956	2.04226	-0.966566	0.315787	8	-1.46528	-1.18383	-0.48565	1.61346	-0.00784992	-1.52915	1
523	0	19	61.9	164.3	22.9306	119	58	70.4667	4.2	5.5	0	1					Seaward Pen	St. Andrew	5923	1437	11.3541	11	22.8325	Yes	1	4	6	4	5	0	1	1	2	98	14	2.36367	-0.731522	0.787977	-0.100933	18	0.979343	0.38959	0.268652	-0.338781	0.0484164	1.34722	2
524	1	19	64.8	168.5	22.8231	138	78	75.4	4.9	4.1	1	1				1	Drews Land	St. Andrew	4540	1296	6.87305	12	20.9621	Yes	1	5	3	1	5	1	1	1	2	46	9	1.98238	-0.798336	0.174459	-0.024141	17	0.73488	0.232532	-0.361211	-0.389409	-0.0823136	0.134479	2
525	1	19	69.6	176.3	22.3926	119	57	73.0333	4.7	3.5	0	1				21	Harbour View	St. Andrew	8048	5070	5.14192	21	5.27795	Yes	1	0	0	5	5	1	1	1	2	58	5	0.621272	1.56929	-1.35179	-0.188375	8	-1.46528	-1.08454	-0.60454	0.965706	-0.548988	-2.73764	2
526	0	19		163		106	67	83.2	4.7	4.9	0					1	Nannyville	St. Andrew	2270	1620	11.0016	14	19.0653	Yes	1	1	2	0	4	0	1	1	2	83	3	1.32159	-0.222402	0.149572	-0.376466	15	0.245955	0.0732438	0.21911	-0.273072	-0.308876	-0.0436383	2
527	1	19	57.9	171.5	19.6857	96	70	68.4	4.8	4.1	0	1				1	Vineyard Town	St. Andrew	13841	7326	6.76285	16	8.26031	Yes	1	17	9	5	5	1	1	1	2	110	31	2.23972	1.44619	0.0446861	0.235504	13	-0.24297	-0.834095	-0.3767	1.77576	0.0059203	0.327914	2
528	0	19	38.8	157.3	15.681	128	50	62.6	4.3	4	1	2				1	Denham Town	Kingston	8893	2928	9.54642	8	37.0725	Yes	1	9	3	8	5	0	1	1	1	6	20	2.24896	-1.59209	1.56429	-0.184919	21	1.71273	1.58539	0.0145624	0.196587	0.00908744	3.51835	2
529	1	19	83.4	180.5	25.5983	123	81	85.6	4.8	5.9	1	3				1	Roehampton	St. Andrew	1051	3490	4.48718	26	3.03155	Yes	1	0	0	1	5	1	1	1	2	95	1	0.951475	1.85452	-2.43009	-0.0155012	3	-2.68759	-1.27318	-0.696571	0.398382	-0.435774	-4.69473	1
530	1	19	65.2	176.5	20.9295	117	55	70.1667	4.4		0	1				1	Harbour View	St. Andrew	8048	5070	5.14192	21	5.27795	Yes	1	0	0	5	5	1	1	1	2	58	5	0.621272	1.56929	-1.35179	-0.188375	8	-1.46528	-1.08454	-0.60454	0.965706	-0.548988	-2.73764	2
531	0	19	44.8	156.2	18.3618	106	74	61.5	4.8	4	0	2				1	Harbour View	St. Andrew	8048	5070	5.14192	21	5.27795	Yes	1	0	0	5	5	0	1	1	2	58	5	0.621272	1.56929	-1.35179	-0.188375	8	-1.46528	-1.08454	-0.60454	0.965706	-0.548988	-2.73764	2
532	0	19	50.8	170.2	17.5366	102	69	61.5333	4.3	5.9	0	2				1	Harbour View	St. Andrew	8048	5070	5.14192	21	5.27795	Yes	1	0	0	5	5	0	1	1	2	58	5	0.621272	1.56929	-1.35179	-0.188375	8	-1.46528	-1.08454	-0.60454	0.965706	-0.548988	-2.73764	2
533	0	19	58.7	161.6	22.4779	103	46	71.5333	4.3	4.6	0	1				3	Marverley	St. Andrew	4776	1396	8.4507	11	23.2132	Yes	1	6	5	4	5	0	1	1	2	73	15	3.1407	-0.904736	0.605335	0.266978	18	0.979343	0.421566	-0.139453	-0.353502	0.314834	1.22279	2
534	1	19	58.1	167.8	20.6344	121	69	68.4333	5.4	4.8	1	1				1	Pembroke Hall	St. Andrew	5023	7015	5.17159	19	6.83375	Yes	1	6	5	1	5	1	1	1	2	88	12	2.38901	1.68198	-0.627997	0.377175	10	-0.976357	-0.95389	-0.600369	1.66409	0.0571059	-0.809422	1
535	0	19	59.5	162.5	22.5325	119	74	66.3	4.6	5	0	1				1	Cooreville Gardens	St. Andrew	5795	1077	6.48247	17	5.18448	Yes	1	2	0	1	5	0	1	1	2	42	3	0.517688	0.46239	-1.09418	-0.332293	12	-0.487432	-1.09239	-0.416111	-0.468044	-0.584504	-3.04848	3
536	0	19	42.9	165.6	15.6436	109	67	60.1333	4.7	5.2	0	2				24	New Haven	St. Andrew	5202	8750	8.39214	12	17.7557	Yes	1	3	1	6	5	0	1	1	2	84	10	1.92234	0.900526	1.1575	-0.02374	17	0.73488	-0.0367234	-0.147685	2.28707	-0.1029	2.73464	3
537	0	19	63.3	152.9	27.0763	98	60	78.4			0	3				1	Molynes Gardens	St. Andrew	7247	5119	6.8509	18	6.18937	Yes	1	10	6	5	5	0	1	1	2	78	21	2.89775	1.3391	-0.535839	0.459509	11	-0.731895	-1.008	-0.364323	0.9833	0.231535	-0.889384	3
538	1	19	62.3	167.4	22.2319	123	69	75.2333	4.7	4.7	1	1				1	Kencot	St. Andrew	6049	5959	8.6827	12	13.6725	Yes	1	12	4	5	5	1	1	1	2	66	21	3.47165	0.602991	0.873253	0.481267	17	0.73488	-0.379609	-0.106844	1.28492	0.428304	1.96165	2
539	0	19	60.6	159.4	23.8504	121	79	74.3	4.4	4.2	1	1				1	Half Way Tree	St. Andrew	5164	2538	4.52331	20	5.30988	Yes	1	18	16	7	5	0	1	1	2	57	41	7.93958	1.01138	-1.02386	2.20086	9	-1.22082	-1.08186	-0.691492	0.0565508	1.9602	-0.977419	3
540	1	19	61	176.5	19.5812	104	65	67.1333	4.6	3.8	0	1				21	Molynes Gardens	St. Andrew	7247	5119	6.8509	18	6.18937	Yes	1	10	6	5	5	1	1	1	2	78	21	2.89775	1.3391	-0.535839	0.459509	11	-0.731895	-1.008	-0.364323	0.9833	0.231535	-0.889384	2
541	1	19	60	170.6	20.6155	109	66	69.8667	4.1	4.6	0	1					Independence City	St. Catherine	9306	8938	8.08618	18	2.38904	Yes	1	3	0	6	5	1	1	1	14	291	9	0.967118	2.32917	-0.17162	-0.162446	11	-0.731895	-1.32713	-0.190691	2.35457	-0.43041	-0.325554	2
542	1	19	58	180.6	17.7825	101	61	67.9333	4.7	4.1	0	2				1	Vineyard Town	St. Andrew	13841	7326	6.76285	16	8.26031	Yes	1	17	9	5	5	1	1	1	2	110	31	2.23972	1.44619	0.0446861	0.235504	13	-0.24297	-0.834095	-0.3767	1.77576	0.0059203	0.327914	1
543	0	19	83.7	156.4	34.2178	108	53	92.9333	4.7	4.2	0	4				1	Johnson Town	Kingston	1906	7659	11.4334	11	17.0148	Yes	1	2	4	5	5	0	1	1	1	11	11	5.77125	0.822917	1.7018	1.1013	18	0.979343	-0.0989443	0.279792	1.89533	1.21675	4.27227	1
544	1	19	67.7	183.8	20.04	118	71	72.5	4.7	4.7	0	1				1	Cross Roads	St. Andrew	3709	1722	6.08519	20	8.23956	Yes	1	9	10	9	5	1	1	1	2	43	28	7.5492	0.776363	-0.969087	1.98116	9	-1.22082	-0.835838	-0.471952	-0.236447	1.82635	-0.938705	3
545	1	19	63.5	184.8	18.5939	92	63	72.5	4.7	4.3	0	1				1	Harbour View	St. Andrew	8048	5070	5.14192	21	5.27795	Yes	1	0	0	5	5	1	1	1	2	58	5	0.621272	1.56929	-1.35179	-0.188375	8	-1.46528	-1.08454	-0.60454	0.965706	-0.548988	-2.73764	2
546	1	19	59.2	173.6	19.6437	108	69	67	5.1	3.7	0	1				1	Port Royal	Kingston	389	60	10.1655	14	7.65585	Yes	1	0	0	2	5	1	1	1	1	18	2	5.14139	0.0686726	-0.0475547	0.98215	15	0.245955	-0.884854	0.101579	-0.833214	1.0008	-0.369737	2
547	0	19	44.8	162.1	17.0495	97	59	62.2333	4.4	3.7	0	2				1	Nannyville	St. Andrew	2270	1620	11.0016	14	19.0653	Yes	1	1	2	0	5	0	1	1	2	83	3	1.32159	-0.222402	0.149572	-0.376466	15	0.245955	0.0732438	0.21911	-0.273072	-0.308876	-0.0436383	2
548	0	19	60.8	165.8	22.1174	115	74	74.8	5.1	5.3	0	1				3	D'Aguilar Town/Rennock Lodge	Kingston	5609	1237	9.44531	12	26.1453	No	0	8	11	4	5	0	1	1	1	5	23	4.10055	-0.927842	0.629675	0.522769	17	0.73488	0.667779	0.000350012	-0.410594	0.643932	1.63635	3
549	0	19	43.6	151.7	18.9459	122	70	61			1	1				1	Rollington Town	Kingston	6132	7469	11.4985	11	11.7751	Yes	1	12	9	4	5	0	1	1	1	20	25	4.07697	1.04962	1.46419	0.584745	18	0.979343	-0.538943	0.288953	1.8271	0.635848	3.19231	2
550	1	19	69.4	183.5	20.6104	98	51	71.8	4.6	4.1	0	1				10	Bournemouth Gardens	Kingston	4840	8548	8.81356	13	13.2377	Yes	1	4	1	3	5	1	1	1	1	2	8	1.65289	1.22026	0.902126	-0.0884625	16	0.490418	-0.416127	-0.0884497	2.21454	-0.195283	2.0051	3
551	1	19	65.2	174.2	21.4858	105	59	69.8	4.5	2.7	0	1				1	D'Aguilar Town/Rennock Lodge	Kingston	5609	1237	9.44531	12	26.1453	No	0	8	11	4	5	1	1	1	1	5	23	4.10055	-0.927842	0.629675	0.522769	17	0.73488	0.667779	0.000350012	-0.410594	0.643932	1.63635	3
552	0	19	83.3	167.3	29.7614	103	77	84.1	4.7	4.2	0	3				1	Springfield	Kingston	1159	3328	6.42738	16	6.71475	Yes	1	1	0	1	5	0	1	1	1	22	2	1.72563	0.727241	-0.54279	0.0629598	13	-0.24297	-0.963882	-0.423854	0.340213	-0.170345	-1.46084	2
553	0	19	47.6	164.6	17.569	116	80	65.8	4.1	4.4	1	2				4	Rollington Town	Kingston	6132	7469	11.4985	11	11.7751	Yes	1	12	9	4	5	0	1	1	1	20	25	4.07697	1.04962	1.46419	0.584745	18	0.979343	-0.538943	0.288953	1.8271	0.635848	3.19231	3
554	1	19	75	179.3	23.3292	125	81	75.2	5.1	4.5	1	1				1	D'Aguilar Town/Rennock Lodge	Kingston	5609	1237	9.44531	12	26.1453	No	0	8	11	4	5	1	1	1	1	5	23	4.10055	-0.927842	0.629675	0.522769	17	0.73488	0.667779	0.000350012	-0.410594	0.643932	1.63635	3
555	0	19	63.6	160.8	24.5972	111	70	85.7	4.6	4	0	1				1	Constant Spring Gardens	St. Andrew	6876	4410	5.32132	23	3.72105	Yes	1	3	10	4	5	0	1	1	2	39	17	2.47237	1.75232	-1.63786	0.429302	6	-1.95421	-1.21528	-0.579324	0.728722	0.0856861	-2.9344	3
556	0	19	96	162	36.5798	114	75	105.133	5	3.4	0	4				1	Greenwich Town/Newport West	St. Andrew	7780	1776	8.96003	15	27.1558	Yes	1	28	16	11	5	0	1	1	2	56	55	7.06941	-0.570129	0.40274	1.52803	14	0.0014929	0.752638	-0.0678621	-0.217057	1.66185	2.13106	3
557	1	19	68.7	181	20.9701	123	84	71.6	5.4	3.6	1	1				1	East Down Town	Kingston	11557	1386	7.9023	9	24.4631	Yes	1	21	16	8	5	1	1	1	1	7	45	3.89374	-1.1964	0.960651	0.512084	20	1.46827	0.526519	-0.216538	-0.357093	0.573025	1.99418	3
558	1	19	64.5	168.6	22.6905	105	70	76.0667	4.7	3.7	0	1				1	East Down Town	Kingston	11557	1386	7.9023	9	24.4631	Yes	1	21	16	8	5	1	1	1	1	7	45	3.89374	-1.1964	0.960651	0.512084	20	1.46827	0.526519	-0.216538	-0.357093	0.573025	1.99418	2
559	0	19	48.6	158.1	19.4434	109	77	61	4	3.6	0	1				1	South Side	Kingston	1873	7225	11.0814	9	40.8868	Yes	1	2	6	4	5	0	1	1	1	21	12	6.40683	-0.735678	2.43147	1.12037	20	1.46827	1.90569	0.230327	1.73949	1.43467	6.77845	3
560	1	19	66.2	185.1	19.3217	115	73	72.1	5.2	3	0	1				1	Whitfield Town	St. Andrew	10668	1718	11.5588	8	24.9562	Yes	1	29	9	21	5	1	1	1	2	115	59	5.53056	-1.05107	1.59465	0.890894	21	1.71273	0.567932	0.297422	-0.237883	1.13423	3.47443	2
561	1	19	67.8	182.6	20.3342	107	66	75	4.9	4	0	1				1	Delacree Pen	St. Andrew	17007	1469	7.38271	9	23.6888	Yes	1	19	33	22	5	1	1	1	2	45	74	4.35115	-1.16232	0.946543	0.689158	20	1.46827	0.461499	-0.289572	-0.327291	0.729853	2.04276	2
562	0	19	54.6	168.1	19.3222	109	77	70.9	4.3	4.3	0	1				1	Greenwich Town/Newport West	St. Andrew	7780	1776	8.96003	15	27.1558	Yes	1	28	16	11	5	0	1	1	2	56	55	7.06941	-0.570129	0.40274	1.52803	14	0.0014929	0.752638	-0.0678621	-0.217057	1.66185	2.13106	2
563	1	19	84.5	174.8	27.655	123	60	91.8	4.9	5.3	1	3				1	Tivoli Gardens	Kingston	3792	1708	13.7434	8	12.4652	Yes	1	2	0	1	5	1	1	1	1	23	3	0.791139	-0.324504	1.20059	-0.647993	21	1.71273	-0.480989	0.604489	-0.241474	-0.490747	1.10401	2
564	1	19	76.8	182.6	23.0335	115	66	80.3	5.1	3.9	0	1				1	Denham Town	Kingston	8893	2928	9.54642	8	37.0725	Yes	1	9	3	8	5	1	1	1	1	6	20	2.24896	-1.59209	1.56429	-0.184919	21	1.71273	1.58539	0.0145624	0.196587	0.00908744	3.51835	3
565	0	19	48.6	158.3	19.3943	115	60	67.3	4.4	3.9	0	1				28	Central Down Town	Kingston	2429	2641	9.60648	15	23.0014	Yes	1	24	29	18	5	0	1	1	1	4	71	29.2301	0.0634756	2.08874	8.77876	14	0.0014929	0.403779	0.0230044	0.0935346	9.25997	9.78178	1
566	1	19	72.6	185.1	21.1896	101	49	76.7667	4	3.9	0	1				1	Denham Town	Kingston	8893	2928	9.54642	8	37.0725	Yes	1	9	3	8	5	1	1	1	1	6	20	2.24896	-1.59209	1.56429	-0.184919	21	1.71273	1.58539	0.0145624	0.196587	0.00908744	3.51835	2
567	0	19	53.5	163.6	19.9888	99	64	66.4667	4.2	4.4	0	1				1	Cross Roads	St. Andrew	3709	1722	6.08519	20	8.23956	Yes	1	9	10	9	5	0	1	1	2	43	28	7.5492	0.776363	-0.969087	1.98116	9	-1.22082	-0.835838	-0.471952	-0.236447	1.82635	-0.938705	1
568	1	19	58.2	166.5	20.994	87	64	67.8	4.2	5	0	1				1	Stadium Gardens	St. Andrew	3144	1862	3.27008	21	11.929	Yes	1	5	4	0	5	1	1	1	2	101	9	2.8626	0.517213	-1.61808	0.543175	8	-1.46528	-0.526017	-0.867648	-0.186178	0.219481	-2.82564	2
569	1	19	59.6	172.7	19.983	110	66	67.0333	4.3	5.3	0	1				1	Kencot	St. Andrew	6049	5959	8.6827	12	13.6725	Yes	1	12	4	5	5	1	1	1	2	66	21	3.47165	0.602991	0.873253	0.481267	17	0.73488	-0.379609	-0.106844	1.28492	0.428304	1.96165	2
570	1	19	79.9	173.1	26.6657	108	72	84.1	4.8	4.2	0	3				5	Stadium Gardens	St. Andrew	3144	1862	3.27008	21	11.929	Yes	1	5	4	0	5	1	1	1	2	101	9	2.8626	0.517213	-1.61808	0.543175	8	-1.46528	-0.526017	-0.867648	-0.186178	0.219481	-2.82564	1
571	0	19	74.6	166	27.0721	93	64	78.8	4.3	3.6	0	3				1	South Side	Kingston	1873	7225	11.0814	9	40.8868	Yes	1	2	6	4	5	0	1	1	1	21	12	6.40683	-0.735678	2.43147	1.12037	20	1.46827	1.90569	0.230327	1.73949	1.43467	6.77845	3
572	1	19	61.9	172.5	20.8024	100	66	69.0333	4.5	3.9	0	1				1	South Side	Kingston	1873	7225	11.0814	9	40.8868	Yes	1	2	6	4	5	1	1	1	1	21	12	6.40683	-0.735678	2.43147	1.12037	20	1.46827	1.90569	0.230327	1.73949	1.43467	6.77845	2
573	0	19	52.6	160	20.5469	111	59	69.0667	4.6	4.6	0	1				1	Cockburn Gardens	St. Andrew	13488	1470	10.8643	7	27.2813	Yes	1	13	15	25	5	0	1	1	2	37	53	3.92942	-1.37491	1.59591	0.369415	22	1.95719	0.763177	0.199801	-0.326932	0.585257	3.1785	2
574	1	19	61.4	178.7	19.2273	121	81	69.1	4.5	3.7	1	1				1	Port Royal	Kingston	389	60	10.1655	14	7.65585	Yes	1	0	0	2	5	1	1	1	1	18	2	5.14139	0.0686726	-0.0475547	0.98215	15	0.245955	-0.884854	0.101579	-0.833214	1.0008	-0.369737	1
575	1	19	71.5	184.4	21.0273	110	65	71.4333	5	4.6	0	1				2	Kencot	St. Andrew	6049	5959	8.6827	12	13.6725	Yes	1	12	4	5	5	1	1	1	2	66	21	3.47165	0.602991	0.873253	0.481267	17	0.73488	-0.379609	-0.106844	1.28492	0.428304	1.96165	2
576	0	19	58.5	170.7	20.0765	103	67	70.7667	4.7	4.6	0	1				2	Wilton Gardens/Rema	St. Andrew	5604	1735	9.17547	8	34.9649	Yes	1	10	15	2	5	0	1	1	2	116	27	4.81799	-1.70793	1.53289	0.676567	21	1.71273	1.40841	-0.0375799	-0.231779	0.889915	3.74169	2
577	1	19	56.4	168.1	19.9592	125	95	167	4.6	3.8	1	1				1	Arnett Gardens	St. Andrew	11635	1304	10.319	8	20.7865	Yes	1	33	9	10	5	1	1	1	2	27	52	4.46927	-0.986928	1.28672	0.623805	21	1.71273	0.217779	0.123156	-0.386536	0.770354	2.43748	3
578	1	19	135	175	44.0816	140	71	128	4.5	5	1	4				4	Cooreville Gardens	St. Andrew	5795	1077	6.48247	17	5.18448	Yes	1	2	0	1	5	1	1	1	2	42	3	0.517688	0.46239	-1.09418	-0.332293	12	-0.487432	-1.09239	-0.416111	-0.468044	-0.584504	-3.04848	1
579	1	19	67.2	171.4	22.8743	114	74	71.2667	5	3.4	0	1				28	Franklyn Town	Kingston	5246	1278	9.32095	12	12.8335	Yes	1	4	3	0	5	1	1	1	1	9	7	1.33435	-0.250497	0.177881	-0.271488	17	0.73488	-0.450069	-0.0171306	-0.395872	-0.3045	-0.432691	3
580	0	19	64.3	165.1	23.5894	102	70	81.1	4.4	3.6	0	1				1	Wilton Gardens/Rema	St. Andrew	5604	1735	9.17547	8	34.9649	Yes	1	10	15	2	5	0	1	1	2	116	27	4.81799	-1.70793	1.53289	0.676567	21	1.71273	1.40841	-0.0375799	-0.231779	0.889915	3.74169	3
581	0	19	74.5	158.7	29.5803	114	64	86.5	3.9	5.2	0	3				1	Arnett Gardens	St. Andrew	11635	1304	10.319	8	20.7865	Yes	1	33	9	10	5	0	1	1	2	27	52	4.46927	-0.986928	1.28672	0.623805	21	1.71273	0.217779	0.123156	-0.386536	0.770354	2.43748	3
582	0	19	62.6	172.1	21.1355	103	53	80.9	3.7	5	0	1				1	Stony Hill	St. Andrew	8643	826	6.80925	22	11.0114	Yes	1	9	4	6	5	0	1	1	2	102	19	2.19831	0.644754	-1.67975	0.189013	7	-1.70974	-0.603071	-0.370178	-0.55817	-0.00827827	-3.24944	3
583	1	19	84.3	173	28.1667	117	77	83.5	4.4	3	0	3				4	Waltham Gardens	St. Andrew	9548	1123	9.27003	12	14.2627	Yes	1	6	15	6	5	1	1	1	2	111	27	2.82782	-0.344449	0.288973	0.206026	17	0.73488	-0.330051	-0.024287	-0.451527	0.207557	0.136572	3
584	1	19	75.7	178	23.8922	117	72	82.3333	5.4	2.7	0	1					Mannings Hill Rural	St. Andrew	1872	651	11.0877	9	30.5307	No	0	2	1	0	5	1	1	1	2	72	3	1.60256	-1.51409	1.08076	-0.417956	20	1.46827	1.03604	0.231209	-0.621006	-0.212539	1.90198	2
585	0	19	57.9	168.3	20.4414	110	60	73.2	4.3	4.9	0	1				19	Ensom	St. Catherine	21817	4475	7.4105	19	6.68117	Yes	1	4	13	8	5	0	1	1	14	280	25	1.1459	1.30156	-0.848765	-0.137408	10	-0.976357	-0.966703	-0.285665	0.752061	-0.369114	-1.84578	1
586	0	19	59.4	164.8	21.8712	110	69	70.2	4.4	5.7	0	1				4	Kitson Town	St. Catherine	12651	147	8.69958	11	18.2995	No	0	7	9	9	5	0	1	1	14	293	25	1.97613	-0.886568	0.296486	-0.0945585	18	0.979343	0.00893472	-0.104471	-0.801976	-0.0844567	-0.00262585	2
587	1	19	70.9	183.6	21.033	122	80	74.5333	4.8	3.2	1	1				1	Greenwich Town/Newport West	St. Andrew	7780	1776	8.96003	15	27.1558	Yes	1	28	16	11	5	1	1	1	2	56	55	7.06941	-0.570129	0.40274	1.52803	14	0.0014929	0.752638	-0.0678621	-0.217057	1.66185	2.13106	2
588	0	19	62.3	167.4	22.2319	121	70	76.3	5.4	5.6	1	1				2	Wilton Gardens/Rema	St. Andrew	5604	1735	9.17547	8	34.9649	Yes	1	10	15	2	5	0	1	1	2	116	27	4.81799	-1.70793	1.53289	0.676567	21	1.71273	1.40841	-0.0375799	-0.231779	0.889915	3.74169	2
589	0	19	95.2	169.2	33.2534	100	74	100.4	4.8	3.7	0	4				5	Whitfield Town	St. Andrew	10668	1718	11.5588	8	24.9562	Yes	1	29	9	21	5	0	1	1	2	115	59	5.53056	-1.05107	1.59465	0.890894	21	1.71273	0.567932	0.297422	-0.237883	1.13423	3.47443	2
590	1	19	70.3	175.5	22.8245	110	66	73.5	4.9	3	0	1				1	Johnson Town	Kingston	1906	7659	11.4334	11	17.0148	Yes	1	2	4	5	5	1	1	1	1	11	11	5.77125	0.822917	1.7018	1.1013	18	0.979343	-0.0989443	0.279792	1.89533	1.21675	4.27227	2
591	1	19	80	187.1	22.853	126	80	83.2667	5.4	4.5	1	1				5	Barbican	St. Andrew	11130	2281	5.44834	26	6.67593	Yes	1	8	3	6	5	1	1	1	2	29	17	1.5274	1.48301	-2.39058	0.0961477	3	-2.68759	-0.967142	-0.561469	-0.0357291	-0.238308	-4.49024	1
592	0	19	50.6	159	20.015	103	74	61.9	4.2	4.4	0	1				1	Harbour View	St. Andrew	8048	5070	5.14192	21	5.27795	Yes	1	0	0	5	5	0	1	1	2	58	5	0.621272	1.56929	-1.35179	-0.188375	8	-1.46528	-1.08454	-0.60454	0.965706	-0.548988	-2.73764	3
593	0	19	61.8	156.6	25.2003	107	70	73.1	4.8	4.4	0	3				1	D'Aguilar Town/Rennock Lodge	Kingston	5609	1237	9.44531	12	26.1453	No	0	8	11	4	5	0	1	1	1	5	23	4.10055	-0.927842	0.629675	0.522769	17	0.73488	0.667779	0.000350012	-0.410594	0.643932	1.63635	2
594	1	19	58.2	178.4	18.2866	106	75	65.3	4.4	4.4	0	2				1	Bull Bay/Seven Mile	St. Andrew	18592	1358	8.19522	15	26.1203	Yes	1	7	6	11	5	1	1	1	2	34	24	1.29088	-0.69233	-0.149357	-0.323448	14	0.0014929	0.66568	-0.175364	-0.367147	-0.319405	-0.194742	2
595	0	19	62.5	168.8	21.9349	97	58	68.6667	4.6	3.7	0	1				4	Constant Spring	St. Andrew	11801	2936	4.45198	21	10.8359	Yes	1	6	10	5	5	0	1	1	2	38	21	1.77951	0.835619	-1.48594	0.158295	8	-1.46528	-0.617815	-0.701518	0.199459	-0.15187	-2.73703	2
596	1	19	65.5	173.6	21.7341	126	82	69.7	3.9	3.4	1	1				1	Whitehall	St. Andrew	14065	1052	8.00432	13	20.8763	Yes	1	15	8	7	5	1	1	1	2	114	30	2.13295	-0.67931	0.0852287	-0.0152878	16	0.490418	0.22532	-0.202198	-0.477021	-0.0306868	0.00583185	2
597	0	19	61.6	150	27.3778	93	64	78	4.5	4.7	0	3				1	St. John's East	St. Catherine	11651	4996	11.8208	9	14.7215	Yes	1	4	14	10	5	0	1	1	14	301	28	2.40323	0.211708	1.44341	-0.029848	20	1.46827	-0.291521	0.334248	0.939135	0.0619802	2.51211	2
598	1	19	60.7	166.2	21.9749	111	62	69.9667	5.4	4.7	0	1				1	Wilton Gardens/Rema	St. Andrew	5604	1735	9.17547	8	34.9649	Yes	1	10	15	2	5	1	1	1	2	116	27	4.81799	-1.70793	1.53289	0.676567	21	1.71273	1.40841	-0.0375799	-0.231779	0.889915	3.74169	3
599	0	19	81.7	180.1	25.1881	101	72	79.9	4.4	5.1	0	3				1	Franklyn Town	Kingston	5246	1278	9.32095	12	12.8335	Yes	1	4	3	0	5	0	1	1	1	9	7	1.33435	-0.250497	0.177881	-0.271488	17	0.73488	-0.450069	-0.0171306	-0.395872	-0.3045	-0.432691	2
600	0	19	68.2	158.8	27.0448	95	69	81.7333	4.4	6	0	3				1	Rae Town	Kingston	2072	3895	8.40752	12	25.1818	Yes	1	2	3	7	5	0	1	1	1	19	12	5.79151	-0.398161	0.976361	1.14465	17	0.73488	0.586878	-0.145524	0.543803	1.2237	2.94374	3
601	0	19	52.8	162.1	20.0941	114	71	61.4667	4.7	3.1	0	1				1	Drews Land	St. Andrew	4540	1296	6.87305	12	20.9621	Yes	1	5	3	1	5	0	1	1	2	46	9	1.98238	-0.798336	0.174459	-0.024141	17	0.73488	0.232532	-0.361211	-0.389409	-0.0823136	0.134479	3
602	1	19	80.7	179.5	25.0464	114	69	81	5.4	5	0	3				4	Bournemouth Gardens	Kingston	4840	8548	8.81356	13	13.2377	Yes	1	4	1	3	5	1	1	1	1	2	8	1.65289	1.22026	0.902126	-0.0884625	16	0.490418	-0.416127	-0.0884497	2.21454	-0.195283	2.0051	3
603	1	19	57.6	166.2	20.8526	112	47	66	4.1	3.6	0	1				1	Gordon Town	St. Andrew	2541	575	4.70942	18	22.9035	No	0	5	5	2	5	1	1	1	2	54	12	4.72255	-0.522061	-0.833285	0.977288	11	-0.731895	0.395551	-0.665333	-0.648296	0.857193	-0.792778	2
604	0	19	53.1	167.7	18.8811	104	73	64.1333	4.3	4	0	1				5	Golden Spring	St. Andrew	4146	717	8.17413	15	17.5079	No	0	1	2	6	5	0	1	1	2	53	9	2.17077	-0.355322	-0.32615	0.0271356	14	0.0014929	-0.0575378	-0.178329	-0.597308	-0.017722	-0.849404	2
605	0	19	44.4	163.6	16.5889	109	76	58	4.8	5.2	0	2				4	Molynes Gardens	St. Andrew	7247	5119	6.8509	18	6.18937	Yes	1	10	6	5	5	0	1	1	2	78	21	2.89775	1.3391	-0.535839	0.459509	11	-0.731895	-1.008	-0.364323	0.9833	0.231535	-0.889384	1
606	0	19	51.4	164.5	18.9947	109	80	63	4.2	3.8	1	1				1	Whitehall	St. Andrew	14065	1052	8.00432	13	20.8763	Yes	1	15	8	7	5	0	1	1	2	114	30	2.13295	-0.67931	0.0852287	-0.0152878	16	0.490418	0.22532	-0.202198	-0.477021	-0.0306868	0.00583185	2
607	0	19	101.2	157.4	40.848	108	60	110.8	4.4	4.9	0	4				1	Grants Pen	St. Andrew	7595	1122	11.8899	11	17.8421	Yes	1	8	12	14	5	0	1	1	2	55	34	4.47663	-0.481125	0.853885	0.604069	18	0.979343	-0.0294686	0.343965	-0.451886	0.772876	1.61483	2
608	1	19	66.7	179.1	20.7938	122	78	72	4.7	3.9	1	1				22	Half Way Tree	St. Andrew	5164	2538	4.52331	20	5.30988	Yes	1	18	16	7	5	1	1	1	2	57	41	7.93958	1.01138	-1.02386	2.20086	9	-1.22082	-1.08186	-0.691492	0.0565508	1.9602	-0.977419	3
609	0	19	54.2	153.3	23.063	119	76	66.9	4.4	5.6	0	1				2	Greater Portmore	St. Catherine	61267	8788	39.4381	17	2.61365	No	0	9	9	12	5	0	1	1	14	284	30	0.48966	3.83011	2.54215	-1.59566	12	-0.487432	-1.30827	4.21618	2.30071	-0.594114	4.12707	3
610	1	19	69	180.6	21.155	118	69	74	5.3	4.5	0	1				1	Mavis Bank	St. Andrew	5492	184	6.18581	13	25.9611	No	0	0	2	8	5	1	1	1	2	75	10	1.82083	-1.21506	-0.101231	-0.0899416	16	0.490418	0.652312	-0.457809	-0.78869	-0.137703	-0.241472	2
611	1	19	74.6	180	23.0247	104	68	74.9	4.7	4.7	0	1				5	Independence City	St. Catherine	9306	8938	8.08618	18	2.38904	Yes	1	3	0	6	5	1	1	1	14	291	9	0.967118	2.32917	-0.17162	-0.162446	11	-0.731895	-1.32713	-0.190691	2.35457	-0.43041	-0.325554	2
612	1	19	60.1	172.2	20.2679	118	70	69	4.6	4.1	0	1				1	Passage Fort	St. Catherine	11187	1286	10.2302	16	4.74087	Yes	1	3	3	3	5	1	1	1	14	297	9	0.804505	0.625085	-0.582769	-0.391717	13	-0.24297	-1.12964	0.110676	-0.393	-0.486164	-2.1411	2
613	0	19	68.5	168.5	24.1263	122	81	71.5	4.7	3.1	1	1				1	Bridgeport	St. Catherine	12183	8490	6.44092	20	1.51669	Yes	1	2	4	4	5	0	1	1	14	272	10	0.820816	2.40232	-0.714596	-0.127091	9	-1.22082	-1.40039	-0.42195	2.19371	-0.480572	-1.33002	1
614	1	19	70.2	174.5	23.054	127	78	77.4	4.6	5.5	1	1				2	Waterford	St. Catherine	16354	2862	7.79732	20	3.01115	Yes	1	11	5	8	5	1	1	1	14	303	24	1.46753	1.30582	-1.22285	-0.0249763	9	-1.22082	-1.27489	-0.231294	0.172888	-0.258837	-2.81295	1
615	1	19	80.8	185.1	23.583	123	75	81.6333	4.7	4.8	1	1				3	Red Hills Rural	St. Andrew	8913	463	8.05012	15	22.0447	No	0	0	0	4	5	1	1	1	2	91	4	0.448783	-0.667128	-0.408314	-0.56759	14	0.0014929	0.323442	-0.19576	-0.688511	-0.608129	-1.16747	3
616	0	19	58.9	172.9	19.7027	98	65	72.6	4.1	4.4	0	1				5	Red Hills/Sterling Castle	St. Andrew	4552	983	6.41243	19	17.7433	No	0	1	4	2	5	0	1	1	2	92	7	1.53779	-0.0103103	-1.1297	-0.081803	10	-0.976357	-0.0377665	-0.425956	-0.501797	-0.234749	-2.17662	1
617	1	19	62.6	180.9	19.1292	112	61	66.2	5.1	3.3	0	1				1	Waterhouse	St. Andrew	11447	1575	8.28092	9	24.6036	Yes	1	12	6	16	5	1	1	1	2	113	34	2.97021	-1.15598	0.951222	0.195473	20	1.46827	0.538319	-0.163318	-0.28923	0.256379	1.81042	3
618	1	19	73.6	176.4	23.6527	136	81	74.4	5	4.1	1	1				1	Maxfield Park	St. Andrew	5031	8275	12.2807	8	17.3637	Yes	1	3	5	13	5	1	1	1	2	76	21	4.17412	0.650375	2.2258	0.52755	21	1.71273	-0.0696428	0.398896	2.11651	0.669156	4.82765	2
619	0	19	58.9	154.5	24.6751	101	72	79.4333	5.1	3.4	0	1				1	Tivoli Gardens	Kingston	3792	1708	13.7434	8	12.4652	Yes	1	2	0	1	5	0	1	1	1	23	3	0.791139	-0.324504	1.20059	-0.647993	21	1.71273	-0.480989	0.604489	-0.241474	-0.490747	1.10401	2
620	0	19	53.7	174	17.7368	118	69	64.7333	4.2	4.9	0	2				4	Norman Gardens	Kingston	1786	5499	7.34862	14	7.21922	Yes	1	3	0	0	5	0	1	1	1	16	3	1.67973	0.96888	0.132257	0.0100216	15	0.245955	-0.92152	-0.294364	1.11974	-0.186081	-0.036264	3
621	1	19	74.9	181.1	22.8373	124	86	76.5	5	3.8	1	1				1	Waterford	St. Catherine	16354	2862	7.79732	20	3.01115	Yes	1	11	5	8	5	1	1	1	14	303	24	1.46753	1.30582	-1.22285	-0.0249763	9	-1.22082	-1.27489	-0.231294	0.172888	-0.258837	-2.81295	2
622	1	19	58.4	175.5	18.9609	110	70	70.5	5	4.4	0	1				4	Waterford	St. Catherine	16354	2862	7.79732	20	3.01115	Yes	1	11	5	8	5	1	1	1	14	303	24	1.46753	1.30582	-1.22285	-0.0249763	9	-1.22082	-1.27489	-0.231294	0.172888	-0.258837	-2.81295	2
623	0	19	58.6	159.5	23.0344	106	58	76.9667	4.4	4.1	0	1				5	Waterford	St. Catherine	16354	2862	7.79732	20	3.01115	Yes	1	11	5	8	5	0	1	1	14	303	24	1.46753	1.30582	-1.22285	-0.0249763	9	-1.22082	-1.27489	-0.231294	0.172888	-0.258837	-2.81295	2
624	0	19	74.1	165.1	27.1847	117	63	80.4	5	6.3	0	3				19	Braeton	St. Catherine	10157	1188	7.94156	20	5.01899	No	0	4	6	5	5	0	1	1	14	271	15	1.47681	0.881819	-1.37982	-0.0561151	9	-1.22082	-1.10628	-0.211019	-0.428188	-0.255654	-3.22196	1
625	0	19	81.4	162.1	30.9784	104	70	86.8333	4.5	4.2	0	4				6	Ensom	St. Catherine	21817	4475	7.4105	19	6.68117	Yes	1	4	13	8	5	0	1	1	14	280	25	1.1459	1.30156	-0.848765	-0.137408	10	-0.976357	-0.966703	-0.285665	0.752061	-0.369114	-1.84578	2
626	0	19	44.5	156.7	18.1227	91	52	64.4333	4	4.7	0	2					Passage Fort	St. Catherine	11187	1286	10.2302	16	4.74087	Yes	1	3	3	3	5	0	1	1	14	297	9	0.804505	0.625085	-0.582769	-0.391717	13	-0.24297	-1.12964	0.110676	-0.393	-0.486164	-2.1411	3
627	0	19	80.4	169.1	28.117	106	43	83.5	4.7	4.8	0	3				19	Gregory Park	St. Catherine	20832	4937	9.20367	13	10.4351	No	0	11	8	5	5	0	1	1	14	286	24	1.15207	0.6812	0.400319	-0.273273	16	0.490418	-0.651468	-0.0336147	0.91795	-0.366996	0.356289	2
628	0	19	50.7	159.5	19.9291	98	75	63.7	4	3.7	0	1				1	Greater Portmore	St. Catherine	61267	8788	39.4381	17	2.61365	No	0	9	9	12	5	0	1	1	14	284	30	0.48966	3.83011	2.54215	-1.59566	12	-0.487432	-1.30827	4.21618	2.30071	-0.594114	4.12707	2
629	0	19	105.4	154	44.4426	118	70	112.567	5	4.3	0	4				1	Passage Fort	St. Catherine	11187	1286	10.2302	16	4.74087	Yes	1	3	3	3	5	0	1	1	14	297	9	0.804505	0.625085	-0.582769	-0.391717	13	-0.24297	-1.12964	0.110676	-0.393	-0.486164	-2.1411	2
630	1	19	74.5	174.9	24.3544	120	68	77.3	4.9	4.5	1	1					West Cumberland	St. Catherine	4044	8653	6.4244	18	2.50945	No	0	2	0	0	5	1	1	1	14	305	2	0.49456	2.1755	-0.3766	-0.252686	11	-0.731895	-1.31702	-0.424273	2.25224	-0.592434	-0.813382	2
631	1	19	57.4	171.5	19.5157	96	59	69.6667	5.2	4.5	0	1				1	Greater Portmore	St. Catherine	61267	8788	39.4381	17	2.61365	No	0	9	9	12	5	1	1	1	14	284	30	0.48966	3.83011	2.54215	-1.59566	12	-0.487432	-1.30827	4.21618	2.30071	-0.594114	4.12707	2
632	0	19	55.7	168.1	19.7115	119	87	69.9333	4.5	3.9	1	1				1	Gregory Park	St. Catherine	20832	4937	9.20367	13	10.4351	No	0	11	8	5	5	0	1	1	14	286	24	1.15207	0.6812	0.400319	-0.273273	16	0.490418	-0.651468	-0.0336147	0.91795	-0.366996	0.356289	3
633	1	19	74.5	185.9	21.5575	127	74	76.6	4.9	4.1	1	1				4	East Down Town	Kingston	11557	1386	7.9023	9	24.4631	Yes	1	21	16	8	5	1	1	1	1	7	45	3.89374	-1.1964	0.960651	0.512084	20	1.46827	0.526519	-0.216538	-0.357093	0.573025	1.99418	2
634	1	19	76.6	177	24.4502	118	79	76.6	4.8	3.6	0	1				1	Campbell Town	Kingston	1956	3166	8.13149	15	13.1049	Yes	1	0	5	4	5	1	1	1	1	3	9	4.60123	0.374552	0.0670378	0.875565	14	0.0014929	-0.427275	-0.184323	0.282044	0.815596	0.487535	3
635	1	19	67.3	177.2	21.4332	102	65	72.3333	5.2	5.6	0	1				1	Cassia Park	St. Andrew	4572	6312	9.94521	14	13.6757	Yes	1	4	10	3	5	1	1	1	2	35	17	3.71829	0.942377	0.715029	0.526607	15	0.245955	-0.379341	0.0706159	1.41167	0.512867	1.86176	1
636	1	19	66.3	180.5	20.3498	105	67	68.4333	4.1	4.8	0	1				4	Braeton	St. Catherine	10157	1188	7.94156	20	5.01899	No	0	4	6	5	5	1	1	1	14	271	15	1.47681	0.881819	-1.37982	-0.0561151	9	-1.22082	-1.10628	-0.211019	-0.428188	-0.255654	-3.22196	2
637	1	19	94.8	175	30.9551	122	63	93.2333	4.6	4.6	1	4				19	Central Village	St. Catherine	16846	2028	8.58404	17	16.2824	Yes	1	21	17	19	5	1	1	1	14	275	57	3.38359	0.199747	-0.389643	0.439358	12	-0.487432	-0.160448	-0.120711	-0.126573	0.398112	-0.497052	2
638	0	19	58	167.5	20.6728	105	72	73.0667	4.4	3	0	1				4	Bull Bay/Seven Mile	St. Andrew	18592	1358	8.19522	15	26.1203	Yes	1	7	6	11	5	0	1	1	2	34	24	1.29088	-0.69233	-0.149357	-0.323448	14	0.0014929	0.66568	-0.175364	-0.367147	-0.319405	-0.194742	3
639	1	19	69.5	173	23.2216	106	70	74.5	4.5	3.4	0	1				4	Spanish Town Central	St. Catherine	31314	1259	13.9033	14	18.0256	No	0	18	25	19	5	1	1	1	14	300	62	1.97995	-0.0789984	0.374006	-0.273394	15	0.245955	-0.0140613	0.626969	-0.402694	-0.0831481	0.373021	1
640	1	19	138.1	176.5	44.3307	122	69	132.367	4.4	3.8	1	4				1	Bull Bay/Seven Mile	St. Andrew	18592	1358	8.19522	15	26.1203	Yes	1	7	6	11	5	1	1	1	2	34	24	1.29088	-0.69233	-0.149357	-0.323448	14	0.0014929	0.66568	-0.175364	-0.367147	-0.319405	-0.194742	2
641	0	19	48.2	162.4	18.2757	110	70	63.3333	4.3	3.7	0	2					Queensborough/Tunbridge	St. Andrew	4977	6449	6.8577	19	11.4057	Yes	1	2	2	5	5	0	1	1	2	90	9	1.80832	1.41367	-0.515384	0.0793745	10	-0.976357	-0.569961	-0.363367	1.46086	-0.141993	-0.590821	3
642	0	19	50.1	167.8	17.7932	116	69	61.5667	4.5	4.8	0	2				1	Penwood	St. Andrew	10319	8491	12.7704	8	21.7355	Yes	1	17	22	9	5	0	1	1	2	89	48	4.65161	0.492039	2.40858	0.631225	21	1.71273	0.297471	0.467724	2.19407	0.832872	5.50487	3
643	0	19	87.6	164.6	32.3329	118	69	89	4.3	5.9	0	4				8	Naggo Head	St. Catherine	9181	4492	9.26966	16	8.93592	Yes	1	7	7	16	5	0	1	1	14	295	30	3.26762	1.00067	-0.0106212	0.443133	13	-0.24297	-0.777361	-0.0243393	0.758166	0.358349	0.0718443	2
644	1	19	61.7	182.6	18.5048	113	75	65.9	5.2	4.4	0	1				1	Independence City	St. Catherine	9306	8938	8.08618	18	2.38904	Yes	1	3	0	6	5	1	1	1	14	291	9	0.967118	2.32917	-0.17162	-0.162446	11	-0.731895	-1.32713	-0.190691	2.35457	-0.43041	-0.325554	2
645	1	19	67.7	183	20.2156	119	64	72.1	4.3	3.7	0	1				19	Ensom	St. Catherine	21817	4475	7.4105	19	6.68117	Yes	1	4	13	8	5	1	1	1	14	280	25	1.1459	1.30156	-0.848765	-0.137408	10	-0.976357	-0.966703	-0.285665	0.752061	-0.369114	-1.84578	3
646	0	19	41.6	155.6	17.182	114	59	59.0667	3.6	4.4	0	2				1	Spanish Town Central	St. Catherine	31314	1259	13.9033	14	18.0256	No	0	18	25	19	5	0	1	1	14	300	62	1.97995	-0.0789984	0.374006	-0.273394	15	0.245955	-0.0140613	0.626969	-0.402694	-0.0831481	0.373021	3
647	1	19	56.9	175.2	18.5372	102	73	66.2667	4.7	3.8	0	1				1	Central Village	St. Catherine	16846	2028	8.58404	17	16.2824	Yes	1	21	17	19	5	1	1	1	14	275	57	3.38359	0.199747	-0.389643	0.439358	12	-0.487432	-0.160448	-0.120711	-0.126573	0.398112	-0.497052	1
648	1	19	67.3	173.8	22.28	115	53	75.1333	4.8	4.1	0	1				4	Ensom	St. Catherine	21817	4475	7.4105	19	6.68117	Yes	1	4	13	8	5	1	1	1	14	280	25	1.1459	1.30156	-0.848765	-0.137408	10	-0.976357	-0.966703	-0.285665	0.752061	-0.369114	-1.84578	1
649	0	19	59.8	169.4	20.8389	120	75	71.7667	4.9	4.4	1	1				1	Port Royal	Kingston	389	60	10.1655	14	7.65585	Yes	1	0	0	2	5	0	1	1	1	18	2	5.14139	0.0686726	-0.0475547	0.98215	15	0.245955	-0.884854	0.101579	-0.833214	1.0008	-0.369737	2
650	1	19	67.6	173	22.5868	119	63	75.6667	4.4	4.7	0	1				1	August Town	St. Andrew	7007	6257	8.2232	12	19.129	Yes	1	8	12	6	5	1	1	1	2	28	26	3.71058	0.351211	0.990275	0.537562	17	0.73488	0.078595	-0.171431	1.39192	0.510223	2.54418	3
651	0	19	56	166.4	20.2247	117	77	67.6667	4.5	5.1	0	1				4	Barbican	St. Andrew	11130	2281	5.44834	26	6.67593	Yes	1	8	3	6	5	0	1	1	2	29	17	1.5274	1.48301	-2.39058	0.0961477	3	-2.68759	-0.967142	-0.561469	-0.0357291	-0.238308	-4.49024	2
652	1	19	63.5	171.9	21.4893	115	76	74.0333	4.4		0	1				5	Cherry Gardens	St. Andrew	2793	1918	2.08931	29	2.2023	Yes	1	1	2	3	5	1	1	1	2	36	6	2.14823	1.78107	-3.23864	0.486694	0	-3.42098	-1.34281	-1.03362	-0.16607	-0.02545	-5.98893	1
653	1	19	63.7	165.8	23.1724	159	125	72.6667	5.1	3.7	1	1					Spanish Town Central	St. Catherine	31314	1259	13.9033	14	18.0256	No	0	18	25	19	5	1	1	1	14	300	62	1.97995	-0.0789984	0.374006	-0.273394	15	0.245955	-0.0140613	0.626969	-0.402694	-0.0831481	0.373021	2
654	0	19	61.2	166.7	22.0232	105	75	69.5	4.4	4.1	0	1				19	St. John's East	St. Catherine	11651	4996	11.8208	9	14.7215	Yes	1	4	14	10	5	0	1	1	14	301	28	2.40323	0.211708	1.44341	-0.029848	20	1.46827	-0.291521	0.334248	0.939135	0.0619802	2.51211	2
655	0	19	67.3	183	20.0962	118	83	74.2667	4.2	3.6	1	1					Spanish Town Central	St. Catherine	31314	1259	13.9033	14	18.0256	No	0	18	25	19	5	0	1	1	14	300	62	1.97995	-0.0789984	0.374006	-0.273394	15	0.245955	-0.0140613	0.626969	-0.402694	-0.0831481	0.373021	2
656	0	19	68.8	152	29.7784	97	46	80.1667	4.3	4.9	0	3				1	Ensom	St. Catherine	21817	4475	7.4105	19	6.68117	Yes	1	4	13	8	5	0	1	1	14	280	25	1.1459	1.30156	-0.848765	-0.137408	10	-0.976357	-0.966703	-0.285665	0.752061	-0.369114	-1.84578	2
657	0	19	69.9	165.1	25.6438	130	89	79	4.5	5.1	1	3					Marverley	St. Andrew	4776	1396	8.4507	11	23.2132	Yes	1	6	5	4	5	0	1	1	2	73	15	3.1407	-0.904736	0.605335	0.266978	18	0.979343	0.421566	-0.139453	-0.353502	0.314834	1.22279	3
658	0	19	49.5	162.3	18.7918	123	86	70.6333	4.4	5.9	1	1				1	Rollington Town	Kingston	6132	7469	11.4985	11	11.7751	Yes	1	12	9	4	5	0	1	1	1	20	25	4.07697	1.04962	1.46419	0.584745	18	0.979343	-0.538943	0.288953	1.8271	0.635848	3.19231	3
659	0	19	49.6	154.5	20.779	95	69	60.9667	4.4	4.6	0	1				1	Longville Park	Clarendon	6494	768	7.5278	18	7.1965	No	0	2	1	2	5	0	1	1	13	257	5	0.769942	0.454531	-1.15237	-0.303617	11	-0.731895	-0.923428	-0.269178	-0.578996	-0.498015	-3.00151	2
660	0	19	46.5	170.6	15.977	95	69	58.9333	4	3.9	0	2				1	Spanish Town Central	St. Catherine	31314	1259	13.9033	14	18.0256	No	0	18	25	19	5	0	1	1	14	300	62	1.97995	-0.0789984	0.374006	-0.273394	15	0.245955	-0.0140613	0.626969	-0.402694	-0.0831481	0.373021	3
661	1	19	92.9	183.9	27.4696	112	73	95.5667	4.6	3.5	0	3				2	Cromarty	St. Catherine	7510	241	13.6543	9	14.704	No	0	4	5	6	5	1	1	1	14	277	15	1.99734	-0.620138	0.978451	-0.272413	20	1.46827	-0.29299	0.591973	-0.768224	-0.0771851	0.921842	2
662	1	19	56.6	173.5	18.8026	107	79	68.3			0	1				1	Allman Town	Kingston	4664	1139	8.76033	11	26.0707	Yes	1	7	8	8	5	1	1	1	1	1	23	4.93139	-1.0721	0.781673	0.815071	18	0.979343	0.661519	-0.0959317	-0.445782	0.928797	2.02794	3
663	0	19	75.2	150.5	33.2005	118	76	90.6	3.9	4.1	0	4				4	University	St. Andrew	1648	531	2.53425	24	4.40264	Yes	1	5	3	3	5	0	1	1	2	109	11	6.67476	0.9564	-2.1939	1.88646	5	-2.19867	-1.15804	-0.971078	-0.664094	1.52654	-3.46535	1
664	1	19	53.6	170.5	18.4381	117	72	64.5667			0	2				1	Vineyard Town	St. Andrew	13841	7326	6.76285	16	8.26031	Yes	1	17	9	5	5	1	1	1	2	110	31	2.23972	1.44619	0.0446861	0.235504	13	-0.24297	-0.834095	-0.3767	1.77576	0.0059203	0.327914	2
665	1	19	78.7	176.4	25.2917	114	69	79.7333	4.8	3.6	0	3				3	August Town	St. Andrew	7007	6257	8.2232	12	19.129	Yes	1	8	12	6	5	1	1	1	2	28	26	3.71058	0.351211	0.990275	0.537562	17	0.73488	0.078595	-0.171431	1.39192	0.510223	2.54418	3
666	0	19	62.3	158.4	24.8301	118	65	78.9	5.9	4.5	0	1					Hughenden	St. Andrew	5001	6874	5.98774	21	4.09557	Yes	1	4	2	5	5	0	1	1	2	62	11	2.19956	2.04226	-0.966566	0.315787	8	-1.46528	-1.18383	-0.48565	1.61346	-0.00784992	-1.52915	2
667	0	19	54.2	165	19.9082	111	63	66.3667	4.4	5.6	0	1				1	Drews Land	St. Andrew	4540	1296	6.87305	12	20.9621	Yes	1	5	3	1	5	0	1	1	2	46	9	1.98238	-0.798336	0.174459	-0.024141	17	0.73488	0.232532	-0.361211	-0.389409	-0.0823136	0.134479	1
668	0	19	45.5	152.5	19.5646	105	79	65.6	3.9	4.3	0	1				1	Franklyn Town	Kingston	5246	1278	9.32095	12	12.8335	Yes	1	4	3	0	5	0	1	1	1	9	7	1.33435	-0.250497	0.177881	-0.271488	17	0.73488	-0.450069	-0.0171306	-0.395872	-0.3045	-0.432691	2
669	0	19	58.6	171.5	19.9237	110	63	67.2667	4.5	3.8	0	1				1	Waterhouse	St. Andrew	11447	1575	8.28092	9	24.6036	Yes	1	12	6	16	5	0	1	1	2	113	34	2.97021	-1.15598	0.951222	0.195473	20	1.46827	0.538319	-0.163318	-0.28923	0.256379	1.81042	2
670	0	19	51.2	161	19.7523	99	50	64.6	5.1	3.4	0	1				1	Mountain View Gardens	St. Andrew	10552	4178	8.01956	13	15.2382	No	0	9	3	3	5	0	1	1	2	82	15	1.42153	0.220436	0.316779	-0.180607	16	0.490418	-0.248137	-0.200055	0.645419	-0.274608	0.413037	2
671	0	19	55	169	19.257	109	77	66.2333	4.2	5.8	0	1				6	Forest Hills/Plantation Heights	St. Andrew	5633	528	3.7116	25	7.57286	Yes	1	7	5	1	5	0	1	1	2	52	13	2.30783	0.909697	-2.5159	0.394408	4	-2.44313	-0.891824	-0.805587	-0.665172	0.0292716	-4.77644	1
672	1	19	64.5	176.6	20.6813	113	71	69.6	4.8	3.7	0	1					Tower Hill	St. Andrew	12392	2433	11.312	11	24.4383	Yes	1	3	15	15	5	1	1	1	2	106	33	2.66301	-0.621794	0.958903	-0.00645609	18	0.979343	0.52444	0.262738	0.0188489	0.15105	1.93642	2
673	1	19	76.3	176.6	24.4649	135	55	88.0667	5	4.1	1	1				4	Hellshire	St. Catherine	6386	44	7.65345	18	7.33863	No	0	9	5	6	5	1	1	1	14	290	20	3.13185	0.335365	-1.05795	0.456135	11	-0.731895	-0.911493	-0.251516	-0.838959	0.311799	-2.42206	1
674	0	19	52.6	164.7	19.3909	112	79	68.0667	4.5	4.3	0	1				10	Seaview Gardens	St. Andrew	14733	1419	11.4744	12	12.8637	Yes	1	5	8	14	5	0	1	1	2	97	27	1.83262	-0.106717	0.410504	-0.194997	17	0.73488	-0.447528	0.285561	-0.345244	-0.13366	0.094009	2
675	0	19	43.6	160.3	16.9676	94	51	63.8667	4.1	4.2	0	2				1	Molynes Gardens	St. Andrew	7247	5119	6.8509	18	6.18937	Yes	1	10	6	5	5	0	1	1	2	78	21	2.89775	1.3391	-0.535839	0.459509	11	-0.731895	-1.008	-0.364323	0.9833	0.231535	-0.889384	2
676	0	19	69.9	162.1	26.6018	100	64	77.6667	4.5	6	0	3				5	Red Hills/Sterling Castle	St. Andrew	4552	983	6.41243	19	17.7433	No	0	1	4	2	5	0	1	1	2	92	7	1.53779	-0.0103103	-1.1297	-0.081803	10	-0.976357	-0.0377665	-0.425956	-0.501797	-0.234749	-2.17662	1
677	0	19	57.2	162	21.7955	102	65	70.1	4.2	3.2	0	1				4	Cross Roads	St. Andrew	3709	1722	6.08519	20	8.23956	Yes	1	9	10	9	5	0	1	1	2	43	28	7.5492	0.776363	-0.969087	1.98116	9	-1.22082	-0.835838	-0.471952	-0.236447	1.82635	-0.938705	2
678	0	19	45.4	153.1	19.3689	108	69	62.6333	4.8	4.1	0	1				4	Gregory Park	St. Catherine	20832	4937	9.20367	13	10.4351	No	0	11	8	5	5	0	1	1	14	286	24	1.15207	0.6812	0.400319	-0.273273	16	0.490418	-0.651468	-0.0336147	0.91795	-0.366996	0.356289	2
679	0	19	64.3	158.8	25.4982	116	59	79.2667	4.4	4.3	0	3				1	Pembroke Hall	St. Andrew	5023	7015	5.17159	19	6.83375	Yes	1	6	5	1	5	0	1	1	2	88	12	2.38901	1.68198	-0.627997	0.377175	10	-0.976357	-0.95389	-0.600369	1.66409	0.0571059	-0.809422	2
680	1	19	68.4	172.7	22.9336	109	73	72.1333	4.2	3.9	0	1				1	Bull Bay/Seven Mile	St. Andrew	18592	1358	8.19522	15	26.1203	Yes	1	7	6	11	5	1	1	1	2	34	24	1.29088	-0.69233	-0.149357	-0.323448	14	0.0014929	0.66568	-0.175364	-0.367147	-0.319405	-0.194742	1
681	1	19	61.1	179.9	18.879	110	74	68.8	4.8		0	1				1	Stadium Gardens	St. Andrew	3144	1862	3.27008	21	11.929	Yes	1	5	4	0	5	1	1	1	2	101	9	2.8626	0.517213	-1.61808	0.543175	8	-1.46528	-0.526017	-0.867648	-0.186178	0.219481	-2.82564	3
682	0	19	55.1	158.4	21.9605	106	67	74.2	4.3	3.7	0	1					Maxfield Park	St. Andrew	5031	8275	12.2807	8	17.3637	Yes	1	3	5	13	5	0	1	1	2	76	21	4.17412	0.650375	2.2258	0.52755	21	1.71273	-0.0696428	0.398896	2.11651	0.669156	4.82765	3
683	1	19	46.5	141	23.3892	132	81	64.5	5.3	4.7	1	1				24	Highgate	St. Mary	9599	284	8.83506	15	23.8044	No	0	2	1	0	5	1	1	1	5	145	3	0.312533	-0.754856	-0.342585	-0.658917	14	0.0014929	0.471205	-0.0854276	-0.752784	-0.654844	-1.02036	1
684	0	19	42.3	160.5	16.4206	104	75	56.4333	4.4	4.3	0	2				1	Greater Portmore	St. Catherine	61267	8788	39.4381	17	2.61365	No	0	9	9	12	5	0	1	1	14	284	30	0.48966	3.83011	2.54215	-1.59566	12	-0.487432	-1.30827	4.21618	2.30071	-0.594114	4.12707	2
685	0	19	64.6	155.4	26.7504	115	73	82.5333	4.9	5.9	0	3				1	Bridgeport	St. Catherine	12183	8490	6.44092	20	1.51669	Yes	1	2	4	4	5	0	1	1	14	272	10	0.820816	2.40232	-0.714596	-0.127091	9	-1.22082	-1.40039	-0.42195	2.19371	-0.480572	-1.33002	2
686	0	19	38.1	151.3	16.6436	108	71	52.2667	4.5	4.3	0	2					Greenwich Town/Newport West	St. Andrew	7780	1776	8.96003	15	27.1558	Yes	1	28	16	11	5	0	1	1	2	56	55	7.06941	-0.570129	0.40274	1.52803	14	0.0014929	0.752638	-0.0678621	-0.217057	1.66185	2.13106	2
687	1	19	85.5	182.3	25.7272	117	71	85.9	4	3.3	0	3				5	Barbican	St. Andrew	11130	2281	5.44834	26	6.67593	Yes	1	8	3	6	5	1	1	1	2	29	17	1.5274	1.48301	-2.39058	0.0961477	3	-2.68759	-0.967142	-0.561469	-0.0357291	-0.238308	-4.49024	1
688	1	19	89.4	177.1	28.5036	119	82	84.4	4.7	4.1	1	3				5	Central Village	St. Catherine	16846	2028	8.58404	17	16.2824	Yes	1	21	17	19	5	1	1	1	14	275	57	3.38359	0.199747	-0.389643	0.439358	12	-0.487432	-0.160448	-0.120711	-0.126573	0.398112	-0.497052	2
689	0	19	63	163.5	23.567	116	59	75	4.8	4.5	0	1				4	Irish Town	St. Andrew	2497	170	7.91774	14	24.4439	No	0	3	0	0	5	0	1	1	2	63	3	1.20144	-0.951563	-0.194412	-0.343946	15	0.245955	0.524912	-0.214368	-0.793717	-0.350069	-0.587286	3
690	1	19	85	174	28.075	126	79	89	5	4.8	1	3				1	Cumberland	St. Catherine	8837	8640	8.7085	18	2.01075	Yes	1	2	4	4	5	1	1	1	14	278	10	1.13161	2.32542	-0.151925	-0.133191	11	-0.731895	-1.3589	-0.103217	2.24757	-0.374013	-0.320452	2
691	0	19	98.2	169	34.3825	116	71	97.2333	4.7	3.7	0	4				1	Rollington Town	Kingston	6132	7469	11.4985	11	11.7751	Yes	1	12	9	4	5	0	1	1	1	20	25	4.07697	1.04962	1.46419	0.584745	18	0.979343	-0.538943	0.288953	1.8271	0.635848	3.19231	2
692	1	19	61.1	175.6	19.8149	109	79	68.3	4.7	2.9	0	1				1	Caymanas	St. Catherine	2700	61	8.52713	11	13.0396	No	0	13	9	4	5	1	1	1	14	274	26	9.62963	-0.56158	0.727587	2.45251	18	0.979343	-0.432754	-0.12871	-0.832855	2.53966	2.12468	2
693	1	19	53.8	169.1	18.8146	104	70	67.3333	4.7	3.5	0	1				4	Molynes Gardens	St. Andrew	7247	5119	6.8509	18	6.18937	Yes	1	10	6	5	5	1	1	1	2	78	21	2.89775	1.3391	-0.535839	0.459509	11	-0.731895	-1.008	-0.364323	0.9833	0.231535	-0.889384	2
694	0	19	51.4	167.1	18.4082	109	62	63.3	4.2	4.2	0	2				14	Mandeville Proper	Manchester	19420	1009	6.61618	25	3.31113	Yes	1	10	16	12	5	0	1	1	12	242	38	1.95675	1.37744	-2.31988	0.199182	4	-2.44313	-1.2497	-0.397316	-0.492461	-0.0911023	-4.67371	2
695	1	19	106.1	191.4	28.9622	113	73	90.2667	4.3	3.7	0	3				1	Havendale	St. Andrew	7400	2713	4.72874	25	2.78443	Yes	1	4	2	5	5	1	1	1	2	59	11	1.48649	1.63311	-2.3097	0.138922	4	-2.44313	-1.29393	-0.662616	0.119387	-0.252337	-4.53263	2
696	1	19	47.1	165.7	17.1544	113	69	63.7	4.4	2.7	0	2					Braeton	St. Catherine	10157	1188	7.94156	20	5.01899	No	0	4	6	5	5	1	1	1	14	271	15	1.47681	0.881819	-1.37982	-0.0561151	9	-1.22082	-1.10628	-0.211019	-0.428188	-0.255654	-3.22196	2
697	0	19	64.8	165.8	23.5725	98	72	74.1333	4	5.4	0	1					Patrick City	St. Andrew	6456	5249	6.82371	19	4.28405	Yes	1	2	0	2	5	0	1	1	2	87	4	0.619579	1.54277	-0.884277	-0.261017	10	-0.976357	-1.168	-0.368146	1.02998	-0.549569	-2.03209	2
698	1	19	96.1	174.6	31.5235	111	70	102.067	4.8	5	0	4				1	Vineyard Town	St. Andrew	13841	7326	6.76285	16	8.26031	Yes	1	17	9	5	5	1	1	1	2	110	31	2.23972	1.44619	0.0446861	0.235504	13	-0.24297	-0.834095	-0.3767	1.77576	0.0059203	0.327914	2
699	1	19	99	184.5	29.0832	121	60	94.5	4.5	4.4	1	3				1	Swallowfield	St. Andrew	2649	6773	7.41259	13	12.2251	Yes	1	0	3	5	5	1	1	1	2	103	8	3.02001	0.867761	0.646773	0.409168	16	0.490418	-0.501155	-0.285372	1.57719	0.273452	1.55454	2
700	0	19	55.2	163.4	20.6745	98	49	72.1667	4.9	3	0	1				4	Constant Spring	St. Andrew	11801	2936	4.45198	21	10.8359	Yes	1	6	10	5	5	0	1	1	2	38	21	1.77951	0.835619	-1.48594	0.158295	8	-1.46528	-0.617815	-0.701518	0.199459	-0.15187	-2.73703	1
701	0	19	59.9	162.2	22.768	98	52	73	4.3	3.7	0	1				1	Delacree Park/Union Gardens	St. Andrew	2822	3880	13.3632	12	21.271	Yes	1	8	10	10	5	0	1	1	2	44	28	9.92204	0.105246	1.61181	2.32373	17	0.73488	0.258465	0.551058	0.538417	2.63991	4.72273	2
702	0	19	78.8	175.8	25.497	123	81	82.4	5.2	3.2	1	3				4	Cumberland	St. Catherine	8837	8640	8.7085	18	2.01075	Yes	1	2	4	4	5	0	1	1	14	278	10	1.13161	2.32542	-0.151925	-0.133191	11	-0.731895	-1.3589	-0.103217	2.24757	-0.374013	-0.320452	2
703	1	19	67.7	171.8	22.9373	121	80	75	5.2	3.8	1	1				4	St. John's West	St. Catherine	15163	1193	9.07385	21	9.68553	Yes	1	10	12	8	5	1	1	1	14	302	30	1.9785	0.801954	-1.32481	0.0321748	8	-1.46528	-0.714413	-0.0518633	-0.426393	-0.0836435	-2.74159	1
704	1	19	66.8	174.4	21.9626	121	45	72.8	5.1	3.1	1	1					Content Gap	St. Andrew	1535	262	8	12	28.9463	No	0	0	0	0	5	1	1	1	2	41	0	0	-1.38056	0.144716	-0.787303	17	0.73488	0.902996	-0.202805	-0.760683	-0.762	-0.0876115	2
705	0	19	48.2	161	18.595	111	68	63.4	4.6	3.9	0	1				17	Swaby's Hope	Manchester	2047	261	10.6959	15	20.1133	No	0	0	0	0	5	0	1	1	12	250	0	0	-0.46978	-0.282036	-0.807612	14	0.0014929	0.161254	0.176131	-0.761042	-0.762	-1.18416	2
706	0	19	43.1	156.5	17.5974	112	84	59.6667	4.8	4.1	1	2				20	Queensborough/Tunbridge	St. Andrew	4977	6449	6.8577	19	11.4057	Yes	1	2	2	5	5	0	1	1	2	90	9	1.80832	1.41367	-0.515384	0.0793745	10	-0.976357	-0.569961	-0.363367	1.46086	-0.141993	-0.590821	2
707	0	19	47.8	166.2	17.3048	109	74	60.8	4.5	4.8	0	2					Willodene	St. Catherine	9912	3046	8.68223	18	6.37986	Yes	1	4	13	8	5	0	1	1	14	306	25	2.5222	1.01832	-0.663639	0.245618	11	-0.731895	-0.992005	-0.10691	0.238956	0.10277	-1.48908	2
708	1	19	71.2	189.6	19.8063	119	90	69.9333	4.2	5.4	1	1				24	Hope Pastures/Utech	St. Andrew	4532	1661	4.34104	28	2.44347	Yes	1	7	2	0	5	1	1	1	2	61	9	1.98588	1.73404	-2.92867	0.332192	1	-3.17652	-1.32256	-0.717112	-0.25835	-0.0811138	-5.55566	2
709	0	19	60.2	160.8	23.2822	103	74	77.5	4.7	5.1	0	1				4	Patrick City	St. Andrew	6456	5249	6.82371	19	4.28405	Yes	1	2	0	2	5	0	1	1	2	87	4	0.619579	1.54277	-0.884277	-0.261017	10	-0.976357	-1.168	-0.368146	1.02998	-0.549569	-2.03209	2
710	0	19	55.4	157.4	22.3615	114	58	72.1	4.1	5.5	0	1				1	Bull Bay/Seven Mile	St. Andrew	18592	1358	8.19522	15	26.1203	Yes	1	7	6	11	5	0	1	1	2	34	24	1.29088	-0.69233	-0.149357	-0.323448	14	0.0014929	0.66568	-0.175364	-0.367147	-0.319405	-0.194742	3
711	0	19	66.1	162	25.1867	110	60	82	3.5	3.6	0	3				1	Wilton Gardens/Rema	St. Andrew	5604	1735	9.17547	8	34.9649	Yes	1	10	15	2	5	0	1	1	2	116	27	4.81799	-1.70793	1.53289	0.676567	21	1.71273	1.40841	-0.0375799	-0.231779	0.889915	3.74169	3
712	0	19	43.3	170.8	14.8427	94	59	58.2333	4.5	5.8	0	2				1	Bull Bay/Seven Mile	St. Andrew	18592	1358	8.19522	15	26.1203	Yes	1	7	6	11	5	0	1	1	2	34	24	1.29088	-0.69233	-0.149357	-0.323448	14	0.0014929	0.66568	-0.175364	-0.367147	-0.319405	-0.194742	3
713	0	19	88.9	159.8	34.8135	99	60	98.5	4.6	4.1	0	4				1	Mountain View Gardens	St. Andrew	10552	4178	8.01956	13	15.2382	No	0	9	3	3	5	0	1	1	2	82	15	1.42153	0.220436	0.316779	-0.180607	16	0.490418	-0.248137	-0.200055	0.645419	-0.274608	0.413037	3
714	0	19	50.8	157.9	20.3751	98	63	73.8	4.3	4.2	0	1				21	Eleven Miles	St. Thomas	3419	346	8.89509	11	16.7676	Yes	1	0	2	3	5	0	1	1	3	123	5	1.46242	-0.761662	0.27177	-0.256789	18	0.979343	-0.119701	-0.0769891	-0.730522	-0.26059	-0.208459	3
715	1	19	132.6	186.7	38.0413	126	72	117.4	4.7	2.7	1	4				1	Molynes Gardens	St. Andrew	7247	5119	6.8509	18	6.18937	Yes	1	10	6	5	5	1	1	1	2	78	21	2.89775	1.3391	-0.535839	0.459509	11	-0.731895	-1.008	-0.364323	0.9833	0.231535	-0.889384	2
716	0	19	77.7	171	26.5723	121	74	81.5	5.2	3.3	1	3				1	Woodford	St. Andrew	4493	158	6.92763	14	25.1858	No	0	1	0	0	5	0	1	1	2	117	1	0.222568	-1.05444	-0.335063	-0.629497	15	0.245955	0.587207	-0.353539	-0.798026	-0.68569	-1.00409	2
717	1	19	76	182.5	22.8185	135	82	79.1333	5.5	5.2	1	1				6	Bull Bay/Seven Mile	St. Andrew	18592	1358	8.19522	15	26.1203	Yes	1	7	6	11	5	1	1	1	2	34	24	1.29088	-0.69233	-0.149357	-0.323448	14	0.0014929	0.66568	-0.175364	-0.367147	-0.319405	-0.194742	2
718	1	19	72.5	179.5	22.5014	115	78	74.6667	4.7	4.4	0	1				3	Bull Bay/Seven Mile	St. Andrew	18592	1358	8.19522	15	26.1203	Yes	1	7	6	11	5	1	1	1	2	34	24	1.29088	-0.69233	-0.149357	-0.323448	14	0.0014929	0.66568	-0.175364	-0.367147	-0.319405	-0.194742	3
719	0	19	50.7	159.5	19.9291	110	62	66.4	4.6	7.6	0	1				1	Woodford	St. Andrew	4493	158	6.92763	14	25.1858	No	0	1	0	0	5	0	1	1	2	117	1	0.222568	-1.05444	-0.335063	-0.629497	15	0.245955	0.587207	-0.353539	-0.798026	-0.68569	-1.00409	2
720	0	19	58.6	162.7	22.1372	102	70	77	4.3	3.2	0	1				1	Maryland	St. Andrew	274	124	3.94089	11	25.2787	No	0	1	0	0	5	0	1	1	2	74	1	3.64964	-1.49336	0.149201	0.589821	18	0.979343	0.59501	-0.773359	-0.810234	0.489329	0.480089	3
721	1	19	61.2	173.6	20.3073	124	90	68.3	5.4	4.3	1	1				1	Maryland	St. Andrew	274	124	3.94089	11	25.2787	No	0	1	0	0	5	1	1	1	2	74	1	3.64964	-1.49336	0.149201	0.589821	18	0.979343	0.59501	-0.773359	-0.810234	0.489329	0.480089	3
722	1	19	67.7	174.6	22.2075	112	72	71.1	5	5.7	0	1				4	Woodford	St. Andrew	4493	158	6.92763	14	25.1858	No	0	1	0	0	5	1	1	1	2	117	1	0.222568	-1.05444	-0.335063	-0.629497	15	0.245955	0.587207	-0.353539	-0.798026	-0.68569	-1.00409	2
723	0	19	48.5	158.7	19.257	108	80	65.5		4.8	1	1				1	Irish Town	St. Andrew	2497	170	7.91774	14	24.4439	No	0	3	0	0	5	0	1	1	2	63	3	1.20144	-0.951563	-0.194412	-0.343946	15	0.245955	0.524912	-0.214368	-0.793717	-0.350069	-0.587286	3
724	1	19	62.9	171.7	21.3359	97	67	71		4.8	0	1				9	Mannings Hill	St. Andrew	4387	683	3.74584	24	8.64475	No	0	3	1	6	5	1	1	1	2	71	10	2.27946	0.783748	-2.3139	0.369972	5	-2.19867	-0.801812	-0.800775	-0.609516	0.0195456	-4.39123	3
725	1	19	65.5	175.5	21.2661	116	55	68.5	4.7	5.3	0	1				1	Lawrence Tavern	St. Andrew	16957	618	7.14771	13	27.7161	No	0	4	2	9	5	1	1	1	2	68	15	0.88459	-1.18162	-0.00303684	-0.445033	16	0.490418	0.79969	-0.322603	-0.632856	-0.458706	-0.124057	2
726	1	19	77	183.1	22.9675	137	62	78.4	5.4	3.5	1	1				1	Lawrence Tavern	St. Andrew	16957	618	7.14771	13	27.7161	No	0	4	2	9	5	1	1	1	2	68	15	0.88459	-1.18162	-0.00303684	-0.445033	16	0.490418	0.79969	-0.322603	-0.632856	-0.458706	-0.124057	3
727	0	19	72.9	162.7	27.5393	110	77	80	4.9	4	0	3					Lawrence Tavern	St. Andrew	16957	618	7.14771	13	27.7161	No	0	4	2	9	5	0	1	1	2	68	15	0.88459	-1.18162	-0.00303684	-0.445033	16	0.490418	0.79969	-0.322603	-0.632856	-0.458706	-0.124057	2
728	0	19	50.3	147.9	22.9949	118	60	63.2667	4.3	3.9	0	1				1	Temple Hall	St. Andrew	3163	469	6.16578	11	29.7692	Yes	1	2	0	1	5	0	1	1	2	104	3	0.948467	-1.57209	0.264191	-0.414804	18	0.979343	0.972094	-0.460625	-0.686356	-0.436805	0.36765	2
729	0	19	60.6	161	23.3787	114	59	68.9667	5.3	4.9	0	1				1	Woodford	St. Andrew	4493	158	6.92763	14	25.1858	No	0	1	0	0	5	0	1	1	2	117	1	0.222568	-1.05444	-0.335063	-0.629497	15	0.245955	0.587207	-0.353539	-0.798026	-0.68569	-1.00409	3
730	0	19	63.9	165.1	23.4426	101	71	69.3667	4.7	3.4	0	1				5	May Pen Proper	Clarendon	5207	1691	8.32685	17	20.051	Yes	1	17	20	18	5	0	1	1	13	258	55	10.5627	-0.00947102	0.136314	2.76257	12	-0.487432	0.156016	-0.156863	-0.247578	2.85957	2.12372	1
731	1	19	54.1	162.4	20.5128	119	78	65.3	5.8	2.9	0	1				1	Lawrence Tavern	St. Andrew	16957	618	7.14771	13	27.7161	No	0	4	2	9	5	1	1	1	2	68	15	0.88459	-1.18162	-0.00303684	-0.445033	16	0.490418	0.79969	-0.322603	-0.632856	-0.458706	-0.124057	3
732	0	19	59.2	177	18.8962	109	77	63.7	4.7	5.3	0	1				4	Woodford	St. Andrew	4493	158	6.92763	14	25.1858	No	0	1	0	0	5	0	1	1	2	117	1	0.222568	-1.05444	-0.335063	-0.629497	15	0.245955	0.587207	-0.353539	-0.798026	-0.68569	-1.00409	3
733	1	19	62.7	172.7	21.0224	114	73	70.5	4.9	4.7	0	1					Frome	Westmoreland	2158	101	8.60886	16	15.2832	No	0	6	4	4	5	1	1	1	10	213	14	6.48749	-0.192561	-0.257455	1.43873	13	-0.24297	-0.24435	-0.117223	-0.818493	1.46233	0.039292	3
734	1	19	61.3	184	18.1061	113	82	64.5	4.9	3.9	1	2					Tivoli Gardens	Kingston	3792	1708	13.7434	8	12.4652	Yes	1	2	0	1	5	1	1	1	1	23	3	0.791139	-0.324504	1.20059	-0.647993	21	1.71273	-0.480989	0.604489	-0.241474	-0.490747	1.10401	2
735	1	19	65.3	168.4	23.0266	106	62	74.2	4.6	4.1	0	1				1	Harbour View	St. Andrew	8048	5070	5.14192	21	5.27795	Yes	1	0	0	5	5	1	1	1	2	58	5	0.621272	1.56929	-1.35179	-0.188375	8	-1.46528	-1.08454	-0.60454	0.965706	-0.548988	-2.73764	2
736	1	19	79.6	186	23.0084	116	75	79	5.2	4.4	0	1				1	Rollington Town	Kingston	6132	7469	11.4985	11	11.7751	Yes	1	12	9	4	5	1	1	1	1	20	25	4.07697	1.04962	1.46419	0.584745	18	0.979343	-0.538943	0.288953	1.8271	0.635848	3.19231	2
737	0	19	53.7	160.6	20.8201	109	46	64.7	4.3	3.3	0	1				1	Lawrence Tavern	St. Andrew	16957	618	7.14771	13	27.7161	No	0	4	2	9	5	0	1	1	2	68	15	0.88459	-1.18162	-0.00303684	-0.445033	16	0.490418	0.79969	-0.322603	-0.632856	-0.458706	-0.124057	3
738	0	19	78.6	163.7	29.3309	99	67	80	5.1	4.1	0	3				5	Constant Spring	St. Andrew	11801	2936	4.45198	21	10.8359	Yes	1	6	10	5	5	0	1	1	2	38	21	1.77951	0.835619	-1.48594	0.158295	8	-1.46528	-0.617815	-0.701518	0.199459	-0.15187	-2.73703	1
739	1	19	70.1	174.4	23.0476	115	80	73	4.4	4.5	1	1					Woodford	St. Andrew	4493	158	6.92763	14	25.1858	No	0	1	0	0	5	1	1	1	2	117	1	0.222568	-1.05444	-0.335063	-0.629497	15	0.245955	0.587207	-0.353539	-0.798026	-0.68569	-1.00409	2
740	1	19	68.9	178	21.746	94	61	72.8	4.6	3.7	0	1				5	Mannings Hill	St. Andrew	4387	683	3.74584	24	8.64475	No	0	3	1	6	5	1	1	1	2	71	10	2.27946	0.783748	-2.3139	0.369972	5	-2.19867	-0.801812	-0.800775	-0.609516	0.0195456	-4.39123	1
741	0	19	57.6	158.3	22.9859	100	61	72	4.6	4	0	1				1	Red Hills Rural	St. Andrew	8913	463	8.05012	15	22.0447	No	0	0	0	4	5	0	1	1	2	91	4	0.448783	-0.667128	-0.408314	-0.56759	14	0.0014929	0.323442	-0.19576	-0.688511	-0.608129	-1.16747	3
742	0	19	79.8	163.7	29.7787	108	77	89.1		3.2	0	3				1	Red Hills/Sterling Castle	St. Andrew	4552	983	6.41243	19	17.7433	No	0	1	4	2	5	0	1	1	2	92	7	1.53779	-0.0103103	-1.1297	-0.081803	10	-0.976357	-0.0377665	-0.425956	-0.501797	-0.234749	-2.17662	3
743	1	19	66.5	175.4	21.6154	109	80	73.8	4.9	5.1	1	1				1	Red Hills Rural	St. Andrew	8913	463	8.05012	15	22.0447	No	0	0	0	4	5	1	1	1	2	91	4	0.448783	-0.667128	-0.408314	-0.56759	14	0.0014929	0.323442	-0.19576	-0.688511	-0.608129	-1.16747	3
744	0	19	57.3	162.1	21.8066	107	70	72.4	4.7	3.8	0	1				1	Harbour View	St. Andrew	8048	5070	5.14192	21	5.27795	Yes	1	0	0	5	5	0	1	1	2	58	5	0.621272	1.56929	-1.35179	-0.188375	8	-1.46528	-1.08454	-0.60454	0.965706	-0.548988	-2.73764	2
745	0	19	66.9	161.3	25.7133	102	60	86.5	4.6	5.4	0	3					Woodford	St. Andrew	4493	158	6.92763	14	25.1858	No	0	1	0	0	5	0	1	1	2	117	1	0.222568	-1.05444	-0.335063	-0.629497	15	0.245955	0.587207	-0.353539	-0.798026	-0.68569	-1.00409	3
746	1	19	61	173.8	20.1944	118	78	70	4.9	4.3	0	1				1	Barbican	St. Andrew	11130	2281	5.44834	26	6.67593	Yes	1	8	3	6	5	1	1	1	2	29	17	1.5274	1.48301	-2.39058	0.0961477	3	-2.68759	-0.967142	-0.561469	-0.0357291	-0.238308	-4.49024	3
747	1	19	64.7	169.1	22.6265	124	66	71.5	5.3	4.4	1	1				2	Cockburn Gardens	St. Andrew	13488	1470	10.8643	7	27.2813	Yes	1	13	15	25	5	1	1	1	2	37	53	3.92942	-1.37491	1.59591	0.369415	22	1.95719	0.763177	0.199801	-0.326932	0.585257	3.1785	3
748	1	19	60.4	176	19.499	103	70	66.5	4.6	4.4	0	1				1	Greenwich Town/Newport West	St. Andrew	7780	1776	8.96003	15	27.1558	Yes	1	28	16	11	5	1	1	1	2	56	55	7.06941	-0.570129	0.40274	1.52803	14	0.0014929	0.752638	-0.0678621	-0.217057	1.66185	2.13106	2
749	0	19	60.3	157.4	24.3393	114	61	77.1	5.1	4.4	0	1				1	Jones Town	St. Andrew	11289	1810	12.4556	7	30.0451	Yes	1	17	3	5	5	0	1	1	2	65	25	2.21455	-1.38737	1.69708	-0.27402	22	1.95719	0.995266	0.423474	-0.204849	-0.00271207	3.16837	3
750	0	19	84.4	162	32.1597	106	74	87	4	4.4	0	4				1	Jones Town	St. Andrew	11289	1810	12.4556	7	30.0451	Yes	1	17	3	5	5	0	1	1	2	65	25	2.21455	-1.38737	1.69708	-0.27402	22	1.95719	0.995266	0.423474	-0.204849	-0.00271207	3.16837	3
751	0	19	64.5	161	24.8833	116	86	73	4.8	5.5	1	1				1	Wilton Gardens/Rema	St. Andrew	5604	1735	9.17547	8	34.9649	Yes	1	10	15	2	5	0	1	1	2	116	27	4.81799	-1.70793	1.53289	0.676567	21	1.71273	1.40841	-0.0375799	-0.231779	0.889915	3.74169	2
752	1	19	63	173.5	20.9287	98	63	75.4	5.5	4.7	0	1				1	Delacree Pen	St. Andrew	17007	1469	7.38271	9	23.6888	Yes	1	19	33	22	5	1	1	1	2	45	74	4.35115	-1.16232	0.946543	0.689158	20	1.46827	0.461499	-0.289572	-0.327291	0.729853	2.04276	2
753	1	19	74	178.2	23.3032	114	64	77.0667	4.4	3.5	0	1				9	Delacree Pen	St. Andrew	17007	1469	7.38271	9	23.6888	Yes	1	19	33	22	5	1	1	1	2	45	74	4.35115	-1.16232	0.946543	0.689158	20	1.46827	0.461499	-0.289572	-0.327291	0.729853	2.04276	3
754	1	19	72.4	175.3	23.56	105	64	73.9	4.9	3.7	0	1				1	Waltham Gardens	St. Andrew	9548	1123	9.27003	12	14.2627	Yes	1	6	15	6	5	1	1	1	2	111	27	2.82782	-0.344449	0.288973	0.206026	17	0.73488	-0.330051	-0.024287	-0.451527	0.207557	0.136572	2
755	1	19	85.4	169.4	29.7599	103	70	67.4	4.6	3.3	0	3					Greater Portmore	St. Catherine	61267	8788	39.4381	17	2.61365	No	0	9	9	12	5	1	1	1	14	284	30	0.48966	3.83011	2.54215	-1.59566	12	-0.487432	-1.30827	4.21618	2.30071	-0.594114	4.12707	3
756	1	19	64.6	166	23.4432	117	76	68.5333	4.5	3.6	0	1				27	Drumblair	St. Andrew	2974	1728	3.28693	27	2.621	Yes	1	1	0	0	5	1	1	1	2	47	1	0.336247	1.56544	-2.96161	-0.171442	2	-2.93206	-1.30765	-0.86528	-0.234293	-0.646713	-5.98599	1
757	1	19	83.7	168.1	29.6203	111	71	88	4.8	4.6	0	3				1	Gordon Town	St. Andrew	2541	575	4.70942	18	22.9035	No	0	5	5	2	5	1	1	1	2	54	12	4.72255	-0.522061	-0.833285	0.977288	11	-0.731895	0.395551	-0.665333	-0.648296	0.857193	-0.792778	1
758	1	19	68.7	174.9	22.4583	123	59	76.0333	4.8	3.6	1	1				19	Caymanas	St. Catherine	2700	61	8.52713	11	13.0396	No	0	13	9	4	5	1	1	1	14	274	26	9.62963	-0.56158	0.727587	2.45251	18	0.979343	-0.432754	-0.12871	-0.832855	2.53966	2.12468	3
759	1	19	116.4	180.2	35.8462	130	83	110	5	4.4	1	4				1	Ensom	St. Catherine	21817	4475	7.4105	19	6.68117	Yes	1	4	13	8	5	1	1	1	14	280	25	1.1459	1.30156	-0.848765	-0.137408	10	-0.976357	-0.966703	-0.285665	0.752061	-0.369114	-1.84578	1
760	0	19	42.1	155.3	17.4558	102	87	55.5667	4.9	6	1	2				1	Tower Hill	St. Andrew	12392	2433	11.312	11	24.4383	Yes	1	3	15	15	5	0	1	1	2	106	33	2.66301	-0.621794	0.958903	-0.00645609	18	0.979343	0.52444	0.262738	0.0188489	0.15105	1.93642	2
761	0	19	60.2	160.5	23.3693	109	63	77.0667	4.8	6.2	0	1					Ewarton	St. Catherine	13494	167	9.30075	17	12.1436	No	0	7	3	3	5	0	1	1	14	281	13	0.963391	0.0705052	-0.811729	-0.361875	12	-0.487432	-0.507999	-0.01997	-0.794794	-0.431688	-2.24188	1
762	0	19	51.4	164.8	18.9256	100	73	65.2	4.8	3.7	0	1					Delacree Pen	St. Andrew	17007	1469	7.38271	9	23.6888	Yes	1	19	33	22	5	0	1	1	2	45	74	4.35115	-1.16232	0.946543	0.689158	20	1.46827	0.461499	-0.289572	-0.327291	0.729853	2.04276	2
763	1	19	77.9	183.3	23.1853	117	77	80.6	5.2	3.9	0	1				11	Delacree Pen	St. Andrew	17007	1469	7.38271	9	23.6888	Yes	1	19	33	22	5	1	1	1	2	45	74	4.35115	-1.16232	0.946543	0.689158	20	1.46827	0.461499	-0.289572	-0.327291	0.729853	2.04276	2
764	0	19	51.7	159.8	20.2459	117	67		4.2	4.9	0	1				1	Trench Town	St. Andrew	6122	1910	11.6484	8	16.3245	Yes	1	6	4	3	5	0	1	1	2	107	13	2.12349	-0.586173	1.21958	-0.156703	21	1.71273	-0.156911	0.310012	-0.168943	-0.033932	1.66296	3
765	1	20	68.4	172.8	22.907	119	81	74	4.1	3.8	1	1				1	University	St. Andrew	1648	531	2.53425	24	4.40264	Yes	1	5	3	3	5	1	1	1	2	109	11	6.67476	0.9564	-2.1939	1.88646	5	-2.19867	-1.15804	-0.971078	-0.664094	1.52654	-3.46535	2
766	0	19	63	172.6	21.1475	104	74	74	5	4.5	0	1				10	Penwood	St. Andrew	10319	8491	12.7704	8	21.7355	Yes	1	17	22	9	5	0	1	1	2	89	48	4.65161	0.492039	2.40858	0.631225	21	1.71273	0.297471	0.467724	2.19407	0.832872	5.50487	2
767	1	19	71	179.2	22.1097	101	79	70.5333	4.6	3	0	1				1	Irish Town	St. Andrew	2497	170	7.91774	14	24.4439	No	0	3	0	0	5	1	1	1	2	63	3	1.20144	-0.951563	-0.194412	-0.343946	15	0.245955	0.524912	-0.214368	-0.793717	-0.350069	-0.587286	3
768	0	19	57.3	168.8	20.1099	116	69	69	4.7	4.5	0	1				1	Rollington Town	Kingston	6132	7469	11.4985	11	11.7751	Yes	1	12	9	4	5	0	1	1	1	20	25	4.07697	1.04962	1.46419	0.584745	18	0.979343	-0.538943	0.288953	1.8271	0.635848	3.19231	3
769	0	19	77	158.7	30.5729	108	69	97.1667	4.5	4	0	4				13	Whitehall	St. Andrew	14065	1052	8.00432	13	20.8763	Yes	1	15	8	7	5	0	1	1	2	114	30	2.13295	-0.67931	0.0852287	-0.0152878	16	0.490418	0.22532	-0.202198	-0.477021	-0.0306868	0.00583185	3
770	1	19	63	176.5	20.2233	111	66	69	4.9	3.4	0	1				26	Whitehall	St. Andrew	14065	1052	8.00432	13	20.8763	Yes	1	15	8	7	5	1	1	1	2	114	30	2.13295	-0.67931	0.0852287	-0.0152878	16	0.490418	0.22532	-0.202198	-0.477021	-0.0306868	0.00583185	3
771	1	19	59.2	168.7	20.8014	116	73	68.5	4.3	2.6	0	1				13	Gordon Town	St. Andrew	2541	575	4.70942	18	22.9035	No	0	5	5	2	5	1	1	1	2	54	12	4.72255	-0.522061	-0.833285	0.977288	11	-0.731895	0.395551	-0.665333	-0.648296	0.857193	-0.792778	2
772	1	19	83.7	185.6	24.2979	115	74	75.8667	4.7	3.6	0	1				1	Lawrence Tavern	St. Andrew	16957	618	7.14771	13	27.7161	No	0	4	2	9	5	1	1	1	2	68	15	0.88459	-1.18162	-0.00303684	-0.445033	16	0.490418	0.79969	-0.322603	-0.632856	-0.458706	-0.124057	2
773	1	19	119.1	177.2	37.9301	123	88	101.567	5.4	7.2	1	4				5	Cherry Gardens	St. Andrew	2793	1918	2.08931	29	2.2023	Yes	1	1	2	3	5	1	1	1	2	36	6	2.14823	1.78107	-3.23864	0.486694	0	-3.42098	-1.34281	-1.03362	-0.16607	-0.02545	-5.98893	1
774	0	19	52	157.5	20.9625	110	70	65.6333	4.9	4.2	0	1				1	Seaview Gardens	St. Andrew	14733	1419	11.4744	12	12.8637	Yes	1	5	8	14	5	0	1	1	2	97	27	1.83262	-0.106717	0.410504	-0.194997	17	0.73488	-0.447528	0.285561	-0.345244	-0.13366	0.094009	2
775	1	19	65.6	181.6	19.8917	114	71	72			0	1				12	Temple Hall	St. Andrew	3163	469	6.16578	11	29.7692	Yes	1	2	0	1	5	1	1	1	2	104	3	0.948467	-1.57209	0.264191	-0.414804	18	0.979343	0.972094	-0.460625	-0.686356	-0.436805	0.36765	3
776	0	19	42.1	154.4	17.6599	101	71	59.9333	3.8	3.7	0	2				1	August Town	St. Andrew	7007	6257	8.2232	12	19.129	Yes	1	8	12	6	5	0	1	1	2	28	26	3.71058	0.351211	0.990275	0.537562	17	0.73488	0.078595	-0.171431	1.39192	0.510223	2.54418	2
777	0	19	52.4	168.2	18.5216	99	75	63.3	4.3	3.8	0	1				4	Harbour View	St. Andrew	8048	5070	5.14192	21	5.27795	Yes	1	0	0	5	5	0	1	1	2	58	5	0.621272	1.56929	-1.35179	-0.188375	8	-1.46528	-1.08454	-0.60454	0.965706	-0.548988	-2.73764	2
778	0	19	47.4	161.6	18.1508	107	73	61.5	5.2	4.9	0	2				1	Harbour View	St. Andrew	8048	5070	5.14192	21	5.27795	Yes	1	0	0	5	5	0	1	1	2	58	5	0.621272	1.56929	-1.35179	-0.188375	8	-1.46528	-1.08454	-0.60454	0.965706	-0.548988	-2.73764	1
779	1	19	62.9	188.4	17.721	136	86	68	5.4	3.1	1	2				4	Swallowfield	St. Andrew	2649	6773	7.41259	13	12.2251	Yes	1	0	3	5	5	1	1	1	2	103	8	3.02001	0.867761	0.646773	0.409168	16	0.490418	-0.501155	-0.285372	1.57719	0.273452	1.55454	2
780	0	20	55.7	168.5	19.618	107	78	67.5	5.1	5.1	0	1				3	Whitehall	St. Andrew	14065	1052	8.00432	13	20.8763	Yes	1	15	8	7	5	0	1	1	2	114	30	2.13295	-0.67931	0.0852287	-0.0152878	16	0.490418	0.22532	-0.202198	-0.477021	-0.0306868	0.00583185	2
781	1	19	64.7	179	20.1929	110	77	72.4667	5	5	0	1				1	Rollington Town	Kingston	6132	7469	11.4985	11	11.7751	Yes	1	12	9	4	5	1	1	1	1	20	25	4.07697	1.04962	1.46419	0.584745	18	0.979343	-0.538943	0.288953	1.8271	0.635848	3.19231	2
782	1	19	54.5	170.3	18.7917	128	62	68.5667	5.2	3.8	1	1				1	Greenwich Town/Newport West	St. Andrew	7780	1776	8.96003	15	27.1558	Yes	1	28	16	11	5	1	1	1	2	56	55	7.06941	-0.570129	0.40274	1.52803	14	0.0014929	0.752638	-0.0678621	-0.217057	1.66185	2.13106	3
783	0	19	67.6	167	24.2389	108	67	71.5667	4.5	2.5	0	1				4	Greenwich Town/Newport West	St. Andrew	7780	1776	8.96003	15	27.1558	Yes	1	28	16	11	5	0	1	1	2	56	55	7.06941	-0.570129	0.40274	1.52803	14	0.0014929	0.752638	-0.0678621	-0.217057	1.66185	2.13106	3
784	0	19	90.4	162.1	34.4035	113	62	93.6333	4.4	3.9	0	4				1	Richmond	St. Mary	7076	128	7.82692	13	38.9443	No	0	3	0	0	5	0	1	1	5	152	3	0.423968	-1.83812	0.167395	-0.714264	16	0.490418	1.74257	-0.227133	-0.808798	-0.616637	0.580419	3
785	0	19	72.2	160	28.2031	105	78	88.1333	4.6	4.2	0	3				1	Barbican	St. Andrew	11130	2281	5.44834	26	6.67593	Yes	1	8	3	6	5	0	1	1	2	29	17	1.5274	1.48301	-2.39058	0.0961477	3	-2.68759	-0.967142	-0.561469	-0.0357291	-0.238308	-4.49024	2
786	0	19	71.5	154.4	29.9924	107	68	84.2667	4.2	4	0	3					Mountain View Gardens	St. Andrew	10552	4178	8.01956	13	15.2382	No	0	9	3	3	5	0	1	1	2	82	15	1.42153	0.220436	0.316779	-0.180607	16	0.490418	-0.248137	-0.200055	0.645419	-0.274608	0.413037	2
787	1	19	71.1	185.5	20.6624	126	69	72.7333	5.6	3.8	1	1				1	Cross Roads	St. Andrew	3709	1722	6.08519	20	8.23956	Yes	1	9	10	9	5	1	1	1	2	43	28	7.5492	0.776363	-0.969087	1.98116	9	-1.22082	-0.835838	-0.471952	-0.236447	1.82635	-0.938705	2
788	1	19	77.4	187.3	22.063	115	81	74.6			1	1				1	Constant Spring	St. Andrew	11801	2936	4.45198	21	10.8359	Yes	1	6	10	5	5	1	1	1	2	38	21	1.77951	0.835619	-1.48594	0.158295	8	-1.46528	-0.617815	-0.701518	0.199459	-0.15187	-2.73703	2
789	0	19	59.6	161.4	22.8791	113	58	72.5667	4.2	6.5	0	1				1	Coral Gardens	St. James	1461	243	8.59167	26	1.12287	Yes	1	0	1	0	5	0	1	1	8	183	1	0.684463	1.53657	-2.54539	-0.278368	3	-2.68759	-1.43346	-0.119638	-0.767505	-0.527323	-5.53552	3
790	1	19	67	179.2	20.8641	148	67	70.5	4.9	4.1	1	1				1	Cumberland	St. Catherine	8837	8640	8.7085	18	2.01075	Yes	1	2	4	4	5	1	1	1	14	278	10	1.13161	2.32542	-0.151925	-0.133191	11	-0.731895	-1.3589	-0.103217	2.24757	-0.374013	-0.320452	2
791	0	19	67.2	168	23.8095	109	71	69.5	4.7	3.6	0	1				16	May Pen Proper	Clarendon	5207	1691	8.32685	17	20.051	Yes	1	17	20	18	5	0	1	1	13	258	55	10.5627	-0.00947102	0.136314	2.76257	12	-0.487432	0.156016	-0.156863	-0.247578	2.85957	2.12372	3
792	0	20	80.7	167.3	28.8325	144	102	92.5	4.4	3.9	1	3				1	August Town	St. Andrew	7007	6257	8.2232	12	19.129	Yes	1	8	12	6	5	0	1	1	2	28	26	3.71058	0.351211	0.990275	0.537562	17	0.73488	0.078595	-0.171431	1.39192	0.510223	2.54418	3
793	0	19	75.3	165.4	27.5248	101	66	87.5	4.8	3.8	0	3					Barbican	St. Andrew	11130	2281	5.44834	26	6.67593	Yes	1	8	3	6	5	0	1	1	2	29	17	1.5274	1.48301	-2.39058	0.0961477	3	-2.68759	-0.967142	-0.561469	-0.0357291	-0.238308	-4.49024	3
794	1	19	73.4	179.7	22.73	127	67	72.9333	4.8	3.9	1	1				3	Greater Portmore	St. Catherine	61267	8788	39.4381	17	2.61365	No	0	9	9	12	5	1	1	1	14	284	30	0.48966	3.83011	2.54215	-1.59566	12	-0.487432	-1.30827	4.21618	2.30071	-0.594114	4.12707	2
795	0	20	49.3	162.1	18.7621	113	86	64.6333	4.7	5	1	1				1	Gregory Park	St. Catherine	20832	4937	9.20367	13	10.4351	No	0	11	8	5	5	0	1	1	14	286	24	1.15207	0.6812	0.400319	-0.273273	16	0.490418	-0.651468	-0.0336147	0.91795	-0.366996	0.356289	2
796	1	19	74.4	189.3	20.7621	123	84	76.8	4.4	4	1	1				1	Greater Portmore	St. Catherine	61267	8788	39.4381	17	2.61365	No	0	9	9	12	5	1	1	1	14	284	30	0.48966	3.83011	2.54215	-1.59566	12	-0.487432	-1.30827	4.21618	2.30071	-0.594114	4.12707	3
797	0	19	61.5	164.4	22.7547	96	66	72.9333	3.9	5.5	0	1				19	Port Maria	St. Mary	8173	533	8.05782	12	26.0873	No	0	2	2	1	5	0	1	1	5	149	5	0.61177	-1.16808	0.17428	-0.565471	17	0.73488	0.662914	-0.194678	-0.663376	-0.552246	-0.0125065	2
798	1	19	74	177.5	23.4874	104	65	78.9333	5.2	1.7	0	1				26	Pembroke Hall	St. Andrew	5023	7015	5.17159	19	6.83375	Yes	1	6	5	1	5	1	1	1	2	88	12	2.38901	1.68198	-0.627997	0.377175	10	-0.976357	-0.95389	-0.600369	1.66409	0.0571059	-0.809422	1
799	1	19	66.3	182.8	19.8409	101	80	66.4667	4.9	5.5	1	1				4	Marverley	St. Andrew	4776	1396	8.4507	11	23.2132	Yes	1	6	5	4	5	1	1	1	2	73	15	3.1407	-0.904736	0.605335	0.266978	18	0.979343	0.421566	-0.139453	-0.353502	0.314834	1.22279	3
800	1	19	67	178	21.1463	113	52	72.8667	4.9	3.7	0	1				1	Seaview Gardens	St. Andrew	14733	1419	11.4744	12	12.8637	Yes	1	5	8	14	5	1	1	1	2	97	27	1.83262	-0.106717	0.410504	-0.194997	17	0.73488	-0.447528	0.285561	-0.345244	-0.13366	0.094009	2
801	0	20	60.1	164.5	22.2097	98	58	77.5	4.9	3.3	0	1				1	Cockburn Gardens	St. Andrew	13488	1470	10.8643	7	27.2813	Yes	1	13	15	25	5	0	1	1	2	37	53	3.92942	-1.37491	1.59591	0.369415	22	1.95719	0.763177	0.199801	-0.326932	0.585257	3.1785	2
802	0	20	64.6	146.4	30.1405	102	69	82.5333	4.4	4.9	0	4				1	Newton Square	Kingston	1596	6402	7.47059	11	11.1379	Yes	1	4	0	1	5	0	1	1	1	15	5	3.13283	0.654905	0.91822	0.436155	18	0.979343	-0.592452	-0.27722	1.44398	0.312136	1.86579	3
803	0	19	63.6	175.9	20.5554	119	78	74.4667	4.5	4.3	0	1				1	Seaview Gardens	St. Andrew	14733	1419	11.4744	12	12.8637	Yes	1	5	8	14	5	0	1	1	2	97	27	1.83262	-0.106717	0.410504	-0.194997	17	0.73488	-0.447528	0.285561	-0.345244	-0.13366	0.094009	3
804	1	19	78	176.6	25.01	118	71	74.8333	5.3	4.3	0	3				1	Allman Town	Kingston	4664	1139	8.76033	11	26.0707	Yes	1	7	8	8	5	1	1	1	1	1	23	4.93139	-1.0721	0.781673	0.815071	18	0.979343	0.661519	-0.0959317	-0.445782	0.928797	2.02794	2
805	1	19	58.6	174.5	19.2445	98	77	64.7333	5	2.9	0	1				1	Franklyn Town	Kingston	5246	1278	9.32095	12	12.8335	Yes	1	4	3	0	5	1	1	1	1	9	7	1.33435	-0.250497	0.177881	-0.271488	17	0.73488	-0.450069	-0.0171306	-0.395872	-0.3045	-0.432691	3
806	1	20	73.1	175.7	23.6796	113	77	74.6667	4.4	3.3	0	1				1	Passmore Town	Kingston	5268	1886	10.3043	11	20.9649	Yes	1	7	6	2	5	1	1	1	1	17	15	2.84738	-0.596153	0.756761	0.117473	18	0.979343	0.232763	0.121094	-0.17756	0.214264	1.3699	2
807	1	20	67.8	181.5	20.5815	113	68	69.9	4.5	3.3	0	1				1	Allman Town	Kingston	4664	1139	8.76033	11	26.0707	Yes	1	7	8	8	5	1	1	1	1	1	23	4.93139	-1.0721	0.781673	0.815071	18	0.979343	0.661519	-0.0959317	-0.445782	0.928797	2.02794	2
808	1	20	66.8	181.2	20.3451	117	55	72.3667	5.5	3.3	0	1				1	Bournemouth Gardens	Kingston	4840	8548	8.81356	13	13.2377	Yes	1	4	1	3	5	1	1	1	1	2	8	1.65289	1.22026	0.902126	-0.0884625	16	0.490418	-0.416127	-0.0884497	2.21454	-0.195283	2.0051	3
809	0	20	59.3	163	22.3192	110	69	70.9333	5.3	5.2	0	1				1	Drews Land	St. Andrew	4540	1296	6.87305	12	20.9621	Yes	1	5	3	1	5	0	1	1	2	46	9	1.98238	-0.798336	0.174459	-0.024141	17	0.73488	0.232532	-0.361211	-0.389409	-0.0823136	0.134479	1
810	0	20	61	171.5	20.7397	115	83	68.9	4.5	3.6	1	1					Waterhouse	St. Andrew	11447	1575	8.28092	9	24.6036	Yes	1	12	6	16	5	0	1	1	2	113	34	2.97021	-1.15598	0.951222	0.195473	20	1.46827	0.538319	-0.163318	-0.28923	0.256379	1.81042	2
811	0	20	49.2	170.5	16.9245	103	70	62.9	4.6	4.4	0	2				1	Washington Gardens	St. Andrew	5887	5333	6.02014	20	5.38366	Yes	1	3	1	0	5	0	1	1	2	112	4	0.679463	1.56052	-1.07808	-0.210312	9	-1.22082	-1.07566	-0.481097	1.06014	-0.529037	-2.24647	1
812	0	20	53.9	174	17.8029	97	77	60.6333	4.8	6.2	0	2				22	Penwood	St. Andrew	10319	8491	12.7704	8	21.7355	Yes	1	17	22	9	5	0	1	1	2	89	48	4.65161	0.492039	2.40858	0.631225	21	1.71273	0.297471	0.467724	2.19407	0.832872	5.50487	3
813	1	20	86.8	184.8	25.4165	112	73	85.9333	5.7	3.6	0	3				6	Red Hills/Sterling Castle	St. Andrew	4552	983	6.41243	19	17.7433	No	0	1	4	2	5	1	1	1	2	92	7	1.53779	-0.0103103	-1.1297	-0.081803	10	-0.976357	-0.0377665	-0.425956	-0.501797	-0.234749	-2.17662	2
814	0	20	63.7	162	24.2722	101	60	66.8667	4.4	3.3	0	1				3	Seaview Gardens	St. Andrew	14733	1419	11.4744	12	12.8637	Yes	1	5	8	14	5	0	1	1	2	97	27	1.83262	-0.106717	0.410504	-0.194997	17	0.73488	-0.447528	0.285561	-0.345244	-0.13366	0.094009	2
815	1	19	70.9	181.4	21.5463	109	67	69.8667	5.2	3.5	0	1				1	Mountain View Gardens	St. Andrew	10552	4178	8.01956	13	15.2382	No	0	9	3	3	5	1	1	1	2	82	15	1.42153	0.220436	0.316779	-0.180607	16	0.490418	-0.248137	-0.200055	0.645419	-0.274608	0.413037	2
816	0	19	63.4	176	20.4675	106	73	66.4667	4.6	3.7	0	1				1	Bull Bay/Seven Mile	St. Andrew	18592	1358	8.19522	15	26.1203	Yes	1	7	6	11	5	0	1	1	2	34	24	1.29088	-0.69233	-0.149357	-0.323448	14	0.0014929	0.66568	-0.175364	-0.367147	-0.319405	-0.194742	2
817	0	19	83.5	159.7	32.7398	119	59	91.9667	4.9	3.8	0	4					Mountain View Gardens	St. Andrew	10552	4178	8.01956	13	15.2382	No	0	9	3	3	5	0	1	1	2	82	15	1.42153	0.220436	0.316779	-0.180607	16	0.490418	-0.248137	-0.200055	0.645419	-0.274608	0.413037	2
818	0	20	51.9	167.2	18.565	110	68	65.3667	4.7	3.3	0	1					Central Down Town	Kingston	2429	2641	9.60648	15	23.0014	Yes	1	24	29	18	5	0	1	1	1	4	71	29.2301	0.0634756	2.08874	8.77876	14	0.0014929	0.403779	0.0230044	0.0935346	9.25997	9.78178	3
819	0	19	61.2	157.2	24.7655	103	77	78	4.8	4.4	0	1				4	St. John's West	St. Catherine	15163	1193	9.07385	21	9.68553	Yes	1	10	12	8	5	0	1	1	14	302	30	1.9785	0.801954	-1.32481	0.0321748	8	-1.46528	-0.714413	-0.0518633	-0.426393	-0.0836435	-2.74159	2
820	1	20	75.3	173.2	25.1015	112	74	83.5	4.9	3.5	0	3					Pembroke Hall	St. Andrew	5023	7015	5.17159	19	6.83375	Yes	1	6	5	1	5	1	1	1	2	88	12	2.38901	1.68198	-0.627997	0.377175	10	-0.976357	-0.95389	-0.600369	1.66409	0.0571059	-0.809422	2
821	1	20	58.7	172.6	19.7041	125	91	66.7333	5	4.5	1	1				1	Greater Portmore	St. Catherine	61267	8788	39.4381	17	2.61365	No	0	9	9	12	5	1	1	1	14	284	30	0.48966	3.83011	2.54215	-1.59566	12	-0.487432	-1.30827	4.21618	2.30071	-0.594114	4.12707	2
822	0	20	61.5	159.6	24.144	101	57	73.9	4.6	4.5	0	1				1	Bull Bay/Seven Mile	St. Andrew	18592	1358	8.19522	15	26.1203	Yes	1	7	6	11	5	0	1	1	2	34	24	1.29088	-0.69233	-0.149357	-0.323448	14	0.0014929	0.66568	-0.175364	-0.367147	-0.319405	-0.194742	2
823	1	20	67.5	180	20.8333	127	88	72.7	4.5	3.6	1	1				25	Calderwood	St. Ann	4008	60	7.91289	10	58.1081	No	0	1	0	1	5	1	1	1	6	158	2	0.499002	-3.16051	1.0131	-0.863072	19	1.22381	3.35184	-0.21505	-0.833214	-0.59091	2.93647	2
824	0	20	51	158.5	20.3007	120	68	67.2333	4.5	4.4	1	1				1	Duhaney Park	St. Andrew	12729	1485	8.37111	16	7.26205	Yes	1	7	7	4	5	0	1	1	2	48	18	1.41409	0.438914	-0.62162	-0.135609	13	-0.24297	-0.917924	-0.150642	-0.321546	-0.277158	-1.91024	2
825	0	20	58.4	162	22.2527	111	65	74.7	5	6.4	0	1					Ensom	St. Catherine	21817	4475	7.4105	19	6.68117	Yes	1	4	13	8	5	0	1	1	14	280	25	1.1459	1.30156	-0.848765	-0.137408	10	-0.976357	-0.966703	-0.285665	0.752061	-0.369114	-1.84578	2
826	1	19	71.7	190.4	19.7781	109	70	68	4.9	3.2	0	1				1	Spanish Town Central	St. Catherine	31314	1259	13.9033	14	18.0256	No	0	18	25	19	5	1	1	1	14	300	62	1.97995	-0.0789984	0.374006	-0.273394	15	0.245955	-0.0140613	0.626969	-0.402694	-0.0831481	0.373021	2
827	1	20	69.9	180	21.5741	114	69	75.6333	4.6	4	0	1				3	Penwood	St. Andrew	10319	8491	12.7704	8	21.7355	Yes	1	17	22	9	5	1	1	1	2	89	48	4.65161	0.492039	2.40858	0.631225	21	1.71273	0.297471	0.467724	2.19407	0.832872	5.50487	2
828	1	20	70.9	178.2	22.327	126	76	73	5.1	3.5	1	1				1	Molynes Gardens	St. Andrew	7247	5119	6.8509	18	6.18937	Yes	1	10	6	5	5	1	1	1	2	78	21	2.89775	1.3391	-0.535839	0.459509	11	-0.731895	-1.008	-0.364323	0.9833	0.231535	-0.889384	3
829	1	20	47.5	172.5	15.963	105	71	59.0667	6.4	3.5	0	2				1	Swallowfield	St. Andrew	2649	6773	7.41259	13	12.2251	Yes	1	0	3	5	5	1	1	1	2	103	8	3.02001	0.867761	0.646773	0.409168	16	0.490418	-0.501155	-0.285372	1.57719	0.273452	1.55454	2
830	1	19	63.2	180.3	19.4413	110	78	71.5333	5.1	4.3	0	1				1	Newport East	Kingston	1084	500	9.66921	17	18.1284	Yes	1	17	8	3	5	1	1	1	1	14	28	25.8303	0.0769053	1.16894	7.7008	12	-0.487432	-0.00543044	0.0318218	-0.675225	8.09427	6.95801	3
831	0	20	49.7	162.2	18.891	112	81	69.2667	4.9	3.8	1	1				7	Patrick City	St. Andrew	6456	5249	6.82371	19	4.28405	Yes	1	2	0	2	5	0	1	1	2	87	4	0.619579	1.54277	-0.884277	-0.261017	10	-0.976357	-1.168	-0.368146	1.02998	-0.549569	-2.03209	2
832	1	20	64.4	175.9	20.8139	120	78	70.1	4.4	4.4	1	1				1	Delacree Park/Union Gardens	St. Andrew	2822	3880	13.3632	12	21.271	Yes	1	8	10	10	5	1	1	1	2	44	28	9.92204	0.105246	1.61181	2.32373	17	0.73488	0.258465	0.551058	0.538417	2.63991	4.72273	3
833	1	20	89.3	183	26.6655	128	73	83.9333	4.2	3.4	1	3					D'Aguilar Town/Rennock Lodge	Kingston	5609	1237	9.44531	12	26.1453	No	0	8	11	4	5	1	1	1	1	5	23	4.10055	-0.927842	0.629675	0.522769	17	0.73488	0.667779	0.000350012	-0.410594	0.643932	1.63635
834	0	20	69.3	157.6	27.9011	119	61	80.5333	4.2	2.4	0	3				2	Waltham Gardens	St. Andrew	9548	1123	9.27003	12	14.2627	Yes	1	6	15	6	5	0	1	1	2	111	27	2.82782	-0.344449	0.288973	0.206026	17	0.73488	-0.330051	-0.024287	-0.451527	0.207557	0.136572	3
835	0	20	69.1	163.2	25.944	105	66	77.3	5.6	4.2	0	3				25	Gregory Park	St. Catherine	20832	4937	9.20367	13	10.4351	No	0	11	8	5	5	0	1	1	14	286	24	1.15207	0.6812	0.400319	-0.273273	16	0.490418	-0.651468	-0.0336147	0.91795	-0.366996	0.356289	2
836	1	20	72	180.6	22.0748	134	79	69.6667	4.9	5.4	1	1					Waterford	St. Catherine	16354	2862	7.79732	20	3.01115	Yes	1	11	5	8	5	1	1	1	14	303	24	1.46753	1.30582	-1.22285	-0.0249763	9	-1.22082	-1.27489	-0.231294	0.172888	-0.258837	-2.81295	2
837	1	20	69.1	177.1	22.0313	96	66	76.5333	4.4	4.2	0	1				6	Cassia Park	St. Andrew	4572	6312	9.94521	14	13.6757	Yes	1	4	10	3	5	1	1	1	2	35	17	3.71829	0.942377	0.715029	0.526607	15	0.245955	-0.379341	0.0706159	1.41167	0.512867	1.86176	1
838	0	20	82.3	169.6	28.612	103	78	90.7	5.1	4.7	0	3				1	Golden Acres	St. Catherine	5356	2289	10.6916	15	15.1153	Yes	1	1	0	1	5	0	1	1	14	283	2	0.373413	0.191896	-0.0974386	-0.631128	14	0.0014929	-0.258449	0.175525	-0.0328566	-0.63397	-0.748258	3
839	0	20	46.9	161.3	18.0262	102	65	65.3333	4.5	4.9	0	2				1	Rollington Town	Kingston	6132	7469	11.4985	11	11.7751	Yes	1	12	9	4	5	0	1	1	1	20	25	4.07697	1.04962	1.46419	0.584745	18	0.979343	-0.538943	0.288953	1.8271	0.635848	3.19231	3
840	1	20	62.6	184.2	18.4499	112	70	69.6667	5.1	4.4	0	2				3	Denham Town	Kingston	8893	2928	9.54642	8	37.0725	Yes	1	9	3	8	5	1	1	1	1	6	20	2.24896	-1.59209	1.56429	-0.184919	21	1.71273	1.58539	0.0145624	0.196587	0.00908744	3.51835	2
841	0	20	52.3	159.5	20.558	114	69	62.7333	5	4.2	0	1				1	Three Oaks/Glendale	St. Andrew	3130	8142	6.32863	21	4.81882	Yes	1	0	1	0	5	0	1	1	2	105	1	0.319489	2.25075	-0.904217	-0.308093	8	-1.46528	-1.12309	-0.437734	2.06876	-0.652459	-1.60981	2
842	1	20	76.3	178.2	24.0275	116	61	75.0333	4.7	3.9	0	1				19	Hellshire	St. Catherine	6386	44	7.65345	18	7.33863	No	0	9	5	6	5	1	1	1	14	290	20	3.13185	0.335365	-1.05795	0.456135	11	-0.731895	-0.911493	-0.251516	-0.838959	0.311799	-2.42206	3
843	1	20	70.9	174.5	23.2839	110	77	72.7333	4.2	4.3	0	1				5	Liguanea	St. Andrew	9998	4075	4.66898	22	8.53243	Yes	1	1	6	4	5	1	1	1	2	69	11	1.10022	1.28477	-1.58125	-0.0391512	7	-1.70974	-0.811244	-0.671017	0.608435	-0.384774	-2.96834	1
844	1	20	75.8	174.9	24.7793	114	70	78.6	5	2.6	0	1				1	Johnson Town	Kingston	1906	7659	11.4334	11	17.0148	Yes	1	2	4	5	5	1	1	1	1	11	11	5.77125	0.822917	1.7018	1.1013	18	0.979343	-0.0989443	0.279792	1.89533	1.21675	4.27227	2
845	1	20	77.9	199.6	19.5531	125	89	78.3			1	1				1	Whitfield Town	St. Andrew	10668	1718	11.5588	8	24.9562	Yes	1	29	9	21	5	1	1	1	2	115	59	5.53056	-1.05107	1.59465	0.890894	21	1.71273	0.567932	0.297422	-0.237883	1.13423	3.47443	2
846	0	20	78	165.5	28.4773	95	68	84.3333	3.1	4.1	0	3				4	Sandside	St. Mary	1990	245	10.5686	10	27.9813	No	0	0	1	0	5	0	1	1	5	153	1	0.502513	-1.39531	0.698568	-0.732834	19	1.22381	0.821962	0.158236	-0.766787	-0.589707	0.847509	3
847	0	20	59.5	164.7	21.9346	89	57	79	4.3	3	0	1				1	Whitfield Town	St. Andrew	10668	1718	11.5588	8	24.9562	Yes	1	29	9	21	5	0	1	1	2	115	59	5.53056	-1.05107	1.59465	0.890894	21	1.71273	0.567932	0.297422	-0.237883	1.13423	3.47443	2
848	0	20	53.5	169.5	18.6215	102	62	62.9333	4.5	4.7	0	1				23	Mona Heights	St. Andrew	4113	4574	2.19037	27	1.32664	Yes	1	1	0	1	5	0	1	1	2	80	2	0.486263	2.13133	-2.71413	-0.0464626	2	-2.93206	-1.41635	-1.01941	0.787609	-0.595278	-5.17548	3
849	0	20	44.7	160.9	17.2661	94	64	60.0667	4.4	4.2	0	2				12	Braeton	St. Catherine	10157	1188	7.94156	20	5.01899	No	0	4	6	5	5	0	1	1	14	271	15	1.47681	0.881819	-1.37982	-0.0561151	9	-1.22082	-1.10628	-0.211019	-0.428188	-0.255654	-3.22196	2
850	0	20	49.7	154	20.9563	105	70	68.9	4.3	3.6	0	1					Liguanea	St. Andrew	9998	4075	4.66898	22	8.53243	Yes	1	1	6	4	5	0	1	1	2	69	11	1.10022	1.28477	-1.58125	-0.0391512	7	-1.70974	-0.811244	-0.671017	0.608435	-0.384774	-2.96834	2
851	0	20	82.1	178.5	25.7672	90	57	80.4	4.8	4.1	0	3				1	Mavis Bank	St. Andrew	5492	184	6.18581	13	25.9611	No	0	0	2	8	5	0	1	1	2	75	10	1.82083	-1.21506	-0.101231	-0.0899416	16	0.490418	0.652312	-0.457809	-0.78869	-0.137703	-0.241472	2
852	1	20	70.9	163.8	26.4252	138	84	82	5	4.7	1	3				1	Willodene	St. Catherine	9912	3046	8.68223	18	6.37986	Yes	1	4	13	8	5	1	1	1	14	306	25	2.5222	1.01832	-0.663639	0.245618	11	-0.731895	-0.992005	-0.10691	0.238956	0.10277	-1.48908	2
853	1	20	60.4	172.4	20.3218	107	61	69.2667	5.6	4.1	0	1				1	Red Hills/Sterling Castle	St. Andrew	4552	983	6.41243	19	17.7433	No	0	1	4	2	5	1	1	1	2	92	7	1.53779	-0.0103103	-1.1297	-0.081803	10	-0.976357	-0.0377665	-0.425956	-0.501797	-0.234749	-2.17662	2
854	0	20	66.1	174.8	21.6331	116	67	76	4.6	3.6	0	1				15	Willodene	St. Catherine	9912	3046	8.68223	18	6.37986	Yes	1	4	13	8	5	0	1	1	14	306	25	2.5222	1.01832	-0.663639	0.245618	11	-0.731895	-0.992005	-0.10691	0.238956	0.10277	-1.48908	1
855	1	20	64.2	175.5	20.844	115	69	68.5667	5	2.9	0	1				1	Stony Hill	St. Andrew	8643	826	6.80925	22	11.0114	Yes	1	9	4	6	5	1	1	1	2	102	19	2.19831	0.644754	-1.67975	0.189013	7	-1.70974	-0.603071	-0.370178	-0.55817	-0.00827827	-3.24944	2
856	1	20	68.4	175.6	22.1823	113	76	72.4333	5	3.4	0	1				1	Stony Hill	St. Andrew	8643	826	6.80925	22	11.0114	Yes	1	9	4	6	5	1	1	1	2	102	19	2.19831	0.644754	-1.67975	0.189013	7	-1.70974	-0.603071	-0.370178	-0.55817	-0.00827827	-3.24944	3
857	1	20	72.5	172.6	24.3364	109	73	71.9333	4.5	3.5	0	1				1	Greater Portmore	St. Catherine	61267	8788	39.4381	17	2.61365	No	0	9	9	12	5	1	1	1	14	284	30	0.48966	3.83011	2.54215	-1.59566	12	-0.487432	-1.30827	4.21618	2.30071	-0.594114	4.12707	2
858	1	20	68.7	185.5	19.965	101	49	69.9667	4.7	5.6	0	1				6	Poormans Corner	St. Thomas	4152	674	7.35903	16	9.58267	No	0	0	0	0	5	1	1	1	3	128	0	0	0.0919396	-0.865023	-0.580786	13	-0.24297	-0.723051	-0.2929	-0.612748	-0.762	-2.63367	2
859	0	20	50.2	161	19.3665	107	42	83.7	3.7	5.5	0	1				2	Drews Land	St. Andrew	4540	1296	6.87305	12	20.9621	Yes	1	5	3	1	5	0	1	1	2	46	9	1.98238	-0.798336	0.174459	-0.024141	17	0.73488	0.232532	-0.361211	-0.389409	-0.0823136	0.134479	2
860	0	20	75.1	162	28.6161	113	73	80.8333	5.1	4.7	0	3				1	Bull Bay/Seven Mile	St. Andrew	18592	1358	8.19522	15	26.1203	Yes	1	7	6	11	5	0	1	1	2	34	24	1.29088	-0.69233	-0.149357	-0.323448	14	0.0014929	0.66568	-0.175364	-0.367147	-0.319405	-0.194742	3
861	0	20	71.8	165.5	26.2137	120	70	76.6333	3.9	3.9	1	3				1	Eleven Miles	St. Thomas	3419	346	8.89509	11	16.7676	Yes	1	0	2	3	5	0	1	1	3	123	5	1.46242	-0.761662	0.27177	-0.256789	18	0.979343	-0.119701	-0.0769891	-0.730522	-0.26059	-0.208459	2
862	1	20	94.5	177.1	30.1297	138	85	89.6	5.6	3.8	1	4				1	Mount James	St. Andrew	3590	131	7.69231	13	33.0908	No	0	0	0	1	5	1	1	1	2	81	1	0.278552	-1.53715	0.0376864	-0.710618	16	0.490418	1.25103	-0.246054	-0.807721	-0.666495	0.0211767	2
863	0	20	102.3	164.9	37.6213	130	79	116.133	4.6	5.5	1	4				1	Lawrence Tavern	St. Andrew	16957	618	7.14771	13	27.7161	No	0	4	2	9	5	0	1	1	2	68	15	0.88459	-1.18162	-0.00303684	-0.445033	16	0.490418	0.79969	-0.322603	-0.632856	-0.458706	-0.124057	2
864	1	20	59.5	180	18.3642	97	75	66.7667	4.8	3.9	0	2				21	Mount James	St. Andrew	3590	131	7.69231	13	33.0908	No	0	0	0	1	5	1	1	1	2	81	1	0.278552	-1.53715	0.0376864	-0.710618	16	0.490418	1.25103	-0.246054	-0.807721	-0.666495	0.0211767	2
865	0	20	50.3	157.5	20.2771	107	80	67.6667	4.4	3.2	1	1				1	Braeton	St. Catherine	10157	1188	7.94156	20	5.01899	No	0	4	6	5	5	0	1	1	14	271	15	1.47681	0.881819	-1.37982	-0.0561151	9	-1.22082	-1.10628	-0.211019	-0.428188	-0.255654	-3.22196	2
866	1	20	82.2	190.6	22.6269	116	75	78.9667	4.8	3.5	0	1				1	Tower Hill	St. Andrew	12392	2433	11.312	11	24.4383	Yes	1	3	15	15	5	1	1	1	2	106	33	2.66301	-0.621794	0.958903	-0.00645609	18	0.979343	0.52444	0.262738	0.0188489	0.15105	1.93642	1
867	1	20	91.9	173.8	30.424	109	78	91.6333	4.8	5	0	4				4	Boucher Park	St. Andrew	6206	9872	7.47302	12	14.5045	Yes	1	8	8	3	5	1	1	1	2	32	19	3.06155	1.253	1.24203	0.419367	17	0.73488	-0.309741	-0.276878	2.68994	0.287697	3.1259	2
868	0	20	58.6	163.2	22.0018	90	60	73		4.9	0	1				1	Greendale	St. Catherine	9862	2682	8.428	16	11.3283	Yes	1	13	21	12	5	0	1	1	14	285	46	4.66437	0.491379	-0.158709	0.900993	13	-0.24297	-0.576462	-0.142645	0.108256	0.837245	-0.0165762	2
869	0	20	48.9	154	20.619	96	53	67.4	4.5	3.4	0	1					Golden Spring	St. Andrew	4146	717	8.17413	15	17.5079	No	0	1	2	6	5	0	1	1	2	53	9	2.17077	-0.355322	-0.32615	0.0271356	14	0.0014929	-0.0575378	-0.178329	-0.597308	-0.017722	-0.849404	3
870	0	20	73.1	156.6	29.8081	103	63	83	4.9	3.5	0	3				1	Mona Heights	St. Andrew	4113	4574	2.19037	27	1.32664	Yes	1	1	0	1	5	0	1	1	2	80	2	0.486263	2.13133	-2.71413	-0.0464626	2	-2.93206	-1.41635	-1.01941	0.787609	-0.595278	-5.17548	3
871	0	20	83.4	178.1	26.2929	99	30	97.5667	3.9	6.2	0	3				1	Stony Hill	St. Andrew	8643	826	6.80925	22	11.0114	Yes	1	9	4	6	5	0	1	1	2	102	19	2.19831	0.644754	-1.67975	0.189013	7	-1.70974	-0.603071	-0.370178	-0.55817	-0.00827827	-3.24944	3
872	1	20	78.8	186	22.7772	125	75	80	5.2	3	1	1				4	Forest Hills/Plantation Heights	St. Andrew	5633	528	3.7116	25	7.57286	Yes	1	7	5	1	5	1	1	1	2	52	13	2.30783	0.909697	-2.5159	0.394408	4	-2.44313	-0.891824	-0.805587	-0.665172	0.0292716	-4.77644	1
873	0	20	48.9	171.5	16.6257	111	80	63.7333	4.4	3.7	1	2				20	Passage Fort	St. Catherine	11187	1286	10.2302	16	4.74087	Yes	1	3	3	3	5	0	1	1	14	297	9	0.804505	0.625085	-0.582769	-0.391717	13	-0.24297	-1.12964	0.110676	-0.393	-0.486164	-2.1411	2
874	1	20	62.8	180.4	19.2969	116	59	71.5	5.5	3.2	0	1				1	Gregory Park	St. Catherine	20832	4937	9.20367	13	10.4351	No	0	11	8	5	5	1	1	1	14	286	24	1.15207	0.6812	0.400319	-0.273273	16	0.490418	-0.651468	-0.0336147	0.91795	-0.366996	0.356289	1
875	0	20	71.3	154.2	29.9862	117	69	84.1	4.4	5.5	0	3				1	Mannings Hill Rural	St. Andrew	1872	651	11.0877	9	30.5307	No	0	2	1	0	5	0	1	1	2	72	3	1.60256	-1.51409	1.08076	-0.417956	20	1.46827	1.03604	0.231209	-0.621006	-0.212539	1.90198	1
876	0	20	54.8	177.1	17.472	106	84	62.8	4.6	5.1	1	2				1	Harbour View	St. Andrew	8048	5070	5.14192	21	5.27795	Yes	1	0	0	5	5	0	1	1	2	58	5	0.621272	1.56929	-1.35179	-0.188375	8	-1.46528	-1.08454	-0.60454	0.965706	-0.548988	-2.73764	2
877	1	20	59.4	174.4	19.5296	100	62	68.2	4.2	3.3	0	1				1	Mountain View Gardens	St. Andrew	10552	4178	8.01956	13	15.2382	No	0	9	3	3	5	1	1	1	2	82	15	1.42153	0.220436	0.316779	-0.180607	16	0.490418	-0.248137	-0.200055	0.645419	-0.274608	0.413037	2
878	0	20	68.7	166	24.931	112	77	77.4667	4.2	4.3	0	1				1	Gordon Town	St. Andrew	2541	575	4.70942	18	22.9035	No	0	5	5	2	5	0	1	1	2	54	12	4.72255	-0.522061	-0.833285	0.977288	11	-0.731895	0.395551	-0.665333	-0.648296	0.857193	-0.792778	3
879	0	20	66.9	163.5	25.026	110	71	78	4	3.5	0	3				1	Cooreville Gardens	St. Andrew	5795	1077	6.48247	17	5.18448	Yes	1	2	0	1	5	0	1	1	2	42	3	0.517688	0.46239	-1.09418	-0.332293	12	-0.487432	-1.09239	-0.416111	-0.468044	-0.584504	-3.04848	2
880	1	20	64.4	173.1	21.4927	133	81	73.0667	4.9	3.4	1	1				1	Central Down Town	Kingston	2429	2641	9.60648	15	23.0014	Yes	1	24	29	18	5	1	1	1	1	4	71	29.2301	0.0634756	2.08874	8.77876	14	0.0014929	0.403779	0.0230044	0.0935346	9.25997	9.78178	3
881	1	20	67.9	176.4	21.8209	113	65	72.5	4.1	3.4	0	1				1	Irish Town	St. Andrew	2497	170	7.91774	14	24.4439	No	0	3	0	0	5	1	1	1	2	63	3	1.20144	-0.951563	-0.194412	-0.343946	15	0.245955	0.524912	-0.214368	-0.793717	-0.350069	-0.587286	2
882	0	20	54.8	155.2	22.7508	98	72	70.8667	4.9	4.5	0	1				1	Braeton	St. Catherine	10157	1188	7.94156	20	5.01899	No	0	4	6	5	5	0	1	1	14	271	15	1.47681	0.881819	-1.37982	-0.0561151	9	-1.22082	-1.10628	-0.211019	-0.428188	-0.255654	-3.22196	2
883	0	20	75.5	159.5	29.6774	119	72	86.7333	4.3	3.8	0	3				17	Mitchell Town	Clarendon	1452	131	16.3012	8	25.8768	No	0	0	3	0	5	0	1	1	13	260	3	2.06612	-1.19238	1.55851	-0.451594	21	1.71273	0.645236	0.964028	-0.807721	-0.0536033	2.46067	3
884	0	20	70.6	171.2	24.0878	120	78	80	4.5	5.5	1	1				1	Jones Town	St. Andrew	11289	1810	12.4556	7	30.0451	Yes	1	17	3	5	5	0	1	1	2	65	25	2.21455	-1.38737	1.69708	-0.27402	22	1.95719	0.995266	0.423474	-0.204849	-0.00271207	3.16837	3
885	0	20	90.3	153.1	38.5245	106	59	102.833	4	3.8	0	4				27	Lloyds	St. Thomas	2717	110	7.67717	11	18.8677	No	0	0	0	0	5	0	1	1	3	125	0	0	-0.996397	0.0747408	-0.703352	18	0.979343	0.0566544	-0.248183	-0.815261	-0.762	-0.789447	2
886	1	20	59.4	167.5	21.1718	113	75	68.9333	5	5.9	0	1				1	Delacree Pen	St. Andrew	17007	1469	7.38271	9	23.6888	Yes	1	19	33	22	5	1	1	1	2	45	74	4.35115	-1.16232	0.946543	0.689158	20	1.46827	0.461499	-0.289572	-0.327291	0.729853	2.04276	3
887	1	20	55	157.1	22.2849	112	72	67	4.9	4.4	0	1				1	Whitfield Town	St. Andrew	10668	1718	11.5588	8	24.9562	Yes	1	29	9	21	5	1	1	1	2	115	59	5.53056	-1.05107	1.59465	0.890894	21	1.71273	0.567932	0.297422	-0.237883	1.13423	3.47443	2
888	1	20	68.1	183.7	20.1804	108	70	70.5	4.3	4.2	0	1				1	Fletchers Land	Kingston	3973	1329	9.86977	12	23.5041	Yes	1	3	1	2	5	1	1	1	1	8	6	1.51019	-0.773073	0.440025	-0.319126	17	0.73488	0.445994	0.0600131	-0.37756	-0.244209	0.619119	3
889	0	20	40.8	160.6	15.8186	100	75	60.4667	3.9	4.6	0	2				17	Campbell Town	Kingston	1956	3166	8.13149	15	13.1049	Yes	1	0	5	4	5	0	1	1	1	3	9	4.60123	0.374552	0.0670378	0.875565	14	0.0014929	-0.427275	-0.184323	0.282044	0.815596	0.487535	3
890	1	20	82.5	171.6	28.0169	128	86	91.0333	4	4.9	1	3				1	Red Hills Rural	St. Andrew	8913	463	8.05012	15	22.0447	No	0	0	0	4	5	1	1	1	2	91	4	0.448783	-0.667128	-0.408314	-0.56759	14	0.0014929	0.323442	-0.19576	-0.688511	-0.608129	-1.16747	3
891	0	20	77.8	171.7	26.39	102	66	77.2	3.9	4.3	0	3					Hampton Green	St. Catherine	5851	4260	8.28586	16	11.4534	Yes	1	1	4	2	5	0	1	1	14	287	7	1.19638	0.751165	-0.224032	-0.214972	13	-0.24297	-0.565955	-0.162624	0.674862	-0.351806	-0.648492	1
892	1	20	56.5	166.5	20.3807	119	78	71.4	4.3	3.7	0	1				1	Gregory Park	St. Catherine	20832	4937	9.20367	13	10.4351	No	0	11	8	5	5	1	1	1	14	286	24	1.15207	0.6812	0.400319	-0.273273	16	0.490418	-0.651468	-0.0336147	0.91795	-0.366996	0.356289	1
893	1	20	60.6	176.9	19.365	130	72	68	3.7	4.4	1	1				1	Delacree Pen	St. Andrew	17007	1469	7.38271	9	23.6888	Yes	1	19	33	22	5	1	1	1	2	45	74	4.35115	-1.16232	0.946543	0.689158	20	1.46827	0.461499	-0.289572	-0.327291	0.729853	2.04276	3
894	0	20	61.7	160.2	24.0414	111	71	73.6667	4.1	4.2	0	1				1	Newport East	Kingston	1084	500	9.66921	17	18.1284	Yes	1	17	8	3	5	0	1	1	1	14	28	25.8303	0.0769053	1.16894	7.7008	12	-0.487432	-0.00543044	0.0318218	-0.675225	8.09427	6.95801	3
895	0	15	47.8	170.5	16.4429	114	59	60.3	3.833	0	0	2	1	1	145.906	29	Rollington Town	Kingston	6132	7469	11.4985	11	11.7751	Yes	1	12	9	4	5	0	1	2	1	20	25	4.07697	1.04962	1.46419	0.584745	18	0.979343	-0.538943	0.288953	1.8271	0.635848	3.19231			2
896	1	18	65	116.4	47.9742	122	78	69.2		0	1	4	1	1	167.571	29	Rollington Town	Kingston	6132	7469	11.4985	11	11.7751	Yes	1	12	9	4	5	1	1	2	1	20	25	4.07697	1.04962	1.46419	0.584745	18	0.979343	-0.538943	0.288953	1.8271	0.635848	3.19231			0
897	1	15	79.2	134.4	43.8457	98	70	70.45	3.3	0	0	4	1	1	167.571	29	Rollington Town	Kingston	6132	7469	11.4985	11	11.7751	Yes	1	12	9	4	5	1	1	2	1	20	25	4.07697	1.04962	1.46419	0.584745	18	0.979343	-0.538943	0.288953	1.8271	0.635848	3.19231			1
898	1	16	62.4	171.6	21.1909	104	62	69.1	6.3914	0	0	1	1	1	167.571	29	Rollington Town	Kingston	6132	7469	11.4985	11	11.7751	Yes	1	12	9	4	5	1	1	2	1	20	25	4.07697	1.04962	1.46419	0.584745	18	0.979343	-0.538943	0.288953	1.8271	0.635848	3.19231			2
899	0	15	74.4	158.5	29.6152	112	80	74.9		0	1	3	1	1	145.906	29	Rollington Town	Kingston	6132	7469	11.4985	11	11.7751	Yes	1	12	9	4	5	0	1	2	1	20	25	4.07697	1.04962	1.46419	0.584745	18	0.979343	-0.538943	0.288953	1.8271	0.635848	3.19231			2
900	1	15	71	174.6	23.29	118	76	71.5		0	0	1	1	1	167.571	29	Vineyard Town	St. Andrew	13841	7326	6.76285	16	8.26031	Yes	1	17	9	5	5	1	1	2	2	110	31	2.23972	1.44619	0.0446861	0.235504	13	-0.24297	-0.834095	-0.3767	1.77576	0.0059203	0.327914			2
901	0	16	57.8	172	19.5376	106	58	65.5	3.7264	0	0	1	1	1	145.906	29	Rollington Town	Kingston	6132	7469	11.4985	11	11.7751	Yes	1	12	9	4	5	0	1	2	1	20	25	4.07697	1.04962	1.46419	0.584745	18	0.979343	-0.538943	0.288953	1.8271	0.635848	3.19231			2
902	0	15	48.4	163.2	18.1721	114	76	60.5	3.9396	0	0	2	1	1	145.906	29	Rollington Town	Kingston	6132	7469	11.4985	11	11.7751	Yes	1	12	9	4	5	0	1	2	1	20	25	4.07697	1.04962	1.46419	0.584745	18	0.979343	-0.538943	0.288953	1.8271	0.635848	3.19231			1
903	0	16	97.3	165.2	35.6527	122	70	90.9			1	4	1	1	145.906	29	Rollington Town	Kingston	6132	7469	11.4985	11	11.7751	Yes	1	12	9	4	5	0	1	2	1	20	25	4.07697	1.04962	1.46419	0.584745	18	0.979343	-0.538943	0.288953	1.8271	0.635848	3.19231			2
904	1	16	76.4	182.6	22.9135	94	67	71.5	1.3812	0	0	1	1	4	167.571	32	Arnett Gardens	St. Andrew	11635	1304	10.319	8	20.7865	Yes	1	33	9	10	5	1	1	2	2	27	52	4.46927	-0.986928	1.28672	0.623805	21	1.71273	0.217779	0.123156	-0.386536	0.770354	2.43748			1
905	1	16	49.3	163	18.5555	105	60	63.2	2.5538	0	0	1	1	4	167.571	32	Arnett Gardens	St. Andrew	11635	1304	10.319	8	20.7865	Yes	1	33	9	10	5	1	1	2	2	27	52	4.46927	-0.986928	1.28672	0.623805	21	1.71273	0.217779	0.123156	-0.386536	0.770354	2.43748			0
906	1	15	85.1	157.5	34.3059	102	59	64.1	3.0868	0	0	4	1	4	167.571	32	Rose Town	St. Andrew	3178	8446	7.32443	8	38.1046	Yes	1	7	3	0	5	1	1	2	2	96	10	3.14663	-0.681017	2.14563	0.231834	21	1.71273	1.67205	-0.297764	2.17791	0.316868	5.5818			1
907	1	15	62.6	163.8	23.3317	102	62	63.75		0	0	1	1	4	167.571	32	Rose Town	St. Andrew	3178	8446	7.32443	8	38.1046	Yes	1	7	3	0	5	1	1	2	2	96	10	3.14663	-0.681017	2.14563	0.231834	21	1.71273	1.67205	-0.297764	2.17791	0.316868	5.5818			1
908	1	16	72	172.4	24.2247	106	60	74.2	1.701	0	0	1	1	4	167.571	32	Rose Town	St. Andrew	3178	8446	7.32443	8	38.1046	Yes	1	7	3	0	5	1	1	2	2	96	10	3.14663	-0.681017	2.14563	0.231834	21	1.71273	1.67205	-0.297764	2.17791	0.316868	5.5818			1
909	1	19	87.2	186.6	25.0434	106	69	82.9	3.6198	0	0	3	1	4	167.571	32	Denham Town	Kingston	8893	2928	9.54642	8	37.0725	Yes	1	9	3	8	5	1	1	2	1	6	20	2.24896	-1.59209	1.56429	-0.184919	21	1.71273	1.58539	0.0145624	0.196587	0.00908744	3.51835			0
910	0	17	81.2	163.6	30.3382	101	79	83.5	4.366	0	0	4	1	4	145.906	32	Denham Town	Kingston	8893	2928	9.54642	8	37.0725	Yes	1	9	3	8	5	0	1	2	1	6	20	2.24896	-1.59209	1.56429	-0.184919	21	1.71273	1.58539	0.0145624	0.196587	0.00908744	3.51835			2
911	0	15	72.4	169.2	25.2894	112	71	75.7	4.1528	0	0	3	1	4	145.906	32	Denham Town	Kingston	8893	2928	9.54642	8	37.0725	Yes	1	9	3	8	5	0	1	2	1	6	20	2.24896	-1.59209	1.56429	-0.184919	21	1.71273	1.58539	0.0145624	0.196587	0.00908744	3.51835			1
912	1	16	69.4	184.4	20.4097	98	66	68.3	4.899	0	0	1	1	4	167.571	32	Denham Town	Kingston	8893	2928	9.54642	8	37.0725	Yes	1	9	3	8	5	1	1	2	1	6	20	2.24896	-1.59209	1.56429	-0.184919	21	1.71273	1.58539	0.0145624	0.196587	0.00908744	3.51835			1
913	0	15	55.2	162	21.0334	110	59	65.5	2.6604	0	0	1	1	4	145.906	32	Denham Town	Kingston	8893	2928	9.54642	8	37.0725	Yes	1	9	3	8	5	0	1	2	1	6	20	2.24896	-1.59209	1.56429	-0.184919	21	1.71273	1.58539	0.0145624	0.196587	0.00908744	3.51835			1
914	1	17	71.2	174.8	23.3022	121	75	72.7	5.7518	0	1	1	1	4	167.571	32	Denham Town	Kingston	8893	2928	9.54642	8	37.0725	Yes	1	9	3	8	5	1	1	2	1	6	20	2.24896	-1.59209	1.56429	-0.184919	21	1.71273	1.58539	0.0145624	0.196587	0.00908744	3.51835			1
915	1	18	60	178.8	18.7679	108	70	67.4	5.2188	0	0	1	1	4	167.571	32	Denham Town	Kingston	8893	2928	9.54642	8	37.0725	Yes	1	9	3	8	5	1	1	2	1	6	20	2.24896	-1.59209	1.56429	-0.184919	21	1.71273	1.58539	0.0145624	0.196587	0.00908744	3.51835			2
916	0	17	71	168	25.1559	90	59	76	4.1528	0	0	3	1	4	145.906	32	Denham Town	Kingston	8893	2928	9.54642	8	37.0725	Yes	1	9	3	8	5	0	1	2	1	6	20	2.24896	-1.59209	1.56429	-0.184919	21	1.71273	1.58539	0.0145624	0.196587	0.00908744	3.51835			1
917	0	17	52.4	162.1	19.9418	114	60	65.1	5.1122	0	0	1	1	4	145.906	32	Denham Town	Kingston	8893	2928	9.54642	8	37.0725	Yes	1	9	3	8	5	0	1	2	1	6	20	2.24896	-1.59209	1.56429	-0.184919	21	1.71273	1.58539	0.0145624	0.196587	0.00908744	3.51835			1
918	1	17	72.9	160.5	28.2994	123	74	92.85	3.5132	0	1	3	1	4	167.571	32	Denham Town	Kingston	8893	2928	9.54642	8	37.0725	Yes	1	9	3	8	5	1	1	2	1	6	20	2.24896	-1.59209	1.56429	-0.184919	21	1.71273	1.58539	0.0145624	0.196587	0.00908744	3.51835			1
919	0	18	72.9	168.2	25.7677	103	69	79.4	3.7264	0	0	3	1	3	145.906	31	Denham Town	Kingston	8893	2928	9.54642	8	37.0725	Yes	1	9	3	8	5	0	1	2	1	6	20	2.24896	-1.59209	1.56429	-0.184919	21	1.71273	1.58539	0.0145624	0.196587	0.00908744	3.51835			0
920	1	18	89.2	186.4	25.6728	105	70	83.5	1.3812	0	0	3	1	3	167.571	31	Denham Town	Kingston	8893	2928	9.54642	8	37.0725	Yes	1	9	3	8	5	1	1	2	1	6	20	2.24896	-1.59209	1.56429	-0.184919	21	1.71273	1.58539	0.0145624	0.196587	0.00908744	3.51835			0
921	0	15	41	162.3	15.5649	108	68	59.5	1.5944	0	0	2	1	3	145.906	31	Denham Town	Kingston	8893	2928	9.54642	8	37.0725	Yes	1	9	3	8	5	0	1	2	1	6	20	2.24896	-1.59209	1.56429	-0.184919	21	1.71273	1.58539	0.0145624	0.196587	0.00908744	3.51835			0
922	0	16	76.2	167.3	27.2247	101	60	76.7	3.0868	0	0	3	1	3	145.906	31	Denham Town	Kingston	8893	2928	9.54642	8	37.0725	Yes	1	9	3	8	5	0	1	2	1	6	20	2.24896	-1.59209	1.56429	-0.184919	21	1.71273	1.58539	0.0145624	0.196587	0.00908744	3.51835			0
923	0	17	58.5	165.5	21.358	113	68	63.2	3.0868	0	0	1	1	3	145.906	31	Denham Town	Kingston	8893	2928	9.54642	8	37.0725	Yes	1	9	3	8	5	0	1	2	1	6	20	2.24896	-1.59209	1.56429	-0.184919	21	1.71273	1.58539	0.0145624	0.196587	0.00908744	3.51835			1
924	1	15	50.4	167.8	17.8997	107	57	65.45	3.7264	0	0	2	1	3	167.571	31	Denham Town	Kingston	8893	2928	9.54642	8	37.0725	Yes	1	9	3	8	5	1	1	2	1	6	20	2.24896	-1.59209	1.56429	-0.184919	21	1.71273	1.58539	0.0145624	0.196587	0.00908744	3.51835			2
925	1	19	60.6	185.5	17.611	118	68	66.5	6.6046	0	0	2	1	3	167.571	31	Denham Town	Kingston	8893	2928	9.54642	8	37.0725	Yes	1	9	3	8	5	1	1	2	1	6	20	2.24896	-1.59209	1.56429	-0.184919	21	1.71273	1.58539	0.0145624	0.196587	0.00908744	3.51835			0
926	1	16	51.9	172.4	17.462	106	59	63.4	3.5132	0	0	2	1	3	167.571	31	West Down Town	Kingston	3020	1258	6.49225	9	34.9368	Yes	1	16	2	7	5	1	1	2	1	24	25	8.27815	-1.80607	1.33888	1.9184	20	1.46827	1.40604	-0.414736	-0.403053	2.07628	4.1328			1
927	1	16	51.4	157.4	20.7469	102	60	63.2	1.701	4.3	0	1	1	3	167.571	31	Denham Town	Kingston	8893	2928	9.54642	8	37.0725	Yes	1	9	3	8	5	1	1	2	1	6	20	2.24896	-1.59209	1.56429	-0.184919	21	1.71273	1.58539	0.0145624	0.196587	0.00908744	3.51835			1
928	0	15	49.6	163.3	18.5998	98	61	64.2	2.8736	0	0	1	1	3	145.906	31	Denham Town	Kingston	8893	2928	9.54642	8	37.0725	Yes	1	9	3	8	5	0	1	2	1	6	20	2.24896	-1.59209	1.56429	-0.184919	21	1.71273	1.58539	0.0145624	0.196587	0.00908744	3.51835			0
929	0	16	58.2	162.4	22.0674	93	59	67.3	2.8736	0	0	1	1	3	145.906	31	Denham Town	Kingston	8893	2928	9.54642	8	37.0725	Yes	1	9	3	8	5	0	1	2	1	6	20	2.24896	-1.59209	1.56429	-0.184919	21	1.71273	1.58539	0.0145624	0.196587	0.00908744	3.51835			0
930	1	17	61.4	176.2	19.7768	110	59	68	3.6198	0	0	1	1	3	167.571	31	Denham Town	Kingston	8893	2928	9.54642	8	37.0725	Yes	1	9	3	8	5	1	1	2	1	6	20	2.24896	-1.59209	1.56429	-0.184919	21	1.71273	1.58539	0.0145624	0.196587	0.00908744	3.51835			0
931	1	16	56.2	161.3	21.6007	91	59	66.3	2.8736	0	0	1	1	3	167.571	31	Denham Town	Kingston	8893	2928	9.54642	8	37.0725	Yes	1	9	3	8	5	1	1	2	1	6	20	2.24896	-1.59209	1.56429	-0.184919	21	1.71273	1.58539	0.0145624	0.196587	0.00908744	3.51835			1
932	1	15	51.8	172	17.5095	105		64.5	3.3	0		2	1	3	167.571	31	Denham Town	Kingston	8893	2928	9.54642	8	37.0725	Yes	1	9	3	8	4	1	0	2	1	6	20	2.24896	-1.59209	1.56429	-0.184919	21	1.71273	1.58539	0.0145624	0.196587	0.00908744	3.51835			2
933	0	16	59.4	167.5	21.1718	112	62	67.45	3.7264	0	0	1	1	2	145.906	30	Newton Square	Kingston	1596	6402	7.47059	11	11.1379	Yes	1	4	0	1	5	0	1	2	1	15	5	3.13283	0.654905	0.91822	0.436155	18	0.979343	-0.592452	-0.27722	1.44398	0.312136	1.86579			0
934	0	16	75.2	167.8	26.7075	118	70	72.45	3.6198	0	0	3	1	2	145.906	30	Newton Square	Kingston	1596	6402	7.47059	11	11.1379	Yes	1	4	0	1	5	0	1	2	1	15	5	3.13283	0.654905	0.91822	0.436155	18	0.979343	-0.592452	-0.27722	1.44398	0.312136	1.86579			0
935	1	18	76.4	176.8	24.4416	101	69	76.5	3.9396	0	0	1	1	2	167.571	30	Rollington Town	Kingston	6132	7469	11.4985	11	11.7751	Yes	1	12	9	4	5	1	1	2	1	20	25	4.07697	1.04962	1.46419	0.584745	18	0.979343	-0.538943	0.288953	1.8271	0.635848	3.19231			2
936	1	17	60	175.8	19.4139	102	70	64			0	1	1	2	167.571	30	Newton Square	Kingston	1596	6402	7.47059	11	11.1379	Yes	1	4	0	1	5	1	1	2	1	15	5	3.13283	0.654905	0.91822	0.436155	18	0.979343	-0.592452	-0.27722	1.44398	0.312136	1.86579			0
937	0	15	59.6	163.7	22.2407	106	70	68.05	3.0868	0	0	1	1	2	145.906	30	Newton Square	Kingston	1596	6402	7.47059	11	11.1379	Yes	1	4	0	1	5	0	1	2	1	15	5	3.13283	0.654905	0.91822	0.436155	18	0.979343	-0.592452	-0.27722	1.44398	0.312136	1.86579			0
938	1	16	78.6	176.9	25.1169	115	57	79.8	4.7924	0	0	3	1	2	167.571	30	Newton Square	Kingston	1596	6402	7.47059	11	11.1379	Yes	1	4	0	1	5	1	1	2	1	15	5	3.13283	0.654905	0.91822	0.436155	18	0.979343	-0.592452	-0.27722	1.44398	0.312136	1.86579			1
939	0	15	99.2	177.4	31.5213	120	79	89	4.366	4.4	1	4	1	2	145.906	30	Kingston Gardens	Kingston	986	4722	7.56824	12	15.4676	Yes	1	2	2	1	5	0	1	2	1	12	5	5.07099	0.224316	0.776908	1.02532	17	0.73488	-0.228868	-0.263494	0.840751	0.976662	2.05993			1
940	0	17	67.4	162.3	25.5872	106	66	67.9	3.5132	0	0	3	1	2	145.906	30	Newton Square	Kingston	1596	6402	7.47059	11	11.1379	Yes	1	4	0	1	5	0	1	2	1	15	5	3.13283	0.654905	0.91822	0.436155	18	0.979343	-0.592452	-0.27722	1.44398	0.312136	1.86579			2
941	0	17	47.7	152.6	20.4837	109	71	62.75	3.7264	0	0	1	1	2	145.906	30	Kingston Gardens	Kingston	986	4722	7.56824	12	15.4676	Yes	1	2	2	1	5	0	1	2	1	12	5	5.07099	0.224316	0.776908	1.02532	17	0.73488	-0.228868	-0.263494	0.840751	0.976662	2.05993			1
942	0	18	91.6	171.5	31.1435	118	66	109			0	4	1	2	145.906	30	Newton Square	Kingston	1596	6402	7.47059	11	11.1379	Yes	1	4	0	1	5	0	1	2	1	15	5	3.13283	0.654905	0.91822	0.436155	18	0.979343	-0.592452	-0.27722	1.44398	0.312136	1.86579			0
943	0	16	68.8	157.8	27.6296	113	81	76.3	4.7924	0	1	3	1	2	145.906	30	Newton Square	Kingston	1596	6402	7.47059	11	11.1379	Yes	1	4	0	1	5	0	1	2	1	15	5	3.13283	0.654905	0.91822	0.436155	18	0.979343	-0.592452	-0.27722	1.44398	0.312136	1.86579			1
944	0	19	60.8	162.8	22.9401	106	66	71.5	3.0868	0	0	1	1	2	145.906	30	Newton Square	Kingston	1596	6402	7.47059	11	11.1379	Yes	1	4	0	1	5	0	1	2	1	15	5	3.13283	0.654905	0.91822	0.436155	18	0.979343	-0.592452	-0.27722	1.44398	0.312136	1.86579			1
945	0	18	58.8	160.6	22.7974	112	77	70	3.4066	0	0	1	1	2	145.906	30	Newton Square	Kingston	1596	6402	7.47059	11	11.1379	Yes	1	4	0	1	5	0	1	2	1	15	5	3.13283	0.654905	0.91822	0.436155	18	0.979343	-0.592452	-0.27722	1.44398	0.312136	1.86579			0
946	0	17	54	167.6	19.2241	102	65	62.4	1.2746	0	0	1	1	2	145.906	30	Newton Square	Kingston	1596	6402	7.47059	11	11.1379	Yes	1	4	0	1	5	0	1	2	1	15	5	3.13283	0.654905	0.91822	0.436155	18	0.979343	-0.592452	-0.27722	1.44398	0.312136	1.86579			1
947	0	15	63.4	163.4	23.7457	125	66	77.5	3.5132	4	1	1	1	2	145.906	30	Newton Square	Kingston	1596	6402	7.47059	11	11.1379	Yes	1	4	0	1	5	0	1	2	1	15	5	3.13283	0.654905	0.91822	0.436155	18	0.979343	-0.592452	-0.27722	1.44398	0.312136	1.86579			1
948	1	19	82.2	167.9	29.1589	110	64	83.45	3.5132	0	0	3	1	2	167.571	30	Newton Square	Kingston	1596	6402	7.47059	11	11.1379	Yes	1	4	0	1	5	1	1	2	1	15	5	3.13283	0.654905	0.91822	0.436155	18	0.979343	-0.592452	-0.27722	1.44398	0.312136	1.86579			2
949	0	16	79.8	159.6	31.3283	128	76	81.05	2.6604	0	1	4	1	2	145.906	30	Newton Square	Kingston	1596	6402	7.47059	11	11.1379	Yes	1	4	0	1	5	0	1	2	1	15	5	3.13283	0.654905	0.91822	0.436155	18	0.979343	-0.592452	-0.27722	1.44398	0.312136	1.86579			0
950	1	17	62.5	175.7	20.2459	103	68	63.2	3.4066	0	0	1	1	2	167.571	30	Newton Square	Kingston	1596	6402	7.47059	11	11.1379	Yes	1	4	0	1	5	1	1	2	1	15	5	3.13283	0.654905	0.91822	0.436155	18	0.979343	-0.592452	-0.27722	1.44398	0.312136	1.86579			2
951	0	15	88.6	161.2	34.096	120	82	94.25	3.7264	0	1	4	1	2	145.906	30	Newton Square	Kingston	1596	6402	7.47059	11	11.1379	Yes	1	4	0	1	5	0	1	2	1	15	5	3.13283	0.654905	0.91822	0.436155	18	0.979343	-0.592452	-0.27722	1.44398	0.312136	1.86579			1
952	1	15	77.6	160.1	30.2746	122	78	72.05	3.9396	0	1	4	2	20	199.109	48	Cassia Park	St. Andrew	4572	6312	9.94521	14	13.6757	Yes	1	4	10	3	5	1	1	2	2	35	17	3.71829	0.942377	0.715029	0.526607	15	0.245955	-0.379341	0.0706159	1.41167	0.512867	1.86176			1
953	1	15	64.9	186.7	18.619			68.65				1	2	20	199.109	48	Cassia Park	St. Andrew	4572	6312	9.94521	14	13.6757	Yes	1	4	10	3	3	1	0	2	2	35	17	3.71829	0.942377	0.715029	0.526607	15	0.245955	-0.379341	0.0706159	1.41167	0.512867	1.86176			1
954	1	17	67.3	170.5	23.1508	97	74	76.35			0	1	2	20	199.109	48	Three Oaks/Glendale	St. Andrew	3130	8142	6.32863	21	4.81882	Yes	1	0	1	0	5	1	1	2	2	105	1	0.319489	2.25075	-0.904217	-0.308093	8	-1.46528	-1.12309	-0.437734	2.06876	-0.652459	-1.60981			2
955	0	15	71.5	119.1	50.406	98	76	79.5	3.5132	0	0	4	2	20	184.204	48	Cassia Park	St. Andrew	4572	6312	9.94521	14	13.6757	Yes	1	4	10	3	5	0	1	2	2	35	17	3.71829	0.942377	0.715029	0.526607	15	0.245955	-0.379341	0.0706159	1.41167	0.512867	1.86176			1
956	0	15	76.3	165.5	27.8566	120	86	86.45	3.9396	0	1	3	2	20	184.204	48	Cassia Park	St. Andrew	4572	6312	9.94521	14	13.6757	Yes	1	4	10	3	5	0	1	2	2	35	17	3.71829	0.942377	0.715029	0.526607	15	0.245955	-0.379341	0.0706159	1.41167	0.512867	1.86176			1
957	1	19	69.4	168.7	24.3854	118	74	74.3	3.5132		0	1	2	20	199.109	48	Cassia Park	St. Andrew	4572	6312	9.94521	14	13.6757	Yes	1	4	10	3	5	1	1	2	2	35	17	3.71829	0.942377	0.715029	0.526607	15	0.245955	-0.379341	0.0706159	1.41167	0.512867	1.86176			0
958	1	18	72.8	199.9	18.2182	116	83	77			1	2	2	20	199.109	48	Cassia Park	St. Andrew	4572	6312	9.94521	14	13.6757	Yes	1	4	10	3	5	1	1	2	2	35	17	3.71829	0.942377	0.715029	0.526607	15	0.245955	-0.379341	0.0706159	1.41167	0.512867	1.86176			2
959	1	16	62.3	175	20.3429	93	61	68.4			0	1	2	20	199.109	48	Cassia Park	St. Andrew	4572	6312	9.94521	14	13.6757	Yes	1	4	10	3	5	1	1	2	2	35	17	3.71829	0.942377	0.715029	0.526607	15	0.245955	-0.379341	0.0706159	1.41167	0.512867	1.86176			2
960	0	17	122	159.9	47.7159	114	73	115.25	2.9802	0	0	4	2	22	184.204	50	Havendale	St. Andrew	7400	2713	4.72874	25	2.78443	Yes	1	4	2	5	5	0	1	2	2	59	11	1.48649	1.63311	-2.3097	0.138922	4	-2.44313	-1.29393	-0.662616	0.119387	-0.252337	-4.53263			2
961	0	16	56.7	154.7	23.692	103	71	68.45	3.4066	0	0	1	2	22	184.204	50	Havendale	St. Andrew	7400	2713	4.72874	25	2.78443	Yes	1	4	2	5	5	0	1	2	2	59	11	1.48649	1.63311	-2.3097	0.138922	4	-2.44313	-1.29393	-0.662616	0.119387	-0.252337	-4.53263			2
962	1	19	74.8	181.2	22.7817	103	71	71.1	2.9802	0	0	1	2	22	199.109	50	Havendale	St. Andrew	7400	2713	4.72874	25	2.78443	Yes	1	4	2	5	5	1	1	2	2	59	11	1.48649	1.63311	-2.3097	0.138922	4	-2.44313	-1.29393	-0.662616	0.119387	-0.252337	-4.53263			2
963	1	16	65.2	180.7	19.9678	95	61	69.1	3.6198	0	0	1	2	22	199.109	50	Havendale	St. Andrew	7400	2713	4.72874	25	2.78443	Yes	1	4	2	5	5	1	1	2	2	59	11	1.48649	1.63311	-2.3097	0.138922	4	-2.44313	-1.29393	-0.662616	0.119387	-0.252337	-4.53263			2
964	0	19	47.8	165.1	17.5361	105	73	59.55	3.7264	0	0	2	2	22	184.204	50	Havendale	St. Andrew	7400	2713	4.72874	25	2.78443	Yes	1	4	2	5	5	0	1	2	2	59	11	1.48649	1.63311	-2.3097	0.138922	4	-2.44313	-1.29393	-0.662616	0.119387	-0.252337	-4.53263			2
965	1	19	63	180	19.4444	100	63	68.9	3.5132	0	0	1	2	22	199.109	50	Havendale	St. Andrew	7400	2713	4.72874	25	2.78443	Yes	1	4	2	5	5	1	1	2	2	59	11	1.48649	1.63311	-2.3097	0.138922	4	-2.44313	-1.29393	-0.662616	0.119387	-0.252337	-4.53263			2
966	1	18	59.4	177.4	18.8747	113	78	69.75	3.7264	0	0	1	2	20	199.109	48	Zaidie Gardens	St. Andrew	1328	3895	2.05174	25	3.06094	Yes	1	1	1	0	5	1	1	2	2	119	2	1.50602	1.70802	-2.3792	0.260343	4	-2.44313	-1.27071	-1.0389	0.543803	-0.245639	-4.45458			1
967	0	16	49.8	158.8	19.7482	120	68	70	3.7264	0	1	1	2	20	184.204	48	Zaidie Gardens	St. Andrew	1328	3895	2.05174	25	3.06094	Yes	1	1	1	0	5	0	1	2	2	119	2	1.50602	1.70802	-2.3792	0.260343	4	-2.44313	-1.27071	-1.0389	0.543803	-0.245639	-4.45458			2
968	0	17	52.2	164.5	19.2903	122	88	71.7	3.9396	0	1	1	2	20	184.204	48	Zaidie Gardens	St. Andrew	1328	3895	2.05174	25	3.06094	Yes	1	1	1	0	5	0	1	2	2	119	2	1.50602	1.70802	-2.3792	0.260343	4	-2.44313	-1.27071	-1.0389	0.543803	-0.245639	-4.45458			2
969	1	19	71.9	175.1	23.4507	107	74	74.25	2.9802	0	0	1	2	20	199.109	48	Zaidie Gardens	St. Andrew	1328	3895	2.05174	25	3.06094	Yes	1	1	1	0	5	1	1	2	2	119	2	1.50602	1.70802	-2.3792	0.260343	4	-2.44313	-1.27071	-1.0389	0.543803	-0.245639	-4.45458			1
970	0	15	64.2	169	22.4782	99	59	68.2	1.2746	0	0	1	2	17	184.204	45	Delacree Pen	St. Andrew	17007	1469	7.38271	9	23.6888	Yes	1	19	33	22	5	0	1	2	2	45	74	4.35115	-1.16232	0.946543	0.689158	20	1.46827	0.461499	-0.289572	-0.327291	0.729853	2.04276			1
971	1	15	50.8	170.5	17.4749	93	53	60.65	3.5132	0	0	2	2	17	199.109	45	Molynes Gardens	St. Andrew	7247	5119	6.8509	18	6.18937	Yes	1	10	6	5	5	1	1	2	2	78	21	2.89775	1.3391	-0.535839	0.459509	11	-0.731895	-1.008	-0.364323	0.9833	0.231535	-0.889384			0
972	1	17	48	159.4	18.8914	105	61	63.6			0	1	2	17	199.109	45	Molynes Gardens	St. Andrew	7247	5119	6.8509	18	6.18937	Yes	1	10	6	5	5	1	1	2	2	78	21	2.89775	1.3391	-0.535839	0.459509	11	-0.731895	-1.008	-0.364323	0.9833	0.231535	-0.889384			1
973	1	18	60.6	169.4	21.1177	109	61	66.4			0	1	2	17	199.109	45	Molynes Gardens	St. Andrew	7247	5119	6.8509	18	6.18937	Yes	1	10	6	5	5	1	1	2	2	78	21	2.89775	1.3391	-0.535839	0.459509	11	-0.731895	-1.008	-0.364323	0.9833	0.231535	-0.889384			1
974	1	16	77	172.5	25.8769	104	55	70.4	1.2746	0	0	3	2	17	199.109	45	Molynes Gardens	St. Andrew	7247	5119	6.8509	18	6.18937	Yes	1	10	6	5	5	1	1	2	2	78	21	2.89775	1.3391	-0.535839	0.459509	11	-0.731895	-1.008	-0.364323	0.9833	0.231535	-0.889384			2
975	1	17	61.8	176	19.9509	113	61	66.55	2.234	0	0	1	2	17	199.109	45	Molynes Gardens	St. Andrew	7247	5119	6.8509	18	6.18937	Yes	1	10	6	5	5	1	1	2	2	78	21	2.89775	1.3391	-0.535839	0.459509	11	-0.731895	-1.008	-0.364323	0.9833	0.231535	-0.889384			2
976	0	18	52.6	159.5	20.6759	89	50	64.65	3.7264	0	0	1	2	17	184.204	45	Delacree Pen	St. Andrew	17007	1469	7.38271	9	23.6888	Yes	1	19	33	22	5	0	1	2	2	45	74	4.35115	-1.16232	0.946543	0.689158	20	1.46827	0.461499	-0.289572	-0.327291	0.729853	2.04276			1
977	0	18	63	163	23.7118	98	59	67.9	1.2746	4	0	1	2	17	184.204	45	Delacree Pen	St. Andrew	17007	1469	7.38271	9	23.6888	Yes	1	19	33	22	5	0	1	2	2	45	74	4.35115	-1.16232	0.946543	0.689158	20	1.46827	0.461499	-0.289572	-0.327291	0.729853	2.04276			2
978	1	15	50	163.1	18.7959	104	62	63.8	4.6858	0	0	1	2	17	199.109	45	Delacree Pen	St. Andrew	17007	1469	7.38271	9	23.6888	Yes	1	19	33	22	5	1	1	2	2	45	74	4.35115	-1.16232	0.946543	0.689158	20	1.46827	0.461499	-0.289572	-0.327291	0.729853	2.04276			1
979	1	15	73.4	187	20.99	114	72	71.1	2.6604	0	0	1	2	17	199.109	45	Delacree Pen	St. Andrew	17007	1469	7.38271	9	23.6888	Yes	1	19	33	22	5	1	1	2	2	45	74	4.35115	-1.16232	0.946543	0.689158	20	1.46827	0.461499	-0.289572	-0.327291	0.729853	2.04276			1
980	1	17	66.8	173.3	22.2423	105	59	68.4	1.3812	0	0	1	2	17	199.109	45	Delacree Pen	St. Andrew	17007	1469	7.38271	9	23.6888	Yes	1	19	33	22	5	1	1	2	2	45	74	4.35115	-1.16232	0.946543	0.689158	20	1.46827	0.461499	-0.289572	-0.327291	0.729853	2.04276			2
981	1	17	63.2	163.9	23.5266	94	53	69.5	1.3812	0	0	1	2	17	199.109	45	Delacree Pen	St. Andrew	17007	1469	7.38271	9	23.6888	Yes	1	19	33	22	5	1	1	2	2	45	74	4.35115	-1.16232	0.946543	0.689158	20	1.46827	0.461499	-0.289572	-0.327291	0.729853	2.04276			1
982	0	16	56.2	160.4	21.8438	105	60	66.5	1.2746	0	0	1	2	17	184.204	45	Molynes Gardens	St. Andrew	7247	5119	6.8509	18	6.18937	Yes	1	10	6	5	5	0	1	2	2	78	21	2.89775	1.3391	-0.535839	0.459509	11	-0.731895	-1.008	-0.364323	0.9833	0.231535	-0.889384			2
983	1	15	70.1	170	24.2561	114	70	70.2	1.2746	0	0	1	2	17	199.109	45	Delacree Pen	St. Andrew	17007	1469	7.38271	9	23.6888	Yes	1	19	33	22	5	1	1	2	2	45	74	4.35115	-1.16232	0.946543	0.689158	20	1.46827	0.461499	-0.289572	-0.327291	0.729853	2.04276			0
984	0	17	86	177	27.4506	123	75	86.65	3.3	0	1	3	2	7	184.204	35	Liguanea	St. Andrew	9998	4075	4.66898	22	8.53243	Yes	1	1	6	4	5	0	1	2	2	69	11	1.10022	1.28477	-1.58125	-0.0391512	7	-1.70974	-0.811244	-0.671017	0.608435	-0.384774	-2.96834			1
985	1	18	58.4	170.1	20.1839	101	63	65.5	2.9802	0	0	1	2	7	199.109	35	Liguanea	St. Andrew	9998	4075	4.66898	22	8.53243	Yes	1	1	6	4	5	1	1	2	2	69	11	1.10022	1.28477	-1.58125	-0.0391512	7	-1.70974	-0.811244	-0.671017	0.608435	-0.384774	-2.96834			2
986	0	16	60.4	168.7	21.223	103	63	72.95	3.4066	0	0	1	2	7	184.204	35	Liguanea	St. Andrew	9998	4075	4.66898	22	8.53243	Yes	1	1	6	4	5	0	1	2	2	69	11	1.10022	1.28477	-1.58125	-0.0391512	7	-1.70974	-0.811244	-0.671017	0.608435	-0.384774	-2.96834			1
987	1	18	62.2	179.7	19.2617	121	72	76.3	1.4878	0	1	1	2	7	199.109	35	Liguanea	St. Andrew	9998	4075	4.66898	22	8.53243	Yes	1	1	6	4	5	1	1	2	2	69	11	1.10022	1.28477	-1.58125	-0.0391512	7	-1.70974	-0.811244	-0.671017	0.608435	-0.384774	-2.96834			1
988	0	15	48.6	158.5	19.3454	95	55	63.75	2.0208	0	0	1	2	7	184.204	35	Liguanea	St. Andrew	9998	4075	4.66898	22	8.53243	Yes	1	1	6	4	5	0	1	2	2	69	11	1.10022	1.28477	-1.58125	-0.0391512	7	-1.70974	-0.811244	-0.671017	0.608435	-0.384774	-2.96834			1
989	0	16	67.2	175.9	21.7189	96	60	72	3.5132	0	0	1	2	7	184.204	35	Liguanea	St. Andrew	9998	4075	4.66898	22	8.53243	Yes	1	1	6	4	5	0	1	2	2	69	11	1.10022	1.28477	-1.58125	-0.0391512	7	-1.70974	-0.811244	-0.671017	0.608435	-0.384774	-2.96834			1
990	0	16	85	163.7	31.7192	125	71	89.05	2.9802	0	1	4	2	7	184.204	35	Liguanea	St. Andrew	9998	4075	4.66898	22	8.53243	Yes	1	1	6	4	5	0	1	2	2	69	11	1.10022	1.28477	-1.58125	-0.0391512	7	-1.70974	-0.811244	-0.671017	0.608435	-0.384774	-2.96834			1
991	0	16	76.4	168.9	26.7814	100	63	74.65	2.9802	0	0	3	2	7	184.204	35	Liguanea	St. Andrew	9998	4075	4.66898	22	8.53243	Yes	1	1	6	4	5	0	1	2	2	69	11	1.10022	1.28477	-1.58125	-0.0391512	7	-1.70974	-0.811244	-0.671017	0.608435	-0.384774	-2.96834			1
992	1	19	73.2	157	29.6969	94	57	77.55	4.366	0	0	3	2	7	199.109	35	Liguanea	St. Andrew	9998	4075	4.66898	22	8.53243	Yes	1	1	6	4	5	1	1	2	2	69	11	1.10022	1.28477	-1.58125	-0.0391512	7	-1.70974	-0.811244	-0.671017	0.608435	-0.384774	-2.96834			1
993	1	15	52.6	157.5	21.2043	99	65	73.05	2.9802	0	0	1	2	7	199.109	35	Liguanea	St. Andrew	9998	4075	4.66898	22	8.53243	Yes	1	1	6	4	5	1	1	2	2	69	11	1.10022	1.28477	-1.58125	-0.0391512	7	-1.70974	-0.811244	-0.671017	0.608435	-0.384774	-2.96834			0
994	1	16	71.8	168.9	25.169	99	61	72.55	2.9802	0	0	3	2	7	199.109	35	Liguanea	St. Andrew	9998	4075	4.66898	22	8.53243	Yes	1	1	6	4	5	1	1	2	2	69	11	1.10022	1.28477	-1.58125	-0.0391512	7	-1.70974	-0.811244	-0.671017	0.608435	-0.384774	-2.96834			0
995	0	16	48.6	164.7	17.9163	110	71	61.15	5.3254	4	0	2	2	7	184.204	35	Liguanea	St. Andrew	9998	4075	4.66898	22	8.53243	Yes	1	1	6	4	5	0	1	2	2	69	11	1.10022	1.28477	-1.58125	-0.0391512	7	-1.70974	-0.811244	-0.671017	0.608435	-0.384774	-2.96834			1
996	0	17	58.2	154.8	24.2874	105	64	76.55	3.9396	0	0	1	2	7	184.204	35	Liguanea	St. Andrew	9998	4075	4.66898	22	8.53243	Yes	1	1	6	4	5	0	1	2	2	69	11	1.10022	1.28477	-1.58125	-0.0391512	7	-1.70974	-0.811244	-0.671017	0.608435	-0.384774	-2.96834			1
997	0	19	120.6	164	44.8394			125.7	5.2188	0		4	2	7	184.204	35	Liguanea	St. Andrew	9998	4075	4.66898	22	8.53243	Yes	1	1	6	4	3	0	0	2	2	69	11	1.10022	1.28477	-1.58125	-0.0391512	7	-1.70974	-0.811244	-0.671017	0.608435	-0.384774	-2.96834			2
998	1	18	99.7	185.3	29.0365	105	73	85.35	2.4472	0	0	3	2	21	199.109	49	Meadowbrook	St. Andrew	1659	4080	4.31965	22	5.25734	Yes	1	0	4	2	5	1	1	2	2	77	6	3.61664	1.46428	-1.48829	0.822454	7	-1.70974	-1.08627	-0.720119	0.61023	0.478015	-2.42789			2
999	1	19	68.1	185	19.8977	103	71	83.25	3.0868	0	0	1	2	21	199.109	49	Meadowbrook	St. Andrew	1659	4080	4.31965	22	5.25734	Yes	1	0	4	2	5	1	1	2	2	77	6	3.61664	1.46428	-1.48829	0.822454	7	-1.70974	-1.08627	-0.720119	0.61023	0.478015	-2.42789			2
1000	0	17	61.6	162.4	23.3565	95	67	65.25	4.0462	0	0	1	2	21	184.204	49	Havendale	St. Andrew	7400	2713	4.72874	25	2.78443	Yes	1	4	2	5	5	0	1	2	2	59	11	1.48649	1.63311	-2.3097	0.138922	4	-2.44313	-1.29393	-0.662616	0.119387	-0.252337	-4.53263			2
1001	0	16	56.9	164.9	20.9253	104	62	68.25	2.8736	0	0	1	2	21	184.204	49	Havendale	St. Andrew	7400	2713	4.72874	25	2.78443	Yes	1	4	2	5	5	0	1	2	2	59	11	1.48649	1.63311	-2.3097	0.138922	4	-2.44313	-1.29393	-0.662616	0.119387	-0.252337	-4.53263			2
1002	0	18	59.1	162.4	22.4086	110	72	70.25	3.5132	0	0	1	2	21	184.204	49	Meadowbrook	St. Andrew	1659	4080	4.31965	22	5.25734	Yes	1	0	4	2	5	0	1	2	2	77	6	3.61664	1.46428	-1.48829	0.822454	7	-1.70974	-1.08627	-0.720119	0.61023	0.478015	-2.42789			2
1003	1	17	83.7	182.5	25.1304	111	73	81.45	3.0868	0	0	3	2	21	199.109	49	Meadowbrook	St. Andrew	1659	4080	4.31965	22	5.25734	Yes	1	0	4	2	5	1	1	2	2	77	6	3.61664	1.46428	-1.48829	0.822454	7	-1.70974	-1.08627	-0.720119	0.61023	0.478015	-2.42789			2
1004	0	15	45.3	165	16.6391	101	63	63.2	2.8736	0	0	2	2	21	184.204	49	Meadowbrook	St. Andrew	1659	4080	4.31965	22	5.25734	Yes	1	0	4	2	5	0	1	2	2	77	6	3.61664	1.46428	-1.48829	0.822454	7	-1.70974	-1.08627	-0.720119	0.61023	0.478015	-2.42789			2
1005	1	15	55	156.9	22.3417	95	55	77.55	2.9802	0	0	1	2	21	199.109	49	Meadowbrook	St. Andrew	1659	4080	4.31965	22	5.25734	Yes	1	0	4	2	5	1	1	2	2	77	6	3.61664	1.46428	-1.48829	0.822454	7	-1.70974	-1.08627	-0.720119	0.61023	0.478015	-2.42789			0
1006	1	17	83.7	182.5	25.1304	104	72	83.25	2.6604	0	0	3	2	21	199.109	49	Meadowbrook	St. Andrew	1659	4080	4.31965	22	5.25734	Yes	1	0	4	2	5	1	1	2	2	77	6	3.61664	1.46428	-1.48829	0.822454	7	-1.70974	-1.08627	-0.720119	0.61023	0.478015	-2.42789			2
1007	0	17	53.8	167.5	19.1758	103	67	64.45	5.432	0	0	1	2	21	184.204	49	Meadowbrook	St. Andrew	1659	4080	4.31965	22	5.25734	Yes	1	0	4	2	5	0	1	2	2	77	6	3.61664	1.46428	-1.48829	0.822454	7	-1.70974	-1.08627	-0.720119	0.61023	0.478015	-2.42789			1
1008	0	16	85	160.9	32.8327	112	74	88.1	2.8736	0	0	4	2	21	184.204	49	Meadowbrook	St. Andrew	1659	4080	4.31965	22	5.25734	Yes	1	0	4	2	5	0	1	2	2	77	6	3.61664	1.46428	-1.48829	0.822454	7	-1.70974	-1.08627	-0.720119	0.61023	0.478015	-2.42789			2
1009	0	16	48.6	158.5	19.3454	92	52	62.3	2.5538	0	0	1	2	21	184.204	49	Meadowbrook	St. Andrew	1659	4080	4.31965	22	5.25734	Yes	1	0	4	2	5	0	1	2	2	77	6	3.61664	1.46428	-1.48829	0.822454	7	-1.70974	-1.08627	-0.720119	0.61023	0.478015	-2.42789			2
1010	1	16	76	170.5	26.1436	110	71	76.1	2.8736	0	0	3	2	21	199.109	49	Meadowbrook	St. Andrew	1659	4080	4.31965	22	5.25734	Yes	1	0	4	2	5	1	1	2	2	77	6	3.61664	1.46428	-1.48829	0.822454	7	-1.70974	-1.08627	-0.720119	0.61023	0.478015	-2.42789			2
1011	1	18	114	185.5	33.1297	122	81	99.2			1	4	2	21	199.109	49	Meadowbrook	St. Andrew	1659	4080	4.31965	22	5.25734	Yes	1	0	4	2	5	1	1	2	2	77	6	3.61664	1.46428	-1.48829	0.822454	7	-1.70974	-1.08627	-0.720119	0.61023	0.478015	-2.42789			1
1012	1	18	68.4	163.6	25.5558	92	69	70.1	4.7924	0	0	3	2	21	199.109	49	Meadowbrook	St. Andrew	1659	4080	4.31965	22	5.25734	Yes	1	0	4	2	5	1	1	2	2	77	6	3.61664	1.46428	-1.48829	0.822454	7	-1.70974	-1.08627	-0.720119	0.61023	0.478015	-2.42789			2
1013	0	16	43.2	162.5	16.3598	100	63	62.55	3.0868	0	0	2	2	6	184.204	34	Gordon Town	St. Andrew	2541	575	4.70942	18	22.9035	No	0	5	5	2	5	0	1	2	2	54	12	4.72255	-0.522061	-0.833285	0.977288	11	-0.731895	0.395551	-0.665333	-0.648296	0.857193	-0.792778			0
1014	0	16	51.4	157.1	20.8262	102	65	71.1	2.5538	0	0	1	2	6	184.204	34	Gordon Town	St. Andrew	2541	575	4.70942	18	22.9035	No	0	5	5	2	5	0	1	2	2	54	12	4.72255	-0.522061	-0.833285	0.977288	11	-0.731895	0.395551	-0.665333	-0.648296	0.857193	-0.792778			1
1015	0	16	38.4	161.9	14.65	95	61	63.5	2.8736	0	0	2	2	6	184.204	34	Gordon Town	St. Andrew	2541	575	4.70942	18	22.9035	No	0	5	5	2	5	0	1	2	2	54	12	4.72255	-0.522061	-0.833285	0.977288	11	-0.731895	0.395551	-0.665333	-0.648296	0.857193	-0.792778			1
1016	1	16	65.9	167.4	23.5166	100	61	65.25	2.9802	0	0	1	2	6	199.109	34	Gordon Town	St. Andrew	2541	575	4.70942	18	22.9035	No	0	5	5	2	5	1	1	2	2	54	12	4.72255	-0.522061	-0.833285	0.977288	11	-0.731895	0.395551	-0.665333	-0.648296	0.857193	-0.792778			1
1017	0	15	38.7	162.3	14.6918	103	71	63.75	2.5538	0	0	2	2	6	184.204	34	Gordon Town	St. Andrew	2541	575	4.70942	18	22.9035	No	0	5	5	2	5	0	1	2	2	54	12	4.72255	-0.522061	-0.833285	0.977288	11	-0.731895	0.395551	-0.665333	-0.648296	0.857193	-0.792778			1
1018	0	19	68.1	164.9	25.0441	104	73	71.25	2.8736	0	0	3	2	6	184.204	34	Gordon Town	St. Andrew	2541	575	4.70942	18	22.9035	No	0	5	5	2	5	0	1	2	2	54	12	4.72255	-0.522061	-0.833285	0.977288	11	-0.731895	0.395551	-0.665333	-0.648296	0.857193	-0.792778			1
1019	1	15	87.8	162.2	33.3728	112	73	103.1	3.7264	4.2	0	4	2	6	199.109	34	Gordon Town	St. Andrew	2541	575	4.70942	18	22.9035	No	0	5	5	2	5	1	1	2	2	54	12	4.72255	-0.522061	-0.833285	0.977288	11	-0.731895	0.395551	-0.665333	-0.648296	0.857193	-0.792778			1
1020	0	19	51.2	172.5	17.2065	101	61	63.3	2.9802	0	0	2	2	6	184.204	34	Gordon Town	St. Andrew	2541	575	4.70942	18	22.9035	No	0	5	5	2	5	0	1	2	2	54	12	4.72255	-0.522061	-0.833285	0.977288	11	-0.731895	0.395551	-0.665333	-0.648296	0.857193	-0.792778			1
1021	1	15	51.5	158.2	20.5776	100	63	72.2	2.4472	0	0	1	2	6	199.109	34	Gordon Town	St. Andrew	2541	575	4.70942	18	22.9035	No	0	5	5	2	5	1	1	2	2	54	12	4.72255	-0.522061	-0.833285	0.977288	11	-0.731895	0.395551	-0.665333	-0.648296	0.857193	-0.792778			1
1022	0	17	59.6	172.6	20.0062	92	61	65.5	2.3406	0	0	1	2	6	184.204	34	Gordon Town	St. Andrew	2541	575	4.70942	18	22.9035	No	0	5	5	2	5	0	1	2	2	54	12	4.72255	-0.522061	-0.833285	0.977288	11	-0.731895	0.395551	-0.665333	-0.648296	0.857193	-0.792778			1
1023	0	18	59.2	165.1	21.7184	102	63	69.05	3.833	0	0	1	2	6	184.204	34	Gordon Town	St. Andrew	2541	575	4.70942	18	22.9035	No	0	5	5	2	5	0	1	2	2	54	12	4.72255	-0.522061	-0.833285	0.977288	11	-0.731895	0.395551	-0.665333	-0.648296	0.857193	-0.792778			0
1024	1	18	70.4	182.4	21.1604	103	63	70.45	2.9802	0	0	1	2	6	199.109	34	Gordon Town	St. Andrew	2541	575	4.70942	18	22.9035	No	0	5	5	2	5	1	1	2	2	54	12	4.72255	-0.522061	-0.833285	0.977288	11	-0.731895	0.395551	-0.665333	-0.648296	0.857193	-0.792778			1
1025	1	16	77.2	170	26.7128	100	63	68.45	2.6604	0	0	3	2	6	199.109	34	Maryland	St. Andrew	274	124	3.94089	11	25.2787	No	0	1	0	0	5	1	1	2	2	74	1	3.64964	-1.49336	0.149201	0.589821	18	0.979343	0.59501	-0.773359	-0.810234	0.489329	0.480089			2
1026	0	16	58.8	154.8	24.5378	104	65	72.3	2.9802	0	0	1	2	6	184.204	34	Maryland	St. Andrew	274	124	3.94089	11	25.2787	No	0	1	0	0	5	0	1	2	2	74	1	3.64964	-1.49336	0.149201	0.589821	18	0.979343	0.59501	-0.773359	-0.810234	0.489329	0.480089			0
1027	0	16	87.2	178.1	27.4909	111	73	85.25	2.8736	0	0	3	2	6	184.204	34	Maryland	St. Andrew	274	124	3.94089	11	25.2787	No	0	1	0	0	5	0	1	2	2	74	1	3.64964	-1.49336	0.149201	0.589821	18	0.979343	0.59501	-0.773359	-0.810234	0.489329	0.480089			2
1028	1	15	81.8	169.5	28.4717	97	59	84.2	2.8736	0	0	3	2	22	199.109	50	Meadowbrook	St. Andrew	1659	4080	4.31965	22	5.25734	Yes	1	0	4	2	5	1	1	2	2	77	6	3.61664	1.46428	-1.48829	0.822454	7	-1.70974	-1.08627	-0.720119	0.61023	0.478015	-2.42789			2
1029	1	18	77.6	183.2	23.1212	125	75	80.25	2.6604	0	1	1	2	22	199.109	50	Meadowbrook	St. Andrew	1659	4080	4.31965	22	5.25734	Yes	1	0	4	2	5	1	1	2	2	77	6	3.61664	1.46428	-1.48829	0.822454	7	-1.70974	-1.08627	-0.720119	0.61023	0.478015	-2.42789			2
1030	0	18	58.6	156.7	23.8649	108	61	65.8	2.6604	0	0	1	2	22	184.204	50	Queensborough/Tunbridge	St. Andrew	4977	6449	6.8577	19	11.4057	Yes	1	2	2	5	5	0	1	2	2	90	9	1.80832	1.41367	-0.515384	0.0793745	10	-0.976357	-0.569961	-0.363367	1.46086	-0.141993	-0.590821			2
1031	1	16	68.2	169.8	23.6542	99	55	68.9	3.0868	0	0	1	2	22	199.109	50	Queensborough/Tunbridge	St. Andrew	4977	6449	6.8577	19	11.4057	Yes	1	2	2	5	5	1	1	2	2	90	9	1.80832	1.41367	-0.515384	0.0793745	10	-0.976357	-0.569961	-0.363367	1.46086	-0.141993	-0.590821			2
1032	1	18	77	175	25.1429	112	71	81.8	2.9802	0	0	3	2	22	199.109	50	Queensborough/Tunbridge	St. Andrew	4977	6449	6.8577	19	11.4057	Yes	1	2	2	5	5	1	1	2	2	90	9	1.80832	1.41367	-0.515384	0.0793745	10	-0.976357	-0.569961	-0.363367	1.46086	-0.141993	-0.590821			2
1033	0	19	46.7	170	16.1592	94	62	61.25	2.8736	0	0	2	2	22	184.204	50	Queensborough/Tunbridge	St. Andrew	4977	6449	6.8577	19	11.4057	Yes	1	2	2	5	5	0	1	2	2	90	9	1.80832	1.41367	-0.515384	0.0793745	10	-0.976357	-0.569961	-0.363367	1.46086	-0.141993	-0.590821			2
1034	1	17	67	171.4	22.8062	91	73	70.75	2.9802	0	0	1	2	22	199.109	50	Queensborough/Tunbridge	St. Andrew	4977	6449	6.8577	19	11.4057	Yes	1	2	2	5	5	1	1	2	2	90	9	1.80832	1.41367	-0.515384	0.0793745	10	-0.976357	-0.569961	-0.363367	1.46086	-0.141993	-0.590821			2
1035	1	19	62.2	180.3	19.1337	103	65	65.1	2.9802	0	0	1	2	9	199.109	37	Constant Spring Gardens	St. Andrew	6876	4410	5.32132	23	3.72105	Yes	1	3	10	4	5	1	1	2	2	39	17	2.47237	1.75232	-1.63786	0.429302	6	-1.95421	-1.21528	-0.579324	0.728722	0.0856861	-2.9344			2
1036	0	15	63.6	162.4	24.1149	100	61	71.45		0	0	1	2	9	184.204	37	Constant Spring Gardens	St. Andrew	6876	4410	5.32132	23	3.72105	Yes	1	3	10	4	5	0	1	2	2	39	17	2.47237	1.75232	-1.63786	0.429302	6	-1.95421	-1.21528	-0.579324	0.728722	0.0856861	-2.9344			2
1037	0	16	52.2	164.5	19.2903	115	77	71.7	2.9802	0	0	1	2	9	184.204	37	Constant Spring Gardens	St. Andrew	6876	4410	5.32132	23	3.72105	Yes	1	3	10	4	5	0	1	2	2	39	17	2.47237	1.75232	-1.63786	0.429302	6	-1.95421	-1.21528	-0.579324	0.728722	0.0856861	-2.9344			2
1038	1	19	86.3	195.5	22.5797			71.25	2.6604	0		1	2	9	199.109	37	Queensborough/Tunbridge	St. Andrew	4977	6449	6.8577	19	11.4057	Yes	1	2	2	5	3	1	0	2	2	90	9	1.80832	1.41367	-0.515384	0.0793745	10	-0.976357	-0.569961	-0.363367	1.46086	-0.141993	-0.590821			2
1039	0	16	86.6	167.8	30.7563	104	73	79.85	2.8736	0	0	4	2	9	184.204	37	Constant Spring Gardens	St. Andrew	6876	4410	5.32132	23	3.72105	Yes	1	3	10	4	5	0	1	2	2	39	17	2.47237	1.75232	-1.63786	0.429302	6	-1.95421	-1.21528	-0.579324	0.728722	0.0856861	-2.9344			1
1040	0	19	52.2	157	21.1773	118	82	68.05	2.6604	0	1	1	2	16	184.204	44	Cooreville Gardens	St. Andrew	5795	1077	6.48247	17	5.18448	Yes	1	2	0	1	5	0	1	2	2	42	3	0.517688	0.46239	-1.09418	-0.332293	12	-0.487432	-1.09239	-0.416111	-0.468044	-0.584504	-3.04848			2
1041	0	15	56.8	162.4	21.5366	100	73	74.1	3.5132	0	0	1	2	16	184.204	44	Cooreville Gardens	St. Andrew	5795	1077	6.48247	17	5.18448	Yes	1	2	0	1	5	0	1	2	2	42	3	0.517688	0.46239	-1.09418	-0.332293	12	-0.487432	-1.09239	-0.416111	-0.468044	-0.584504	-3.04848			2
1042	0	18	54.4	165.2	19.9333	92	74	67.55		0	0	1	2	16	184.204	44	Cooreville Gardens	St. Andrew	5795	1077	6.48247	17	5.18448	Yes	1	2	0	1	5	0	1	2	2	42	3	0.517688	0.46239	-1.09418	-0.332293	12	-0.487432	-1.09239	-0.416111	-0.468044	-0.584504	-3.04848			1
1043	0	15	64.4	158.4	25.667	91	60	74.3	2.767	4.1	0	3	2	16	184.204	44	Cooreville Gardens	St. Andrew	5795	1077	6.48247	17	5.18448	Yes	1	2	0	1	5	0	1	2	2	42	3	0.517688	0.46239	-1.09418	-0.332293	12	-0.487432	-1.09239	-0.416111	-0.468044	-0.584504	-3.04848			2
1044	1	16	66.7	175.2	21.7299	104	78	76.05	2.5538	0	0	1	2	16	199.109	44	Cooreville Gardens	St. Andrew	5795	1077	6.48247	17	5.18448	Yes	1	2	0	1	5	1	1	2	2	42	3	0.517688	0.46239	-1.09418	-0.332293	12	-0.487432	-1.09239	-0.416111	-0.468044	-0.584504	-3.04848			2
1045	0	15	79.4	168	28.1321	96	74	86.35	3.5132	0	0	3	2	16	184.204	44	Cooreville Gardens	St. Andrew	5795	1077	6.48247	17	5.18448	Yes	1	2	0	1	5	0	1	2	2	42	3	0.517688	0.46239	-1.09418	-0.332293	12	-0.487432	-1.09239	-0.416111	-0.468044	-0.584504	-3.04848			1
1046	0	15	82.5	162.6	31.2042	98	74	86.1		4.3	0	4	2	16	184.204	44	Cooreville Gardens	St. Andrew	5795	1077	6.48247	17	5.18448	Yes	1	2	0	1	5	0	1	2	2	42	3	0.517688	0.46239	-1.09418	-0.332293	12	-0.487432	-1.09239	-0.416111	-0.468044	-0.584504	-3.04848			2
1047	1	16	82.1	188.8	23.0324	120	72	79.2	3.4066	0	1	1	2	16	199.109	44	Cooreville Gardens	St. Andrew	5795	1077	6.48247	17	5.18448	Yes	1	2	0	1	5	1	1	2	2	42	3	0.517688	0.46239	-1.09418	-0.332293	12	-0.487432	-1.09239	-0.416111	-0.468044	-0.584504	-3.04848			2
1048	0	19	98	169.4	34.1507	111	74	94.15	1.2746	0	0	4	2	16	184.204	44	Cooreville Gardens	St. Andrew	5795	1077	6.48247	17	5.18448	Yes	1	2	0	1	5	0	1	2	2	42	3	0.517688	0.46239	-1.09418	-0.332293	12	-0.487432	-1.09239	-0.416111	-0.468044	-0.584504	-3.04848			2
1049	1	19	78.8	182.9	23.5559	121	68	70.2	2.6604	0	1	1	2	16	199.109	44	Cooreville Gardens	St. Andrew	5795	1077	6.48247	17	5.18448	Yes	1	2	0	1	5	1	1	2	2	42	3	0.517688	0.46239	-1.09418	-0.332293	12	-0.487432	-1.09239	-0.416111	-0.468044	-0.584504	-3.04848			2
1050	0	15	74.4	161.8	28.4195	91	61	81.1	5.965	0	0	3	2	16	184.204	44	Cooreville Gardens	St. Andrew	5795	1077	6.48247	17	5.18448	Yes	1	2	0	1	5	0	1	2	2	42	3	0.517688	0.46239	-1.09418	-0.332293	12	-0.487432	-1.09239	-0.416111	-0.468044	-0.584504	-3.04848			1
1051	0	15	64.4	176.4	20.6961	102	74	63.4	5.0056	0	0	1	2	16	184.204	44	Cooreville Gardens	St. Andrew	5795	1077	6.48247	17	5.18448	Yes	1	2	0	1	5	0	1	2	2	42	3	0.517688	0.46239	-1.09418	-0.332293	12	-0.487432	-1.09239	-0.416111	-0.468044	-0.584504	-3.04848			2
1052	1	16	54.2	181.4	16.4712	111	61	64.3	2.4472	4.4	0	2	2	16	199.109	44	Cooreville Gardens	St. Andrew	5795	1077	6.48247	17	5.18448	Yes	1	2	0	1	5	1	1	2	2	42	3	0.517688	0.46239	-1.09418	-0.332293	12	-0.487432	-1.09239	-0.416111	-0.468044	-0.584504	-3.04848			2
1053	0	17	64.6	165.8	23.4998	95	57	67.5	2.3406	4.3	0	1	2	16	184.204	44	Cooreville Gardens	St. Andrew	5795	1077	6.48247	17	5.18448	Yes	1	2	0	1	5	0	1	2	2	42	3	0.517688	0.46239	-1.09418	-0.332293	12	-0.487432	-1.09239	-0.416111	-0.468044	-0.584504	-3.04848			2
1054	1	16	67.2	180.4	20.6489	111	63	76.75	3.3	0	0	1	2	15	199.109	43	Cooreville Gardens	St. Andrew	5795	1077	6.48247	17	5.18448	Yes	1	2	0	1	5	1	1	2	2	42	3	0.517688	0.46239	-1.09418	-0.332293	12	-0.487432	-1.09239	-0.416111	-0.468044	-0.584504	-3.04848			2
1055	1	15	62.8	182.1	18.9382	126	88	73.6	3.7264	0	1	1	2	15	199.109	43	Cooreville Gardens	St. Andrew	5795	1077	6.48247	17	5.18448	Yes	1	2	0	1	5	1	1	2	2	42	3	0.517688	0.46239	-1.09418	-0.332293	12	-0.487432	-1.09239	-0.416111	-0.468044	-0.584504	-3.04848			0
1056	1	16	73.2	176.4	23.5241	116	59	75.4	5.432	0	0	1	2	15	199.109	43	Cooreville Gardens	St. Andrew	5795	1077	6.48247	17	5.18448	Yes	1	2	0	1	5	1	1	2	2	42	3	0.517688	0.46239	-1.09418	-0.332293	12	-0.487432	-1.09239	-0.416111	-0.468044	-0.584504	-3.04848			2
1057	0	18	55	165.2	20.1531	111	76	72.5	3.833	0	0	1	2	15	184.204	43	Cooreville Gardens	St. Andrew	5795	1077	6.48247	17	5.18448	Yes	1	2	0	1	5	0	1	2	2	42	3	0.517688	0.46239	-1.09418	-0.332293	12	-0.487432	-1.09239	-0.416111	-0.468044	-0.584504	-3.04848			0
1058	1	18	89.6	171.1	30.6061	110	59	88.35	2.9802	0	0	4	2	15	199.109	43	Cooreville Gardens	St. Andrew	5795	1077	6.48247	17	5.18448	Yes	1	2	0	1	5	1	1	2	2	42	3	0.517688	0.46239	-1.09418	-0.332293	12	-0.487432	-1.09239	-0.416111	-0.468044	-0.584504	-3.04848			2
1059	1	17	64.4	182.8	19.2723	112	62	67.65	2.5538	0	0	1	2	15	199.109	43	Cooreville Gardens	St. Andrew	5795	1077	6.48247	17	5.18448	Yes	1	2	0	1	5	1	1	2	2	42	3	0.517688	0.46239	-1.09418	-0.332293	12	-0.487432	-1.09239	-0.416111	-0.468044	-0.584504	-3.04848			0
1060	1	18	76	165.4	27.7807	91	50	76.75	3.5132	0	0	3	2	15	199.109	43	Cooreville Gardens	St. Andrew	5795	1077	6.48247	17	5.18448	Yes	1	2	0	1	5	1	1	2	2	42	3	0.517688	0.46239	-1.09418	-0.332293	12	-0.487432	-1.09239	-0.416111	-0.468044	-0.584504	-3.04848			2
1061	0	15	44.8	157	18.1752	84	63	62.85	4.2594	4.4	0	2	2	15	184.204	43	Cooreville Gardens	St. Andrew	5795	1077	6.48247	17	5.18448	Yes	1	2	0	1	5	0	1	2	2	42	3	0.517688	0.46239	-1.09418	-0.332293	12	-0.487432	-1.09239	-0.416111	-0.468044	-0.584504	-3.04848			2
1062	0	17	48	161.3	18.449	113	74	65.55	4.4726	0	0	2	2	15	184.204	43	Cooreville Gardens	St. Andrew	5795	1077	6.48247	17	5.18448	Yes	1	2	0	1	5	0	1	2	2	42	3	0.517688	0.46239	-1.09418	-0.332293	12	-0.487432	-1.09239	-0.416111	-0.468044	-0.584504	-3.04848			0
1063	0	15	81.8	171.7	27.7468	117	81	77.1	3.4066	0	1	3	2	15	184.204	43	Cooreville Gardens	St. Andrew	5795	1077	6.48247	17	5.18448	Yes	1	2	0	1	5	0	1	2	2	42	3	0.517688	0.46239	-1.09418	-0.332293	12	-0.487432	-1.09239	-0.416111	-0.468044	-0.584504	-3.04848			2
1064	1	15	74.8	179.9	23.1121	102	60	76.15	4.366	5	0	1	2	15	199.109	43	Cooreville Gardens	St. Andrew	5795	1077	6.48247	17	5.18448	Yes	1	2	0	1	5	1	1	2	2	42	3	0.517688	0.46239	-1.09418	-0.332293	12	-0.487432	-1.09239	-0.416111	-0.468044	-0.584504	-3.04848			2
1065	0	15	65.2	163.9	24.2711	95	60	70.6			0	1	2	15	184.204	43	Cooreville Gardens	St. Andrew	5795	1077	6.48247	17	5.18448	Yes	1	2	0	1	5	0	1	2	2	42	3	0.517688	0.46239	-1.09418	-0.332293	12	-0.487432	-1.09239	-0.416111	-0.468044	-0.584504	-3.04848			2
1066	0	15	65.2	156.3	26.6888	92	51	72.9	5.432	4.3	0	3	2	15	184.204	43	Cooreville Gardens	St. Andrew	5795	1077	6.48247	17	5.18448	Yes	1	2	0	1	5	0	1	2	2	42	3	0.517688	0.46239	-1.09418	-0.332293	12	-0.487432	-1.09239	-0.416111	-0.468044	-0.584504	-3.04848			2
1067	0	15	54.8	163.2	20.575	87	65	65.85	5.3254	0	0	1	2	15	184.204	43	Cooreville Gardens	St. Andrew	5795	1077	6.48247	17	5.18448	Yes	1	2	0	1	5	0	1	2	2	42	3	0.517688	0.46239	-1.09418	-0.332293	12	-0.487432	-1.09239	-0.416111	-0.468044	-0.584504	-3.04848			2
1068	1	19	74.2	181.8	22.45	101	63	74.3	3.1934	0	0	1	2	19	199.109	47	Molynes/Four Roads	St. Andrew	6632	6041	7.22159	13	16.2127	Yes	1	5	8	7	5	1	1	2	2	79	20	3.01568	0.504845	0.614043	0.378822	16	0.490418	-0.166297	-0.312219	1.31436	0.271969	1.59823			0
1069	1	15	61.4	169.5	21.3712	103	61	68.25	3.0868	0	0	1	2	19	199.109	47	Cassia Park	St. Andrew	4572	6312	9.94521	14	13.6757	Yes	1	4	10	3	5	1	1	2	2	35	17	3.71829	0.942377	0.715029	0.526607	15	0.245955	-0.379341	0.0706159	1.41167	0.512867	1.86176			0
1070	0	19	110.2	168.4	38.8595	121	73	110.25	3.5132	0	1	4	2	19	184.204	47	Cassia Park	St. Andrew	4572	6312	9.94521	14	13.6757	Yes	1	4	10	3	5	0	1	2	2	35	17	3.71829	0.942377	0.715029	0.526607	15	0.245955	-0.379341	0.0706159	1.41167	0.512867	1.86176			0
1071	1	19	78.2	180.5	24.0023	107	65	74.55	4.4726	0	0	1	2	19	199.109	47	Molynes/Four Roads	St. Andrew	6632	6041	7.22159	13	16.2127	Yes	1	5	8	7	5	1	1	2	2	79	20	3.01568	0.504845	0.614043	0.378822	16	0.490418	-0.166297	-0.312219	1.31436	0.271969	1.59823			1
1072	1	17	60.6	170.7	20.7972	103	63	67.85	2.8736	0	0	1	2	19	199.109	47	Molynes Gardens	St. Andrew	7247	5119	6.8509	18	6.18937	Yes	1	10	6	5	5	1	1	2	2	78	21	2.89775	1.3391	-0.535839	0.459509	11	-0.731895	-1.008	-0.364323	0.9833	0.231535	-0.889384			0
1073	0	18	82.8	165.2	30.3396	111	70	81.85	3.5132	0	0	4	2	19	184.204	47	Molynes Gardens	St. Andrew	7247	5119	6.8509	18	6.18937	Yes	1	10	6	5	5	0	1	2	2	78	21	2.89775	1.3391	-0.535839	0.459509	11	-0.731895	-1.008	-0.364323	0.9833	0.231535	-0.889384			1
1074	1	15	88	175.1	28.7019	104	64	85.35	3.4066	0	0	3	2	19	199.109	47	Molynes Gardens	St. Andrew	7247	5119	6.8509	18	6.18937	Yes	1	10	6	5	5	1	1	2	2	78	21	2.89775	1.3391	-0.535839	0.459509	11	-0.731895	-1.008	-0.364323	0.9833	0.231535	-0.889384			0
1075	1	18	63.6	180.7	19.4778	110	70	68.7	2.3406	0	0	1	2	19	199.109	47	Molynes/Four Roads	St. Andrew	6632	6041	7.22159	13	16.2127	Yes	1	5	8	7	5	1	1	2	2	79	20	3.01568	0.504845	0.614043	0.378822	16	0.490418	-0.166297	-0.312219	1.31436	0.271969	1.59823			2
1076	1	17	62.8	175.1	20.4827	96	54	73.55	4.4726	0	0	1	2	19	199.109	47	Molynes Gardens	St. Andrew	7247	5119	6.8509	18	6.18937	Yes	1	10	6	5	5	1	1	2	2	78	21	2.89775	1.3391	-0.535839	0.459509	11	-0.731895	-1.008	-0.364323	0.9833	0.231535	-0.889384			1
1077	0	18	62.5	162.4	23.6978	106	60	74.85			0	1	2	19	184.204	47	Molynes Gardens	St. Andrew	7247	5119	6.8509	18	6.18937	Yes	1	10	6	5	5	0	1	2	2	78	21	2.89775	1.3391	-0.535839	0.459509	11	-0.731895	-1.008	-0.364323	0.9833	0.231535	-0.889384			0
1078	0	16	61.4	161.7	23.4827	120	73	75.4	4.4726	4.5	1	1	2	19	184.204	47	Molynes/Four Roads	St. Andrew	6632	6041	7.22159	13	16.2127	Yes	1	5	8	7	5	0	1	2	2	79	20	3.01568	0.504845	0.614043	0.378822	16	0.490418	-0.166297	-0.312219	1.31436	0.271969	1.59823			0
1079	0	15	58.6	161.5	22.4674	110	65	72.55	2.8736	0	0	1	2	19	184.204	47	Molynes Gardens	St. Andrew	7247	5119	6.8509	18	6.18937	Yes	1	10	6	5	5	0	1	2	2	78	21	2.89775	1.3391	-0.535839	0.459509	11	-0.731895	-1.008	-0.364323	0.9833	0.231535	-0.889384			1
1080	0	18	72.7	170.1	25.1261	113	69	74.55	3.5132	0	0	3	2	19	184.204	47	Molynes/Four Roads	St. Andrew	6632	6041	7.22159	13	16.2127	Yes	1	5	8	7	5	0	1	2	2	79	20	3.01568	0.504845	0.614043	0.378822	16	0.490418	-0.166297	-0.312219	1.31436	0.271969	1.59823			1
1081	0	18	59.1	164.9	21.7343	96	55	80.5	2.8736	0	0	1	2	19	184.204	47	Molynes Gardens	St. Andrew	7247	5119	6.8509	18	6.18937	Yes	1	10	6	5	5	0	1	2	2	78	21	2.89775	1.3391	-0.535839	0.459509	11	-0.731895	-1.008	-0.364323	0.9833	0.231535	-0.889384			1
1082	1	17	84.4	173.7	27.9732	106	66	86.55	3.0868	0	0	3	2	19	199.109	47	Molynes Gardens	St. Andrew	7247	5119	6.8509	18	6.18937	Yes	1	10	6	5	5	1	1	2	2	78	21	2.89775	1.3391	-0.535839	0.459509	11	-0.731895	-1.008	-0.364323	0.9833	0.231535	-0.889384			1
1083	0	15	61.4	169.9	21.2707	110	73	73.45	2.8736	0	0	1	2	19	184.204	47	Molynes/Four Roads	St. Andrew	6632	6041	7.22159	13	16.2127	Yes	1	5	8	7	5	0	1	2	2	79	20	3.01568	0.504845	0.614043	0.378822	16	0.490418	-0.166297	-0.312219	1.31436	0.271969	1.59823			0
1084	1	16	65.2	166.2	23.604	103	60	72.15	3.4066	0	0	1	2	19	199.109	47	Molynes/Four Roads	St. Andrew	6632	6041	7.22159	13	16.2127	Yes	1	5	8	7	5	1	1	2	2	79	20	3.01568	0.504845	0.614043	0.378822	16	0.490418	-0.166297	-0.312219	1.31436	0.271969	1.59823			1
1085	1	16	66.8	175.3	21.7377	97	37	68.6	1.701	0	0	1	2	5	199.109	33	Papine	St. Andrew	5004	8642	9.41267	12	16.8406	Yes	1	13	8	5	5	1	1	2	2	86	26	5.19584	1.01276	1.44857	1.01047	17	0.73488	-0.113571	-0.00423797	2.24829	1.01947	3.88483			2
1086	1	15	56.8	167.1	20.3421	91	60	66.2	2.0208	0	0	1	2	5	199.109	33	Papine	St. Andrew	5004	8642	9.41267	12	16.8406	Yes	1	13	8	5	5	1	1	2	2	86	26	5.19584	1.01276	1.44857	1.01047	17	0.73488	-0.113571	-0.00423797	2.24829	1.01947	3.88483			2
1087	1	16	82	179	25.5922	123	61	73.5	4.5792	0	1	3	2	5	199.109	33	Kintyre	St. Andrew	2874	909	7.65125	16	20.2898	No	0	6	6	1	5	1	1	2	2	67	13	4.52331	-0.368627	-0.286392	0.802986	13	-0.24297	0.176069	-0.251826	-0.528368	0.788882	-0.058212			1
1088	0	15	65.8	180.7	20.1516	97	60	65.85	1.4878	0	0	1	2	5	184.204	33	Papine	St. Andrew	5004	8642	9.41267	12	16.8406	Yes	1	13	8	5	5	0	1	2	2	86	26	5.19584	1.01276	1.44857	1.01047	17	0.73488	-0.113571	-0.00423797	2.24829	1.01947	3.88483			1
1089	0	17	56.8	163.2	21.3259	103	60	66.45	2.767	4.5	0	1	2	5	184.204	33	Papine	St. Andrew	5004	8642	9.41267	12	16.8406	Yes	1	13	8	5	5	0	1	2	2	86	26	5.19584	1.01276	1.44857	1.01047	17	0.73488	-0.113571	-0.00423797	2.24829	1.01947	3.88483			0
1090	0	15	42.8	153	18.2836	94	56	62.1	1.3812	0	0	2	2	5	184.204	33	Papine	St. Andrew	5004	8642	9.41267	12	16.8406	Yes	1	13	8	5	5	0	1	2	2	86	26	5.19584	1.01276	1.44857	1.01047	17	0.73488	-0.113571	-0.00423797	2.24829	1.01947	3.88483			2
1091	1	18	79.2	182.5	23.7793	119	71	73.6	3.833	0	0	1	2	5	199.109	33	Kintyre	St. Andrew	2874	909	7.65125	16	20.2898	No	0	6	6	1	5	1	1	2	2	67	13	4.52331	-0.368627	-0.286392	0.802986	13	-0.24297	0.176069	-0.251826	-0.528368	0.788882	-0.058212			2
1092	0	16	51	172.7	17.0996	93	52	64.15	2.3406	4	0	2	2	5	184.204	33	Kintyre	St. Andrew	2874	909	7.65125	16	20.2898	No	0	6	6	1	5	0	1	2	2	67	13	4.52331	-0.368627	-0.286392	0.802986	13	-0.24297	0.176069	-0.251826	-0.528368	0.788882	-0.058212			2
1093	1	18	63.8	176.4	20.5033	109	59	67.25	2.9802	0	0	1	2	5	199.109	33	Kintyre	St. Andrew	2874	909	7.65125	16	20.2898	No	0	6	6	1	5	1	1	2	2	67	13	4.52331	-0.368627	-0.286392	0.802986	13	-0.24297	0.176069	-0.251826	-0.528368	0.788882	-0.058212			1
1094	1	19	79.2	179.2	24.6632	105	59	73.6	4.1528	0	0	1	2	5	199.109	33	Kintyre	St. Andrew	2874	909	7.65125	16	20.2898	No	0	6	6	1	5	1	1	2	2	67	13	4.52331	-0.368627	-0.286392	0.802986	13	-0.24297	0.176069	-0.251826	-0.528368	0.788882	-0.058212			1
1095	1	15	71	184.6	20.8351	105	64	72.8	2.5538	0	0	1	2	5	199.109	33	Kintyre	St. Andrew	2874	909	7.65125	16	20.2898	No	0	6	6	1	5	1	1	2	2	67	13	4.52331	-0.368627	-0.286392	0.802986	13	-0.24297	0.176069	-0.251826	-0.528368	0.788882	-0.058212			0
1096	0	17	61.4	168.4	21.6513	120	86	78.3	5.5386	4.6	1	1	2	12	184.204	40	Vineyard Town	St. Andrew	13841	7326	6.76285	16	8.26031	Yes	1	17	9	5	5	0	1	2	2	110	31	2.23972	1.44619	0.0446861	0.235504	13	-0.24297	-0.834095	-0.3767	1.77576	0.0059203	0.327914			0
1097	0	15	49.4	172.9	16.5248	118	80	64.5	3.9396	4.4	1	2	2	12	184.204	40	Vineyard Town	St. Andrew	13841	7326	6.76285	16	8.26031	Yes	1	17	9	5	5	0	1	2	2	110	31	2.23972	1.44619	0.0446861	0.235504	13	-0.24297	-0.834095	-0.3767	1.77576	0.0059203	0.327914			1
1098	1	16	59.6	171.8	20.193	120	88	71.1	6.0716	4.4	1	1	2	12	199.109	40	Vineyard Town	St. Andrew	13841	7326	6.76285	16	8.26031	Yes	1	17	9	5	5	1	1	2	2	110	31	2.23972	1.44619	0.0446861	0.235504	13	-0.24297	-0.834095	-0.3767	1.77576	0.0059203	0.327914			1
1099	0	15	68.8	160.1	26.8414	118	84	85.65	4.1528	4.6	1	3	2	12	184.204	40	Vineyard Town	St. Andrew	13841	7326	6.76285	16	8.26031	Yes	1	17	9	5	5	0	1	2	2	110	31	2.23972	1.44619	0.0446861	0.235504	13	-0.24297	-0.834095	-0.3767	1.77576	0.0059203	0.327914			1
1100	1	16	67.6	182.2	20.3634	130	90	73.5	3.0868	0	1	1	2	12	199.109	40	Vineyard Town	St. Andrew	13841	7326	6.76285	16	8.26031	Yes	1	17	9	5	5	1	1	2	2	110	31	2.23972	1.44619	0.0446861	0.235504	13	-0.24297	-0.834095	-0.3767	1.77576	0.0059203	0.327914			2
1101	0	16	64.4	160.5	24.9998	118	76	75.8	4.1528	0	0	1	2	12	184.204	40	Kingston Gardens	Kingston	986	4722	7.56824	12	15.4676	Yes	1	2	2	1	5	0	1	2	1	12	5	5.07099	0.224316	0.776908	1.02532	17	0.73488	-0.228868	-0.263494	0.840751	0.976662	2.05993			1
1102	0	18	63.7	168	22.5694	126	86	73.4			1	1	2	12	184.204	40	Vineyard Town	St. Andrew	13841	7326	6.76285	16	8.26031	Yes	1	17	9	5	5	0	1	2	2	110	31	2.23972	1.44619	0.0446861	0.235504	13	-0.24297	-0.834095	-0.3767	1.77576	0.0059203	0.327914			1
1103	0	17	56.2	165.4	20.5431	124	78	62.8	4.1528	0	1	1	2	12	184.204	40	Mountain View Gardens	St. Andrew	10552	4178	8.01956	13	15.2382	No	0	9	3	3	5	0	1	2	2	82	15	1.42153	0.220436	0.316779	-0.180607	16	0.490418	-0.248137	-0.200055	0.645419	-0.274608	0.413037			1
1104	1	19	58.4	164.4	21.6077	124	80	66.7	4.1528	0	1	1	2	12	199.109	40	Vineyard Town	St. Andrew	13841	7326	6.76285	16	8.26031	Yes	1	17	9	5	5	1	1	2	2	110	31	2.23972	1.44619	0.0446861	0.235504	13	-0.24297	-0.834095	-0.3767	1.77576	0.0059203	0.327914			0
1105	1	18	71.2	170.2	24.5788	114	56	73.1	4.1528	0	0	1	2	12	199.109	40	Vineyard Town	St. Andrew	13841	7326	6.76285	16	8.26031	Yes	1	17	9	5	5	1	1	2	2	110	31	2.23972	1.44619	0.0446861	0.235504	13	-0.24297	-0.834095	-0.3767	1.77576	0.0059203	0.327914			0
1106	0	16	64.8	170	22.4221	118	86	81.45			1	1	2	12	184.204	40	Vineyard Town	St. Andrew	13841	7326	6.76285	16	8.26031	Yes	1	17	9	5	5	0	1	2	2	110	31	2.23972	1.44619	0.0446861	0.235504	13	-0.24297	-0.834095	-0.3767	1.77576	0.0059203	0.327914			0
1107	0	19	55.6	154.3	23.353	131	91	62.25	3.0868	0	1	1	2	12	184.204	40	Vineyard Town	St. Andrew	13841	7326	6.76285	16	8.26031	Yes	1	17	9	5	5	0	1	2	2	110	31	2.23972	1.44619	0.0446861	0.235504	13	-0.24297	-0.834095	-0.3767	1.77576	0.0059203	0.327914			0
1108	0	16	68.2	143.2	33.2582	120	84	65.4	3.5132	0	1	4	2	12	184.204	40	Mountain View Gardens	St. Andrew	10552	4178	8.01956	13	15.2382	No	0	9	3	3	5	0	1	2	2	82	15	1.42153	0.220436	0.316779	-0.180607	16	0.490418	-0.248137	-0.200055	0.645419	-0.274608	0.413037			2
1109	1	18	66.8	144.7	31.9036	124	88	63.2			1	4	2	12	199.109	40	Mountain View Gardens	St. Andrew	10552	4178	8.01956	13	15.2382	No	0	9	3	3	5	1	1	2	2	82	15	1.42153	0.220436	0.316779	-0.180607	16	0.490418	-0.248137	-0.200055	0.645419	-0.274608	0.413037			2
1110	0	18	61	173.2	20.3345	120	78	70	3.0868	0	1	1	2	11	184.204	39	Rollington Town	Kingston	6132	7469	11.4985	11	11.7751	Yes	1	12	9	4	5	0	1	2	1	20	25	4.07697	1.04962	1.46419	0.584745	18	0.979343	-0.538943	0.288953	1.8271	0.635848	3.19231			1
1111	1	19	61.2	176.3	19.69	120	84	69.4	3.9396	2.8	1	1	2	11	199.109	39	Mountain View Gardens	St. Andrew	10552	4178	8.01956	13	15.2382	No	0	9	3	3	5	1	1	2	2	82	15	1.42153	0.220436	0.316779	-0.180607	16	0.490418	-0.248137	-0.200055	0.645419	-0.274608	0.413037			1
1112	1	15	59.1	178.2	18.6111	124	76	70	3.833	0	1	1	2	11	199.109	39	Rollington Town	Kingston	6132	7469	11.4985	11	11.7751	Yes	1	12	9	4	5	1	1	2	1	20	25	4.07697	1.04962	1.46419	0.584745	18	0.979343	-0.538943	0.288953	1.8271	0.635848	3.19231			1
1113	0	18	60.6	162.1	23.0625	112	78	72.1	3.6198	0	0	1	2	11	184.204	39	Rollington Town	Kingston	6132	7469	11.4985	11	11.7751	Yes	1	12	9	4	5	0	1	2	1	20	25	4.07697	1.04962	1.46419	0.584745	18	0.979343	-0.538943	0.288953	1.8271	0.635848	3.19231			0
1114	0	16	53.1	174.2	17.4984	118	78	74	4.366	0	0	2	2	9	184.204	37	Rollington Town	Kingston	6132	7469	11.4985	11	11.7751	Yes	1	12	9	4	5	0	1	2	1	20	25	4.07697	1.04962	1.46419	0.584745	18	0.979343	-0.538943	0.288953	1.8271	0.635848	3.19231			0
1115	0	16	57.1	167.3	20.4007	122	77	64.05			1	1	2	11	184.204	39	Mountain View Gardens	St. Andrew	10552	4178	8.01956	13	15.2382	No	0	9	3	3	5	0	1	2	2	82	15	1.42153	0.220436	0.316779	-0.180607	16	0.490418	-0.248137	-0.200055	0.645419	-0.274608	0.413037			2
1116	1	17	57.1	158.1	22.844	120	78	78.6	3.7264	0	1	1	2	11	199.109	39	Vineyard Town	St. Andrew	13841	7326	6.76285	16	8.26031	Yes	1	17	9	5	5	1	1	2	2	110	31	2.23972	1.44619	0.0446861	0.235504	13	-0.24297	-0.834095	-0.3767	1.77576	0.0059203	0.327914			0
1117	1	17	59.5	175.7	19.2741	94	66	64.7	4.366	0	0	1	2	11	199.109	39	Vineyard Town	St. Andrew	13841	7326	6.76285	16	8.26031	Yes	1	17	9	5	5	1	1	2	2	110	31	2.23972	1.44619	0.0446861	0.235504	13	-0.24297	-0.834095	-0.3767	1.77576	0.0059203	0.327914			2
1118	1	15	51.1	168.2	18.0621	122	74	67.2	4.6858	3.9	1	2	2	11	199.109	39	Rollington Town	Kingston	6132	7469	11.4985	11	11.7751	Yes	1	12	9	4	5	1	1	2	1	20	25	4.07697	1.04962	1.46419	0.584745	18	0.979343	-0.538943	0.288953	1.8271	0.635848	3.19231			2
1119	0	16	50.9	157.5	20.519	106	86	65.4	5.2188	0	1	1	2	11	184.204	39	Vineyard Town	St. Andrew	13841	7326	6.76285	16	8.26031	Yes	1	17	9	5	5	0	1	2	2	110	31	2.23972	1.44619	0.0446861	0.235504	13	-0.24297	-0.834095	-0.3767	1.77576	0.0059203	0.327914			0
1120	1	15	68.3	171.1	23.3303	110	94	75.45	4.6858	3.6	1	1	2	11	199.109	39	Vineyard Town	St. Andrew	13841	7326	6.76285	16	8.26031	Yes	1	17	9	5	5	1	1	2	2	110	31	2.23972	1.44619	0.0446861	0.235504	13	-0.24297	-0.834095	-0.3767	1.77576	0.0059203	0.327914			1
1121	0	18	53.6	170.1	18.5249	122	78	66.35	3.9396	0	1	1	2	11	184.204	39	Vineyard Town	St. Andrew	13841	7326	6.76285	16	8.26031	Yes	1	17	9	5	5	0	1	2	2	110	31	2.23972	1.44619	0.0446861	0.235504	13	-0.24297	-0.834095	-0.3767	1.77576	0.0059203	0.327914			2
1122	1	15	74.6	164.8	27.4678	126	82	73	3.9396	0	1	3	2	11	199.109	39	Mountain View Gardens	St. Andrew	10552	4178	8.01956	13	15.2382	No	0	9	3	3	5	1	1	2	2	82	15	1.42153	0.220436	0.316779	-0.180607	16	0.490418	-0.248137	-0.200055	0.645419	-0.274608	0.413037			1
1123	0	18	64.8	161.5	24.8445	109	81	71.05	1.3812	0	1	1	2	18	184.204	46	Delacree Pen	St. Andrew	17007	1469	7.38271	9	23.6888	Yes	1	19	33	22	5	0	1	2	2	45	74	4.35115	-1.16232	0.946543	0.689158	20	1.46827	0.461499	-0.289572	-0.327291	0.729853	2.04276			0
1124	0	15	72	163.5	26.9338	103	63	77.8	5.6452	0	0	3	2	18	184.204	46	Delacree Pen	St. Andrew	17007	1469	7.38271	9	23.6888	Yes	1	19	33	22	5	0	1	2	2	45	74	4.35115	-1.16232	0.946543	0.689158	20	1.46827	0.461499	-0.289572	-0.327291	0.729853	2.04276			0
1125	1	17	65.4	178.6	20.5029	101	69	99.15	4.0462	0	0	1	2	18	199.109	46	Delacree Pen	St. Andrew	17007	1469	7.38271	9	23.6888	Yes	1	19	33	22	5	1	1	2	2	45	74	4.35115	-1.16232	0.946543	0.689158	20	1.46827	0.461499	-0.289572	-0.327291	0.729853	2.04276			2
1126	1	16	86.6	174.5	28.4398	122	82	82	1.3812	0	1	3	2	18	199.109	46	Delacree Pen	St. Andrew	17007	1469	7.38271	9	23.6888	Yes	1	19	33	22	5	1	1	2	2	45	74	4.35115	-1.16232	0.946543	0.689158	20	1.46827	0.461499	-0.289572	-0.327291	0.729853	2.04276			0
1127	1	19	85.6	174.6	28.0792	121	49	78.3	1.2746	0	1	3	2	18	199.109	46	Delacree Pen	St. Andrew	17007	1469	7.38271	9	23.6888	Yes	1	19	33	22	5	1	1	2	2	45	74	4.35115	-1.16232	0.946543	0.689158	20	1.46827	0.461499	-0.289572	-0.327291	0.729853	2.04276			2
1128	1	17	69.6	179.3	21.6495	119	51	69.9	5.0056	0	0	1	2	18	199.109	46	Delacree Pen	St. Andrew	17007	1469	7.38271	9	23.6888	Yes	1	19	33	22	5	1	1	2	2	45	74	4.35115	-1.16232	0.946543	0.689158	20	1.46827	0.461499	-0.289572	-0.327291	0.729853	2.04276			1
1129	0	15	54.4	164.6	20.0789	94	51	61.1	2.8736	0	0	1	2	18	184.204	46	Delacree Park/Union Gardens	St. Andrew	2822	3880	13.3632	12	21.271	Yes	1	8	10	10	5	0	1	2	2	44	28	9.92204	0.105246	1.61181	2.32373	17	0.73488	0.258465	0.551058	0.538417	2.63991	4.72273			2
1130	0	19	43.6	150	19.3778	93	57	62.45	3.5132	0	0	1	2	18	184.204	46	Delacree Park/Union Gardens	St. Andrew	2822	3880	13.3632	12	21.271	Yes	1	8	10	10	5	0	1	2	2	44	28	9.92204	0.105246	1.61181	2.32373	17	0.73488	0.258465	0.551058	0.538417	2.63991	4.72273			0
1131	0	19	47.2	149.3	21.1749	99	59	69.4	1.2746	0	0	1	2	18	184.204	46	Delacree Park/Union Gardens	St. Andrew	2822	3880	13.3632	12	21.271	Yes	1	8	10	10	5	0	1	2	2	44	28	9.92204	0.105246	1.61181	2.32373	17	0.73488	0.258465	0.551058	0.538417	2.63991	4.72273			0
1132	0	15	55.2	163.9	20.5485	93	52	64.45	2.4472	0	0	1	2	18	184.204	46	Delacree Park/Union Gardens	St. Andrew	2822	3880	13.3632	12	21.271	Yes	1	8	10	10	5	0	1	2	2	44	28	9.92204	0.105246	1.61181	2.32373	17	0.73488	0.258465	0.551058	0.538417	2.63991	4.72273			0
1133	0	18	66.6	159	26.3439	95	63	74.2	1.2746	0	0	3	2	18	184.204	46	Delacree Park/Union Gardens	St. Andrew	2822	3880	13.3632	12	21.271	Yes	1	8	10	10	5	0	1	2	2	44	28	9.92204	0.105246	1.61181	2.32373	17	0.73488	0.258465	0.551058	0.538417	2.63991	4.72273			1
1134	0	15	42.4	152.1	18.3277	94	52	58.5	3.1934	0	0	2	2	18	184.204	46	Majesty Gardens	St. Andrew	2902	2414	5.59575	13	54.6205	Yes	1	15	10	4	5	0	1	2	2	70	29	9.99311	-2.2461	1.24697	2.39631	16	0.490418	3.05897	-0.540748	0.0120267	2.66428	5.68494			1
1135	0	16	59	178.8	18.4551	103	59	65.3	4.2594	4	0	2	2	18	184.204	46	Majesty Gardens	St. Andrew	2902	2414	5.59575	13	54.6205	Yes	1	15	10	4	5	0	1	2	2	70	29	9.99311	-2.2461	1.24697	2.39631	16	0.490418	3.05897	-0.540748	0.0120267	2.66428	5.68494			2
1136	0	16	48.2	159.9	18.8517	103	59	62.1	2.767	0	0	1	2	18	184.204	46	Majesty Gardens	St. Andrew	2902	2414	5.59575	13	54.6205	Yes	1	15	10	4	5	0	1	2	2	70	29	9.99311	-2.2461	1.24697	2.39631	16	0.490418	3.05897	-0.540748	0.0120267	2.66428	5.68494			0
1137	1	16	57	170.4	19.6307	103	51	69.35	1.3812	0	0	1	2	18	199.109	46	Majesty Gardens	St. Andrew	2902	2414	5.59575	13	54.6205	Yes	1	15	10	4	5	1	1	2	2	70	29	9.99311	-2.2461	1.24697	2.39631	16	0.490418	3.05897	-0.540748	0.0120267	2.66428	5.68494			0
1138	0	15	53.8	161.4	20.6526	102	66	61.9	3.0868	0	0	1	2	13	184.204	41	Delacree Park/Union Gardens	St. Andrew	2822	3880	13.3632	12	21.271	Yes	1	8	10	10	5	0	1	2	2	44	28	9.92204	0.105246	1.61181	2.32373	17	0.73488	0.258465	0.551058	0.538417	2.63991	4.72273			1
1139	1	17	62.6	174.4	20.5817	105	56	66.05	3.833	0	0	1	2	13	199.109	41	Delacree Park/Union Gardens	St. Andrew	2822	3880	13.3632	12	21.271	Yes	1	8	10	10	5	1	1	2	2	44	28	9.92204	0.105246	1.61181	2.32373	17	0.73488	0.258465	0.551058	0.538417	2.63991	4.72273			0
1140	0	17	65.2	162.8	24.6002	102	59	73.5	4.6858	0	0	1	2	13	184.204	41	Delacree Park/Union Gardens	St. Andrew	2822	3880	13.3632	12	21.271	Yes	1	8	10	10	5	0	1	2	2	44	28	9.92204	0.105246	1.61181	2.32373	17	0.73488	0.258465	0.551058	0.538417	2.63991	4.72273			1
1141	1	18	58.4	170.4	20.1129	96	52		1.9142	3.9	0	1	2	13	199.109	41	Delacree Park/Union Gardens	St. Andrew	2822	3880	13.3632	12	21.271	Yes	1	8	10	10	5	1	1	2	2	44	28	9.92204	0.105246	1.61181	2.32373	17	0.73488	0.258465	0.551058	0.538417	2.63991	4.72273			0
1142	1	17	46.2	163.9	17.1982	109	57	63.2	1.4878	0	0	2	2	13	199.109	41	Delacree Park/Union Gardens	St. Andrew	2822	3880	13.3632	12	21.271	Yes	1	8	10	10	5	1	1	2	2	44	28	9.92204	0.105246	1.61181	2.32373	17	0.73488	0.258465	0.551058	0.538417	2.63991	4.72273			1
1143	1	16	53.4	176.7	17.1028	139	49	69.1			1	2	2	13	199.109	41	Delacree Park/Union Gardens	St. Andrew	2822	3880	13.3632	12	21.271	Yes	1	8	10	10	5	1	1	2	2	44	28	9.92204	0.105246	1.61181	2.32373	17	0.73488	0.258465	0.551058	0.538417	2.63991	4.72273			1
1144	1	15	42.6	165.5	15.553	123	52	65.5		0	1	2	2	13	199.109	41	Delacree Park/Union Gardens	St. Andrew	2822	3880	13.3632	12	21.271	Yes	1	8	10	10	5	1	1	2	2	44	28	9.92204	0.105246	1.61181	2.32373	17	0.73488	0.258465	0.551058	0.538417	2.63991	4.72273			2
1145	0	17	71.8	157	29.129	103	59	74.1	3.4066	0	0	3	2	13	184.204	41	Delacree Park/Union Gardens	St. Andrew	2822	3880	13.3632	12	21.271	Yes	1	8	10	10	5	0	1	2	2	44	28	9.92204	0.105246	1.61181	2.32373	17	0.73488	0.258465	0.551058	0.538417	2.63991	4.72273			0
1146	0	17	38.2	159.5	15.0156			68.4				2	2	13	184.204	41	Delacree Park/Union Gardens	St. Andrew	2822	3880	13.3632	12	21.271	Yes	1	8	10	10	3	0	0	2	2	44	28	9.92204	0.105246	1.61181	2.32373	17	0.73488	0.258465	0.551058	0.538417	2.63991	4.72273			0
1147	0	19	68.8	161.3	26.4435	102	51	73.55	1.3812	0	0	3	2	13	184.204	41	Delacree Park/Union Gardens	St. Andrew	2822	3880	13.3632	12	21.271	Yes	1	8	10	10	5	0	1	2	2	44	28	9.92204	0.105246	1.61181	2.32373	17	0.73488	0.258465	0.551058	0.538417	2.63991	4.72273			0
1148	0	16	52.4	169.1	18.325	96	49	64.8	2.0208	0	0	2	2	13	184.204	41	Delacree Park/Union Gardens	St. Andrew	2822	3880	13.3632	12	21.271	Yes	1	8	10	10	5	0	1	2	2	44	28	9.92204	0.105246	1.61181	2.32373	17	0.73488	0.258465	0.551058	0.538417	2.63991	4.72273			2
1149	1	16	48.1	164.8	17.7105	102	59	63.8	2.4472	0	0	2	2	13	199.109	41	Delacree Park/Union Gardens	St. Andrew	2822	3880	13.3632	12	21.271	Yes	1	8	10	10	5	1	1	2	2	44	28	9.92204	0.105246	1.61181	2.32373	17	0.73488	0.258465	0.551058	0.538417	2.63991	4.72273			0
1150	0	16	44.2	166.1	16.0208	112	63	66.45	3.5132	0	0	2	2	13	184.204	41	Delacree Park/Union Gardens	St. Andrew	2822	3880	13.3632	12	21.271	Yes	1	8	10	10	5	0	1	2	2	44	28	9.92204	0.105246	1.61181	2.32373	17	0.73488	0.258465	0.551058	0.538417	2.63991	4.72273			0
1151	0	15	53.3	168.5	18.7727	101	59	63.45	3.1934	0	0	1	2	13	184.204	41	Delacree Park/Union Gardens	St. Andrew	2822	3880	13.3632	12	21.271	Yes	1	8	10	10	5	0	1	2	2	44	28	9.92204	0.105246	1.61181	2.32373	17	0.73488	0.258465	0.551058	0.538417	2.63991	4.72273			1
1152	0	19	67.7	160.2	26.3793	106	57	72.35	2.6604	0	0	3	2	13	184.204	41	Delacree Park/Union Gardens	St. Andrew	2822	3880	13.3632	12	21.271	Yes	1	8	10	10	5	0	1	2	2	44	28	9.92204	0.105246	1.61181	2.32373	17	0.73488	0.258465	0.551058	0.538417	2.63991	4.72273			1
1153	0	17	85.5	157.4	34.5109	114	72	88.4	2.3406	0	0	4	2	14	184.204	42	Greenwich Town/Newport West	St. Andrew	7780	1776	8.96003	15	27.1558	Yes	1	28	16	11	5	0	1	2	2	56	55	7.06941	-0.570129	0.40274	1.52803	14	0.0014929	0.752638	-0.0678621	-0.217057	1.66185	2.13106			0
1154	0	16	67	152.7	28.734	102	71	71.9	1.5944	0	0	3	2	14	184.204	42	Greenwich Town/Newport West	St. Andrew	7780	1776	8.96003	15	27.1558	Yes	1	28	16	11	5	0	1	2	2	56	55	7.06941	-0.570129	0.40274	1.52803	14	0.0014929	0.752638	-0.0678621	-0.217057	1.66185	2.13106			1
1155	1	17	79.4	178.5	24.9198	137	75	76.8	2.1274	0	1	1	2	14	199.109	42	Greenwich Town/Newport West	St. Andrew	7780	1776	8.96003	15	27.1558	Yes	1	28	16	11	5	1	1	2	2	56	55	7.06941	-0.570129	0.40274	1.52803	14	0.0014929	0.752638	-0.0678621	-0.217057	1.66185	2.13106			1
1156	0	16	70.8	162	26.9776	111	60	73.2	3.0868	0	0	3	2	14	184.204	42	Greenwich Town/Newport West	St. Andrew	7780	1776	8.96003	15	27.1558	Yes	1	28	16	11	5	0	1	2	2	56	55	7.06941	-0.570129	0.40274	1.52803	14	0.0014929	0.752638	-0.0678621	-0.217057	1.66185	2.13106			1
1157	1	19	79	179.3	24.5735	108	61	73.55	3.4066	0	0	1	2	14	199.109	42	Greenwich Town/Newport West	St. Andrew	7780	1776	8.96003	15	27.1558	Yes	1	28	16	11	5	1	1	2	2	56	55	7.06941	-0.570129	0.40274	1.52803	14	0.0014929	0.752638	-0.0678621	-0.217057	1.66185	2.13106			0
1158	0	17	82.2	174.6	26.9639	113	60	95.05	3.4066	0	0	3	2	14	184.204	42	Greenwich Town/Newport West	St. Andrew	7780	1776	8.96003	15	27.1558	Yes	1	28	16	11	5	0	1	2	2	56	55	7.06941	-0.570129	0.40274	1.52803	14	0.0014929	0.752638	-0.0678621	-0.217057	1.66185	2.13106			1
1159	1	16	72.2	168.1	25.5506	113	71	75.15	3.1934	0	0	3	2	14	199.109	42	Greenwich Town/Newport West	St. Andrew	7780	1776	8.96003	15	27.1558	Yes	1	28	16	11	5	1	1	2	2	56	55	7.06941	-0.570129	0.40274	1.52803	14	0.0014929	0.752638	-0.0678621	-0.217057	1.66185	2.13106			0
1160	0	16	68.6	163	25.8196	103	49	73.7	3.1934	0	0	3	2	14	184.204	42	Greenwich Town/Newport West	St. Andrew	7780	1776	8.96003	15	27.1558	Yes	1	28	16	11	5	0	1	2	2	56	55	7.06941	-0.570129	0.40274	1.52803	14	0.0014929	0.752638	-0.0678621	-0.217057	1.66185	2.13106			1
1161	1	17	77.8	174.3	25.6085	105	62	75.2	2.6604	0	0	3	2	14	199.109	42	Greenwich Town/Newport West	St. Andrew	7780	1776	8.96003	15	27.1558	Yes	1	28	16	11	5	1	1	2	2	56	55	7.06941	-0.570129	0.40274	1.52803	14	0.0014929	0.752638	-0.0678621	-0.217057	1.66185	2.13106			1
1162	1	19	66.4	168.6	23.3589	118	70	70.25	1.2746	0	0	1	2	14	199.109	42	Greenwich Town/Newport West	St. Andrew	7780	1776	8.96003	15	27.1558	Yes	1	28	16	11	5	1	1	2	2	56	55	7.06941	-0.570129	0.40274	1.52803	14	0.0014929	0.752638	-0.0678621	-0.217057	1.66185	2.13106			2
1163	0	15	72.4	159.7	28.3876	104	61	75.5	3.0868	0	0	3	2	14	184.204	42	Greenwich Town/Newport West	St. Andrew	7780	1776	8.96003	15	27.1558	Yes	1	28	16	11	5	0	1	2	2	56	55	7.06941	-0.570129	0.40274	1.52803	14	0.0014929	0.752638	-0.0678621	-0.217057	1.66185	2.13106			0
1164	0	15	53.5	164.2	19.843	103	60	64.05	3.7264	0	0	1	2	14	184.204	42	Greenwich Town/Newport West	St. Andrew	7780	1776	8.96003	15	27.1558	Yes	1	28	16	11	5	0	1	2	2	56	55	7.06941	-0.570129	0.40274	1.52803	14	0.0014929	0.752638	-0.0678621	-0.217057	1.66185	2.13106			2
1165	0	16	76.8	174.2	25.3084	105	62	75.1	2.5538	0	0	3	2	14	184.204	42	Delacree Park/Union Gardens	St. Andrew	2822	3880	13.3632	12	21.271	Yes	1	8	10	10	5	0	1	2	2	44	28	9.92204	0.105246	1.61181	2.32373	17	0.73488	0.258465	0.551058	0.538417	2.63991	4.72273			0
1166	1	17	53.6	164.6	19.7836	110	71	64.95	3.5132	0	0	1	2	8	199.109	36	Liguanea	St. Andrew	9998	4075	4.66898	22	8.53243	Yes	1	1	6	4	5	1	1	2	2	69	11	1.10022	1.28477	-1.58125	-0.0391512	7	-1.70974	-0.811244	-0.671017	0.608435	-0.384774	-2.96834			1
1167	1	15	66.2	168.4	23.3439	103	61	74.25	2.9802	0	0	1	2	8	199.109	36	Liguanea	St. Andrew	9998	4075	4.66898	22	8.53243	Yes	1	1	6	4	5	1	1	2	2	69	11	1.10022	1.28477	-1.58125	-0.0391512	7	-1.70974	-0.811244	-0.671017	0.608435	-0.384774	-2.96834			0
1168	1	17	54.7	164.7	20.1651	110	71	64.85	3.6198	0	0	1	2	8	199.109	36	Liguanea	St. Andrew	9998	4075	4.66898	22	8.53243	Yes	1	1	6	4	5	1	1	2	2	69	11	1.10022	1.28477	-1.58125	-0.0391512	7	-1.70974	-0.811244	-0.671017	0.608435	-0.384774	-2.96834			0
1169	1	17	77.6	175.5	25.1946	103	61	76.5	3.3	0	0	3	2	8	199.109	36	Liguanea	St. Andrew	9998	4075	4.66898	22	8.53243	Yes	1	1	6	4	5	1	1	2	2	69	11	1.10022	1.28477	-1.58125	-0.0391512	7	-1.70974	-0.811244	-0.671017	0.608435	-0.384774	-2.96834			2
1170	1	18	56	169.1	19.584	95	63	70.55	2.9802	0	0	1	2	8	199.109	36	Liguanea	St. Andrew	9998	4075	4.66898	22	8.53243	Yes	1	1	6	4	5	1	1	2	2	69	11	1.10022	1.28477	-1.58125	-0.0391512	7	-1.70974	-0.811244	-0.671017	0.608435	-0.384774	-2.96834			1
1171	1	17	69.4	163.4	25.9929	105	72	75.1	3.0868	4	0	3	2	8	199.109	36	Liguanea	St. Andrew	9998	4075	4.66898	22	8.53243	Yes	1	1	6	4	5	1	1	2	2	69	11	1.10022	1.28477	-1.58125	-0.0391512	7	-1.70974	-0.811244	-0.671017	0.608435	-0.384774	-2.96834			0
1172	0	19	56.4	167.2	20.1747	105	60	68.45	3.4066	0	0	1	2	8	184.204	36	Liguanea	St. Andrew	9998	4075	4.66898	22	8.53243	Yes	1	1	6	4	5	0	1	2	2	69	11	1.10022	1.28477	-1.58125	-0.0391512	7	-1.70974	-0.811244	-0.671017	0.608435	-0.384774	-2.96834			0
1173	0	16	66.4	166.2	24.0384	102	63	74.25	2.9802	0	0	1	2	8	184.204	36	Liguanea	St. Andrew	9998	4075	4.66898	22	8.53243	Yes	1	1	6	4	5	0	1	2	2	69	11	1.10022	1.28477	-1.58125	-0.0391512	7	-1.70974	-0.811244	-0.671017	0.608435	-0.384774	-2.96834			0
1174	0	15	46	152.4	19.8056	95	61	65.15	3.0868	0	0	1	2	8	184.204	36	Liguanea	St. Andrew	9998	4075	4.66898	22	8.53243	Yes	1	1	6	4	5	0	1	2	2	69	11	1.10022	1.28477	-1.58125	-0.0391512	7	-1.70974	-0.811244	-0.671017	0.608435	-0.384774	-2.96834			0
1175	0	16	65.8	170.3	22.688	107	71	68.55	4.7924	0	0	1	2	8	184.204	36	Liguanea	St. Andrew	9998	4075	4.66898	22	8.53243	Yes	1	1	6	4	5	0	1	2	2	69	11	1.10022	1.28477	-1.58125	-0.0391512	7	-1.70974	-0.811244	-0.671017	0.608435	-0.384774	-2.96834			0
1176	0	16	51	162.7	19.2662	100	63	62.05	4.4726	0	0	1	2	8	184.204	36	Liguanea	St. Andrew	9998	4075	4.66898	22	8.53243	Yes	1	1	6	4	5	0	1	2	2	69	11	1.10022	1.28477	-1.58125	-0.0391512	7	-1.70974	-0.811244	-0.671017	0.608435	-0.384774	-2.96834			1
1177	0	18	65	170.3	22.4122	101	62	77.25	4.6858	0	0	1	2	8	184.204	36	Liguanea	St. Andrew	9998	4075	4.66898	22	8.53243	Yes	1	1	6	4	5	0	1	2	2	69	11	1.10022	1.28477	-1.58125	-0.0391512	7	-1.70974	-0.811244	-0.671017	0.608435	-0.384774	-2.96834			1
1178	1	15	50.8	160.9	19.6224	93	51	63.15	2.5538	0	0	1	2	8	199.109	36	Liguanea	St. Andrew	9998	4075	4.66898	22	8.53243	Yes	1	1	6	4	5	1	1	2	2	69	11	1.10022	1.28477	-1.58125	-0.0391512	7	-1.70974	-0.811244	-0.671017	0.608435	-0.384774	-2.96834			1
1179	1	16	62.2	179.2	19.3693	103	70	65.75	6.7112	0	0	1	2	8	199.109	36	Liguanea	St. Andrew	9998	4075	4.66898	22	8.53243	Yes	1	1	6	4	5	1	1	2	2	69	11	1.10022	1.28477	-1.58125	-0.0391512	7	-1.70974	-0.811244	-0.671017	0.608435	-0.384774	-2.96834			1
1180	1	19	76.6	179.9	23.6683	110	70	74.4	5.965	0	0	1	2	8	199.109	36	Barbican	St. Andrew	11130	2281	5.44834	26	6.67593	Yes	1	8	3	6	5	1	1	2	2	29	17	1.5274	1.48301	-2.39058	0.0961477	3	-2.68759	-0.967142	-0.561469	-0.0357291	-0.238308	-4.49024			0
1181	1	16	65.8	175.4	21.3878	99	62	65.55	2.4472	0	0	1	2	8	199.109	36	Liguanea	St. Andrew	9998	4075	4.66898	22	8.53243	Yes	1	1	6	4	5	1	1	2	2	69	11	1.10022	1.28477	-1.58125	-0.0391512	7	-1.70974	-0.811244	-0.671017	0.608435	-0.384774	-2.96834			0
1182	1	15	51.2	174.5	16.8143	94	52	61.85	2.9802	0	0	2	2	9	199.109	37	Molynes Gardens	St. Andrew	7247	5119	6.8509	18	6.18937	Yes	1	10	6	5	5	1	1	2	2	78	21	2.89775	1.3391	-0.535839	0.459509	11	-0.731895	-1.008	-0.364323	0.9833	0.231535	-0.889384			1
1183	1	18	95.5	182.1	28.7994	110	71	93.25	3.4066	0	0	3	2	9	199.109	37	Molynes Gardens	St. Andrew	7247	5119	6.8509	18	6.18937	Yes	1	10	6	5	5	1	1	2	2	78	21	2.89775	1.3391	-0.535839	0.459509	11	-0.731895	-1.008	-0.364323	0.9833	0.231535	-0.889384			0
1184	0	17	66.4	163.5	24.8389	110	70	66.55	2.9802	0	0	1	2	9	184.204	37	Molynes Gardens	St. Andrew	7247	5119	6.8509	18	6.18937	Yes	1	10	6	5	5	0	1	2	2	78	21	2.89775	1.3391	-0.535839	0.459509	11	-0.731895	-1.008	-0.364323	0.9833	0.231535	-0.889384			0
1185	0	16	54.4	149.5	24.3398	91	61	66.55	3.0868	0	0	1	2	9	184.204	37	Molynes Gardens	St. Andrew	7247	5119	6.8509	18	6.18937	Yes	1	10	6	5	5	0	1	2	2	78	21	2.89775	1.3391	-0.535839	0.459509	11	-0.731895	-1.008	-0.364323	0.9833	0.231535	-0.889384			2
1186	1	16	77.3	175.1	25.212	103	61	74.25	2.8736	0	0	3	2	9	199.109	37	Molynes Gardens	St. Andrew	7247	5119	6.8509	18	6.18937	Yes	1	10	6	5	5	1	1	2	2	78	21	2.89775	1.3391	-0.535839	0.459509	11	-0.731895	-1.008	-0.364323	0.9833	0.231535	-0.889384			1
1187	0	17	66.4	167	23.8087	100	59	72.25	3.6198	0	0	1	2	9	184.204	37	Molynes Gardens	St. Andrew	7247	5119	6.8509	18	6.18937	Yes	1	10	6	5	5	0	1	2	2	78	21	2.89775	1.3391	-0.535839	0.459509	11	-0.731895	-1.008	-0.364323	0.9833	0.231535	-0.889384			0
1188	0	15	50.8	161.8	19.4047	94	51	70.15	2.8736	0	0	1	2	9	184.204	37	Molynes Gardens	St. Andrew	7247	5119	6.8509	18	6.18937	Yes	1	10	6	5	5	0	1	2	2	78	21	2.89775	1.3391	-0.535839	0.459509	11	-0.731895	-1.008	-0.364323	0.9833	0.231535	-0.889384			2
1189	1	16	56.9	177.6	18.0396	100	60	64.25	2.4472	0	0	2	2	9	199.109	37	Molynes Gardens	St. Andrew	7247	5119	6.8509	18	6.18937	Yes	1	10	6	5	5	1	1	2	2	78	21	2.89775	1.3391	-0.535839	0.459509	11	-0.731895	-1.008	-0.364323	0.9833	0.231535	-0.889384			2
1190	0	18	59.2	165.1	21.7184	103	62	77.65	2.6604	0	0	1	2	9	184.204	37	Molynes Gardens	St. Andrew	7247	5119	6.8509	18	6.18937	Yes	1	10	6	5	5	0	1	2	2	78	21	2.89775	1.3391	-0.535839	0.459509	11	-0.731895	-1.008	-0.364323	0.9833	0.231535	-0.889384			2
1191	0	15	54.6	162.3	20.7279	110	73	67.45	3.4066	0	0	1	2	9	184.204	37	Molynes Gardens	St. Andrew	7247	5119	6.8509	18	6.18937	Yes	1	10	6	5	5	0	1	2	2	78	21	2.89775	1.3391	-0.535839	0.459509	11	-0.731895	-1.008	-0.364323	0.9833	0.231535	-0.889384			2
1192	0	15	82.4	169.2	28.7824	119	73	71.6	3.6198	0	0	3	2	10	184.204	38	Grants Pen	St. Andrew	7595	1122	11.8899	11	17.8421	Yes	1	8	12	14	5	0	1	2	2	55	34	4.47663	-0.481125	0.853885	0.604069	18	0.979343	-0.0294686	0.343965	-0.451886	0.772876	1.61483			0
1193	0	17	76	168.6	26.7361	121	72	74.55	4.1528	0	1	3	2	10	184.204	38	Grants Pen	St. Andrew	7595	1122	11.8899	11	17.8421	Yes	1	8	12	14	5	0	1	2	2	55	34	4.47663	-0.481125	0.853885	0.604069	18	0.979343	-0.0294686	0.343965	-0.451886	0.772876	1.61483			1
1194	0	15	53.6	166.2	19.4045	103	62	63.55	2.9802	0	0	1	2	10	184.204	38	Grants Pen	St. Andrew	7595	1122	11.8899	11	17.8421	Yes	1	8	12	14	5	0	1	2	2	55	34	4.47663	-0.481125	0.853885	0.604069	18	0.979343	-0.0294686	0.343965	-0.451886	0.772876	1.61483			0
1195	0	15	53.3	159.9	20.8464	100	55	64.3	2.9802	0	0	1	2	10	184.204	38	Grants Pen	St. Andrew	7595	1122	11.8899	11	17.8421	Yes	1	8	12	14	5	0	1	2	2	55	34	4.47663	-0.481125	0.853885	0.604069	18	0.979343	-0.0294686	0.343965	-0.451886	0.772876	1.61483			1
1196	0	16	72.6	154.1	30.5725	122	71	83.4	2.9802	0	1	4	2	10	184.204	38	Grants Pen	St. Andrew	7595	1122	11.8899	11	17.8421	Yes	1	8	12	14	5	0	1	2	2	55	34	4.47663	-0.481125	0.853885	0.604069	18	0.979343	-0.0294686	0.343965	-0.451886	0.772876	1.61483			2
1197	1	16	59	172.7	19.7819	107	65	69.5	3.4066	0	0	1	2	10	199.109	38	Grants Pen	St. Andrew	7595	1122	11.8899	11	17.8421	Yes	1	8	12	14	5	1	1	2	2	55	34	4.47663	-0.481125	0.853885	0.604069	18	0.979343	-0.0294686	0.343965	-0.451886	0.772876	1.61483			2
1198	1	18	73.3	172.6	24.6049	103	60	77.05	3.0868	0	0	1	2	10	199.109	38	Grants Pen	St. Andrew	7595	1122	11.8899	11	17.8421	Yes	1	8	12	14	5	1	1	2	2	55	34	4.47663	-0.481125	0.853885	0.604069	18	0.979343	-0.0294686	0.343965	-0.451886	0.772876	1.61483			0
1199	1	16	68.8	169.7	23.8905	121	71	74.45	2.9802	0	1	1	2	10	199.109	38	Grants Pen	St. Andrew	7595	1122	11.8899	11	17.8421	Yes	1	8	12	14	5	1	1	2	2	55	34	4.47663	-0.481125	0.853885	0.604069	18	0.979343	-0.0294686	0.343965	-0.451886	0.772876	1.61483			0
1200	1	15	66.6	167.7	23.6814	100	62	73.05	3.6198	0	0	1	2	10	199.109	38	Grants Pen	St. Andrew	7595	1122	11.8899	11	17.8421	Yes	1	8	12	14	5	1	1	2	2	55	34	4.47663	-0.481125	0.853885	0.604069	18	0.979343	-0.0294686	0.343965	-0.451886	0.772876	1.61483			1
1201	0	17	48.6	158.8	19.2724	113	71	63.5	2.767	0	0	1	2	10	184.204	38	Grants Pen	St. Andrew	7595	1122	11.8899	11	17.8421	Yes	1	8	12	14	5	0	1	2	2	55	34	4.47663	-0.481125	0.853885	0.604069	18	0.979343	-0.0294686	0.343965	-0.451886	0.772876	1.61483			2
1202	1	17	64.2	175.5	20.844	110	72	69.45	2.9802	0	0	1	2	10	199.109	38	Grants Pen	St. Andrew	7595	1122	11.8899	11	17.8421	Yes	1	8	12	14	5	1	1	2	2	55	34	4.47663	-0.481125	0.853885	0.604069	18	0.979343	-0.0294686	0.343965	-0.451886	0.772876	1.61483			1
1203	0	17	85	171.2	29.0009	109	67	86.55	2.9802	0	0	3	2	10	184.204	38	Grants Pen	St. Andrew	7595	1122	11.8899	11	17.8421	Yes	1	8	12	14	5	0	1	2	2	55	34	4.47663	-0.481125	0.853885	0.604069	18	0.979343	-0.0294686	0.343965	-0.451886	0.772876	1.61483			0
1204	0	18	63.8	158	25.5568	121	65	75.2	5.432	0	1	3	2	10	184.204	38	Grants Pen	St. Andrew	7595	1122	11.8899	11	17.8421	Yes	1	8	12	14	5	0	1	2	2	55	34	4.47663	-0.481125	0.853885	0.604069	18	0.979343	-0.0294686	0.343965	-0.451886	0.772876	1.61483			2
1205	0	15	71.6	167.2	25.6118	111	70	69.2	1.3812	0	0	3	2	10	184.204	38	Grants Pen	St. Andrew	7595	1122	11.8899	11	17.8421	Yes	1	8	12	14	5	0	1	2	2	55	34	4.47663	-0.481125	0.853885	0.604069	18	0.979343	-0.0294686	0.343965	-0.451886	0.772876	1.61483			1
1206	0	16	86.9	159.1	34.3304	110	71	90.6	2.3406	0	0	4	14	77	182.819	106	Bog Walk	St. Catherine	13105	189	8.31943	16	16.7016	No	0	15	11	10	5	0	1	2	14	270	36	2.74704	-0.301289	-0.5148	0.218368	13	-0.24297	-0.125244	-0.157905	-0.786895	0.179862	-1.13315			1
1207	1	18	61.6	177.4	19.5737	117	75	69.55	3.7264	4	0	1	14	77	183.15	106	Bog Walk	St. Catherine	13105	189	8.31943	16	16.7016	No	0	15	11	10	5	1	1	2	14	270	36	2.74704	-0.301289	-0.5148	0.218368	13	-0.24297	-0.125244	-0.157905	-0.786895	0.179862	-1.13315			1
1208	0	16	57.2	161.3	21.985	110	58	68.1	1.701	0	0	1	14	77	182.819	106	Bog Walk	St. Catherine	13105	189	8.31943	16	16.7016	No	0	15	11	10	5	0	1	2	14	270	36	2.74704	-0.301289	-0.5148	0.218368	13	-0.24297	-0.125244	-0.157905	-0.786895	0.179862	-1.13315			0
1209	1	16	45.2	157.1	18.3141	99	61	62.7	2.8736	0	0	2	14	77	183.15	106	Bog Walk	St. Catherine	13105	189	8.31943	16	16.7016	No	0	15	11	10	5	1	1	2	14	270	36	2.74704	-0.301289	-0.5148	0.218368	13	-0.24297	-0.125244	-0.157905	-0.786895	0.179862	-1.13315			0
1210	1	18	63.6	176.2	20.4854	117	77	69.05	2.0208	0	0	1	14	77	183.15	106	Bog Walk	St. Catherine	13105	189	8.31943	16	16.7016	No	0	15	11	10	5	1	1	2	14	270	36	2.74704	-0.301289	-0.5148	0.218368	13	-0.24297	-0.125244	-0.157905	-0.786895	0.179862	-1.13315			0
1211	1	18	81.4	191.8	22.1272	110	76	75.85	3.4066	0	0	1	14	77	183.15	106	Bog Walk	St. Catherine	13105	189	8.31943	16	16.7016	No	0	15	11	10	5	1	1	2	14	270	36	2.74704	-0.301289	-0.5148	0.218368	13	-0.24297	-0.125244	-0.157905	-0.786895	0.179862	-1.13315			1
1212	0	18	53.3	161.6	20.4101	109	70	69.5	2.0208	0	0	1	14	77	182.819	106	Bog Walk	St. Catherine	13105	189	8.31943	16	16.7016	No	0	15	11	10	5	0	1	2	14	270	36	2.74704	-0.301289	-0.5148	0.218368	13	-0.24297	-0.125244	-0.157905	-0.786895	0.179862	-1.13315			1
1213	1	19	59.1	177.4	18.7793	109	79	70.2	4.899	0	0	1	14	77	183.15	106	Bog Walk	St. Catherine	13105	189	8.31943	16	16.7016	No	0	15	11	10	5	1	1	2	14	270	36	2.74704	-0.301289	-0.5148	0.218368	13	-0.24297	-0.125244	-0.157905	-0.786895	0.179862	-1.13315			2
1214	1	18	82.3	184.1	24.2824	126	81	84.05	1.2746	0	1	1	14	77	183.15	106	Bog Walk	St. Catherine	13105	189	8.31943	16	16.7016	No	0	15	11	10	5	1	1	2	14	270	36	2.74704	-0.301289	-0.5148	0.218368	13	-0.24297	-0.125244	-0.157905	-0.786895	0.179862	-1.13315			0
1215	0	15	58.6	146.7	27.2294	119	70	80.7	4.6858	4.5	0	3	14	77	182.819	106	Bog Walk	St. Catherine	13105	189	8.31943	16	16.7016	No	0	15	11	10	5	0	1	2	14	270	36	2.74704	-0.301289	-0.5148	0.218368	13	-0.24297	-0.125244	-0.157905	-0.786895	0.179862	-1.13315			2
1216	0	19	45.9	161.5	17.5982	120	70	64.15	2.3406	0	1	2	14	77	182.819	106	Bog Walk	St. Catherine	13105	189	8.31943	16	16.7016	No	0	15	11	10	5	0	1	2	14	270	36	2.74704	-0.301289	-0.5148	0.218368	13	-0.24297	-0.125244	-0.157905	-0.786895	0.179862	-1.13315			1
1217	0	18	80.3	161.4	30.8254	111	80	86.5	3.4066	3.9	1	4	14	77	182.819	106	Bog Walk	St. Catherine	13105	189	8.31943	16	16.7016	No	0	15	11	10	5	0	1	2	14	270	36	2.74704	-0.301289	-0.5148	0.218368	13	-0.24297	-0.125244	-0.157905	-0.786895	0.179862	-1.13315			1
1218	0	18	72.6	167.1	26.0006	117	71	80.5	2.4472	4.1	0	3	14	77	182.819	106	Bog Walk	St. Catherine	13105	189	8.31943	16	16.7016	No	0	15	11	10	5	0	1	2	14	270	36	2.74704	-0.301289	-0.5148	0.218368	13	-0.24297	-0.125244	-0.157905	-0.786895	0.179862	-1.13315			2
1219	0	19	64.3	166.2	23.2782	140	68	74.35	2.0208	4.8	1	1	14	78	182.819	107	Bog Walk	St. Catherine	13105	189	8.31943	16	16.7016	No	0	15	11	10	5	0	1	2	14	270	36	2.74704	-0.301289	-0.5148	0.218368	13	-0.24297	-0.125244	-0.157905	-0.786895	0.179862	-1.13315			1
1220	1	15	46.7	167	16.745	110	61	70.5	2.8736	4.5	0	2	14	78	183.15	107	Bog Walk	St. Catherine	13105	189	8.31943	16	16.7016	No	0	15	11	10	5	1	1	2	14	270	36	2.74704	-0.301289	-0.5148	0.218368	13	-0.24297	-0.125244	-0.157905	-0.786895	0.179862	-1.13315			2
1221	0	16	56.4	168.4	19.8882	110	76	72.7	4.899	3.9	0	1	14	78	182.819	107	Bog Walk	St. Catherine	13105	189	8.31943	16	16.7016	No	0	15	11	10	5	0	1	2	14	270	36	2.74704	-0.301289	-0.5148	0.218368	13	-0.24297	-0.125244	-0.157905	-0.786895	0.179862	-1.13315			0
1222	0	15	53	178.9	16.5598	110	78	64.2	3.4066	0	0	2	14	78	182.819	107	Bog Walk	St. Catherine	13105	189	8.31943	16	16.7016	No	0	15	11	10	5	0	1	2	14	270	36	2.74704	-0.301289	-0.5148	0.218368	13	-0.24297	-0.125244	-0.157905	-0.786895	0.179862	-1.13315			0
1223	1	16	60.2	117.3	43.7523	110	71	70.85	3.0868	0	0	4	14	78	183.15	107	Bog Walk	St. Catherine	13105	189	8.31943	16	16.7016	No	0	15	11	10	5	1	1	2	14	270	36	2.74704	-0.301289	-0.5148	0.218368	13	-0.24297	-0.125244	-0.157905	-0.786895	0.179862	-1.13315			2
1224	0	15	58.1	162.1	22.1111	108	69	72.85	2.8736	4.5	0	1	14	78	182.819	107	Bog Walk	St. Catherine	13105	189	8.31943	16	16.7016	No	0	15	11	10	5	0	1	2	14	270	36	2.74704	-0.301289	-0.5148	0.218368	13	-0.24297	-0.125244	-0.157905	-0.786895	0.179862	-1.13315			1
1225	0	19	69.1	164.4	25.5667	116	62	90.3	2.3406	4.3	0	3	14	78	182.819	107	Bog Walk	St. Catherine	13105	189	8.31943	16	16.7016	No	0	15	11	10	5	0	1	2	14	270	36	2.74704	-0.301289	-0.5148	0.218368	13	-0.24297	-0.125244	-0.157905	-0.786895	0.179862	-1.13315			1
1226	0	19	77.7	171.9	26.2948	130	79	120.3	5.965	0	1	3	14	78	182.819	107	Bog Walk	St. Catherine	13105	189	8.31943	16	16.7016	No	0	15	11	10	5	0	1	2	14	270	36	2.74704	-0.301289	-0.5148	0.218368	13	-0.24297	-0.125244	-0.157905	-0.786895	0.179862	-1.13315			1
1227	0	15											14	78	182.819	107	Bog Walk	St. Catherine	13105	189	8.31943	16	16.7016	No	0	15	11	10	2	0	0	2	14	270	36	2.74704	-0.301289	-0.5148	0.218368	13	-0.24297	-0.125244	-0.157905	-0.786895	0.179862	-1.13315			0
1228	0	17	47.9	157.7	19.2607	111	78	60.7	4.6858	0	0	1	14	78	182.819	107	Bog Walk	St. Catherine	13105	189	8.31943	16	16.7016	No	0	15	11	10	5	0	1	2	14	270	36	2.74704	-0.301289	-0.5148	0.218368	13	-0.24297	-0.125244	-0.157905	-0.786895	0.179862	-1.13315			2
1229	1	17	83	182.7	24.8657	131	80	78.2	4.899	0	1	1	14	78	183.15	107	Bog Walk	St. Catherine	13105	189	8.31943	16	16.7016	No	0	15	11	10	5	1	1	2	14	270	36	2.74704	-0.301289	-0.5148	0.218368	13	-0.24297	-0.125244	-0.157905	-0.786895	0.179862	-1.13315			2
1230	0	15	48.3	165.1	17.7196	110	68	59.65	1.4878	0	0	2	14	78	182.819	107	Bog Walk	St. Catherine	13105	189	8.31943	16	16.7016	No	0	15	11	10	5	0	1	2	14	270	36	2.74704	-0.301289	-0.5148	0.218368	13	-0.24297	-0.125244	-0.157905	-0.786895	0.179862	-1.13315			0
1231	1	16	62.7	166.5	22.6172	110	80	68.55	3.5132	4	1	1	14	78	183.15	107	Bog Walk	St. Catherine	13105	189	8.31943	16	16.7016	No	0	15	11	10	5	1	1	2	14	270	36	2.74704	-0.301289	-0.5148	0.218368	13	-0.24297	-0.125244	-0.157905	-0.786895	0.179862	-1.13315			1
1232	0	15											14	78	182.819	107	Bog Walk	St. Catherine	13105	189	8.31943	16	16.7016	No	0	15	11	10	2	0	0	2	14	270	36	2.74704	-0.301289	-0.5148	0.218368	13	-0.24297	-0.125244	-0.157905	-0.786895	0.179862	-1.13315			1
1233	1	16	63.8	172.2	21.5156	125	59	72.35	3.0868	0	1	1	14	78	183.15	107	Bog Walk	St. Catherine	13105	189	8.31943	16	16.7016	No	0	15	11	10	5	1	1	2	14	270	36	2.74704	-0.301289	-0.5148	0.218368	13	-0.24297	-0.125244	-0.157905	-0.786895	0.179862	-1.13315			1
1234	0	16	49.2	160.7	19.0517	98	60	67	2.234	0	0	1	14	82	182.819	111	Greater Portmore	St. Catherine	61267	8788	39.4381	17	2.61365	No	0	9	9	12	5	0	1	2	14	284	30	0.48966	3.83011	2.54215	-1.59566	12	-0.487432	-1.30827	4.21618	2.30071	-0.594114	4.12707			2
1235	0	18	71.9	162.1	27.3629	120	60	85	3.7264	0	1	3	14	82	182.819	111	Greater Portmore	St. Catherine	61267	8788	39.4381	17	2.61365	No	0	9	9	12	5	0	1	2	14	284	30	0.48966	3.83011	2.54215	-1.59566	12	-0.487432	-1.30827	4.21618	2.30071	-0.594114	4.12707			0
1236	1	15	53.4	167.8	18.9652	110	60	68.6	3.833	0	0	1	14	82	183.15	111	Greater Portmore	St. Catherine	61267	8788	39.4381	17	2.61365	No	0	9	9	12	5	1	1	2	14	284	30	0.48966	3.83011	2.54215	-1.59566	12	-0.487432	-1.30827	4.21618	2.30071	-0.594114	4.12707			2
1237	0	17	81.7	173.4	27.1721	117	79	73.2	3.3	0	0	3	14	82	182.819	111	Greater Portmore	St. Catherine	61267	8788	39.4381	17	2.61365	No	0	9	9	12	5	0	1	2	14	284	30	0.48966	3.83011	2.54215	-1.59566	12	-0.487432	-1.30827	4.21618	2.30071	-0.594114	4.12707			2
1238	1	15	57.8	172.2	19.4922	115	57	67.1	3.4066	0	0	1	14	82	183.15	111	Greater Portmore	St. Catherine	61267	8788	39.4381	17	2.61365	No	0	9	9	12	5	1	1	2	14	284	30	0.48966	3.83011	2.54215	-1.59566	12	-0.487432	-1.30827	4.21618	2.30071	-0.594114	4.12707			1
1239	1	17	106.4	185.6	30.8877	128	78	102.5	4.4726	0	1	4	14	82	183.15	111	Greater Portmore	St. Catherine	61267	8788	39.4381	17	2.61365	No	0	9	9	12	5	1	1	2	14	284	30	0.48966	3.83011	2.54215	-1.59566	12	-0.487432	-1.30827	4.21618	2.30071	-0.594114	4.12707			1
1240	1	18	59	177.4	18.7476	122	60	68.05	5.2188	0	1	1	14	82	183.15	111	Greater Portmore	St. Catherine	61267	8788	39.4381	17	2.61365	No	0	9	9	12	5	1	1	2	14	284	30	0.48966	3.83011	2.54215	-1.59566	12	-0.487432	-1.30827	4.21618	2.30071	-0.594114	4.12707			2
1241	1	15	50.7	164.7	18.6905	108	66	68.05	3.3	0	0	1	14	82	183.15	111	Greater Portmore	St. Catherine	61267	8788	39.4381	17	2.61365	No	0	9	9	12	5	1	1	2	14	284	30	0.48966	3.83011	2.54215	-1.59566	12	-0.487432	-1.30827	4.21618	2.30071	-0.594114	4.12707			1
1242	0	19	47.9	159.3	18.8757	100	70	62.75	3.6198	4.1	0	1	14	82	182.819	111	Greater Portmore	St. Catherine	61267	8788	39.4381	17	2.61365	No	0	9	9	12	5	0	1	2	14	284	30	0.48966	3.83011	2.54215	-1.59566	12	-0.487432	-1.30827	4.21618	2.30071	-0.594114	4.12707			2
1243	0	15	53.7	167.1	19.2319	102	72	65.15		0	0	1	14	82	182.819	111	Greater Portmore	St. Catherine	61267	8788	39.4381	17	2.61365	No	0	9	9	12	5	0	1	2	14	284	30	0.48966	3.83011	2.54215	-1.59566	12	-0.487432	-1.30827	4.21618	2.30071	-0.594114	4.12707			2
1244	1	15	54	166.2	19.5493	119	75	70.25		2.7	0	1	14	82	183.15	111	Greater Portmore	St. Catherine	61267	8788	39.4381	17	2.61365	No	0	9	9	12	5	1	1	2	14	284	30	0.48966	3.83011	2.54215	-1.59566	12	-0.487432	-1.30827	4.21618	2.30071	-0.594114	4.12707			2
1245	0	19	86.8	167.6	30.9009	120	80	95.1	3.0868	0	1	4	14	82	182.819	111	Greater Portmore	St. Catherine	61267	8788	39.4381	17	2.61365	No	0	9	9	12	5	0	1	2	14	284	30	0.48966	3.83011	2.54215	-1.59566	12	-0.487432	-1.30827	4.21618	2.30071	-0.594114	4.12707			2
1246	0	18	71.6	160.4	27.8294	106	74	95.1	1.5944	0	0	3	14	82	182.819	111	Greater Portmore	St. Catherine	61267	8788	39.4381	17	2.61365	No	0	9	9	12	5	0	1	2	14	284	30	0.48966	3.83011	2.54215	-1.59566	12	-0.487432	-1.30827	4.21618	2.30071	-0.594114	4.12707			2
1247	1	17	79.8	176.8	25.5293	118	80	80			1	3	14	82	183.15	111	Greater Portmore	St. Catherine	61267	8788	39.4381	17	2.61365	No	0	9	9	12	5	1	1	2	14	284	30	0.48966	3.83011	2.54215	-1.59566	12	-0.487432	-1.30827	4.21618	2.30071	-0.594114	4.12707			1
1248	1	19	58.4	168.3	20.6179	109	78	69.05	3.4066	0	0	1	14	82	183.15	111	Greater Portmore	St. Catherine	61267	8788	39.4381	17	2.61365	No	0	9	9	12	5	1	1	2	14	284	30	0.48966	3.83011	2.54215	-1.59566	12	-0.487432	-1.30827	4.21618	2.30071	-0.594114	4.12707			2
1249	1	15	55.6	176.2	17.9087	110	71	70.75	2.0208	3.95	0	2	14	87	183.15	116	Ensom	St. Catherine	21817	4475	7.4105	19	6.68117	Yes	1	4	13	8	5	1	1	2	14	280	25	1.1459	1.30156	-0.848765	-0.137408	10	-0.976357	-0.966703	-0.285665	0.752061	-0.369114	-1.84578			2
1250	0	18	71.6	165.8	26.0462	115	69	74	3.7264	0	0	3	14	87	182.819	116	Ensom	St. Catherine	21817	4475	7.4105	19	6.68117	Yes	1	4	13	8	5	0	1	2	14	280	25	1.1459	1.30156	-0.848765	-0.137408	10	-0.976357	-0.966703	-0.285665	0.752061	-0.369114	-1.84578			2
1251	0	17	53.3	154.6	22.3002	101	62	74.15	3.5132	0	0	1	14	87	182.819	116	Ensom	St. Catherine	21817	4475	7.4105	19	6.68117	Yes	1	4	13	8	5	0	1	2	14	280	25	1.1459	1.30156	-0.848765	-0.137408	10	-0.976357	-0.966703	-0.285665	0.752061	-0.369114	-1.84578			2
1252	1	15	47.8	165.7	17.4094	115	89	62.25	4.366	0	1	2	14	87	183.15	116	Ensom	St. Catherine	21817	4475	7.4105	19	6.68117	Yes	1	4	13	8	5	1	1	2	14	280	25	1.1459	1.30156	-0.848765	-0.137408	10	-0.976357	-0.966703	-0.285665	0.752061	-0.369114	-1.84578			0
1253	1	15	77.8	159.3	30.6583	110	63	99.85	4.4726	0	0	4	14	87	183.15	116	Ensom	St. Catherine	21817	4475	7.4105	19	6.68117	Yes	1	4	13	8	5	1	1	2	14	280	25	1.1459	1.30156	-0.848765	-0.137408	10	-0.976357	-0.966703	-0.285665	0.752061	-0.369114	-1.84578			2
1254	1	17	76.3	176	24.632	150	80	97.95	2.3406	0	1	1	14	87	183.15	116	Ensom	St. Catherine	21817	4475	7.4105	19	6.68117	Yes	1	4	13	8	5	1	1	2	14	280	25	1.1459	1.30156	-0.848765	-0.137408	10	-0.976357	-0.966703	-0.285665	0.752061	-0.369114	-1.84578			1
1255	0	15	41.3	160.8	15.9727	129	70	61.55	3.4066	0	1	2	14	87	182.819	116	Ensom	St. Catherine	21817	4475	7.4105	19	6.68117	Yes	1	4	13	8	5	0	1	2	14	280	25	1.1459	1.30156	-0.848765	-0.137408	10	-0.976357	-0.966703	-0.285665	0.752061	-0.369114	-1.84578			1
1256	0	19											14	87	182.819	116	Ensom	St. Catherine	21817	4475	7.4105	19	6.68117	Yes	1	4	13	8	2	0	0	2	14	280	25	1.1459	1.30156	-0.848765	-0.137408	10	-0.976357	-0.966703	-0.285665	0.752061	-0.369114	-1.84578			1
1257	0	17	46.1	153.1	19.6676	109	70	63.4		0	0	1	14	87	182.819	116	Ensom	St. Catherine	21817	4475	7.4105	19	6.68117	Yes	1	4	13	8	5	0	1	2	14	280	25	1.1459	1.30156	-0.848765	-0.137408	10	-0.976357	-0.966703	-0.285665	0.752061	-0.369114	-1.84578			2
1258	0	19	65	165.4	23.7598	110	70	77.3	2.6604	0	0	1	14	87	182.819	116	Ensom	St. Catherine	21817	4475	7.4105	19	6.68117	Yes	1	4	13	8	5	0	1	2	14	280	25	1.1459	1.30156	-0.848765	-0.137408	10	-0.976357	-0.966703	-0.285665	0.752061	-0.369114	-1.84578			2
1259	1	17	54.9	161.6	21.0228	119	80	66.55	3.3	0	1	1	14	87	183.15	116	Ensom	St. Catherine	21817	4475	7.4105	19	6.68117	Yes	1	4	13	8	5	1	1	2	14	280	25	1.1459	1.30156	-0.848765	-0.137408	10	-0.976357	-0.966703	-0.285665	0.752061	-0.369114	-1.84578			2
1260	0	16	46.9	152.5	20.1666	110	70	69.35		0	0	1	14	87	182.819	116	Ensom	St. Catherine	21817	4475	7.4105	19	6.68117	Yes	1	4	13	8	5	0	1	2	14	280	25	1.1459	1.30156	-0.848765	-0.137408	10	-0.976357	-0.966703	-0.285665	0.752061	-0.369114	-1.84578			1
1261	0	18	52.6	162.2	19.9933	117	76	69.8	3.0868	0	0	1	14	87	182.819	116	Ensom	St. Catherine	21817	4475	7.4105	19	6.68117	Yes	1	4	13	8	5	0	1	2	14	280	25	1.1459	1.30156	-0.848765	-0.137408	10	-0.976357	-0.966703	-0.285665	0.752061	-0.369114	-1.84578			2
1262	0	17	41.3	158.6	16.4189	106	77	60			0	2	14	87	182.819	116	Ensom	St. Catherine	21817	4475	7.4105	19	6.68117	Yes	1	4	13	8	5	0	1	2	14	280	25	1.1459	1.30156	-0.848765	-0.137408	10	-0.976357	-0.966703	-0.285665	0.752061	-0.369114	-1.84578			1
1263	0	17											14	87	182.819	116	Ensom	St. Catherine	21817	4475	7.4105	19	6.68117	Yes	1	4	13	8	2	0	0	2	14	280	25	1.1459	1.30156	-0.848765	-0.137408	10	-0.976357	-0.966703	-0.285665	0.752061	-0.369114	-1.84578			1
1264	0	16	45	167.6	16.0201	96	60	61.15	2.9802	0	0	2	14	83	182.819	112	Greater Portmore	St. Catherine	61267	8788	39.4381	17	2.61365	No	0	9	9	12	5	0	1	2	14	284	30	0.48966	3.83011	2.54215	-1.59566	12	-0.487432	-1.30827	4.21618	2.30071	-0.594114	4.12707			2
1265	1	15	52.7	166.6	18.9872	108	70	70.15	3.7264	0	0	1	14	83	183.15	112	Greater Portmore	St. Catherine	61267	8788	39.4381	17	2.61365	No	0	9	9	12	5	1	1	2	14	284	30	0.48966	3.83011	2.54215	-1.59566	12	-0.487432	-1.30827	4.21618	2.30071	-0.594114	4.12707			2
1266	0	15	57	171	19.4932	102	66	73	3.5132	0	0	1	14	83	182.819	112	Greater Portmore	St. Catherine	61267	8788	39.4381	17	2.61365	No	0	9	9	12	5	0	1	2	14	284	30	0.48966	3.83011	2.54215	-1.59566	12	-0.487432	-1.30827	4.21618	2.30071	-0.594114	4.12707			2
1267	0	16	52.5	154.4	22.0224	110	75	69.4	4.0462	4.1	0	1	14	83	182.819	112	Hellshire	St. Catherine	6386	44	7.65345	18	7.33863	No	0	9	5	6	5	0	1	2	14	290	20	3.13185	0.335365	-1.05795	0.456135	11	-0.731895	-0.911493	-0.251516	-0.838959	0.311799	-2.42206			2
1268	1	17	58.3	157	23.6521	140	88	76.25	2.4472	0	1	1	14	83	183.15	112	Hellshire	St. Catherine	6386	44	7.65345	18	7.33863	No	0	9	5	6	5	1	1	2	14	290	20	3.13185	0.335365	-1.05795	0.456135	11	-0.731895	-0.911493	-0.251516	-0.838959	0.311799	-2.42206			1
1269	0	18	58.1	170.6	19.9626	116	72	75.05	3.5132	0	0	1	14	83	182.819	112	Greater Portmore	St. Catherine	61267	8788	39.4381	17	2.61365	No	0	9	9	12	5	0	1	2	14	284	30	0.48966	3.83011	2.54215	-1.59566	12	-0.487432	-1.30827	4.21618	2.30071	-0.594114	4.12707			0
1270	1	17	118.5	181.6	35.9324	127	88	107.25	2.8736	0	1	4	14	83	183.15	112	Greater Portmore	St. Catherine	61267	8788	39.4381	17	2.61365	No	0	9	9	12	5	1	1	2	14	284	30	0.48966	3.83011	2.54215	-1.59566	12	-0.487432	-1.30827	4.21618	2.30071	-0.594114	4.12707			2
1271	1	16	97.2	170.9	33.2799	127	87	89.35	1.3812	0	1	4	14	83	183.15	112	Greater Portmore	St. Catherine	61267	8788	39.4381	17	2.61365	No	0	9	9	12	5	1	1	2	14	284	30	0.48966	3.83011	2.54215	-1.59566	12	-0.487432	-1.30827	4.21618	2.30071	-0.594114	4.12707			2
1272	1	17	67.9	180	20.9568	117	76	69.2	5.0056	0	0	1	14	83	183.15	112	Greater Portmore	St. Catherine	61267	8788	39.4381	17	2.61365	No	0	9	9	12	5	1	1	2	14	284	30	0.48966	3.83011	2.54215	-1.59566	12	-0.487432	-1.30827	4.21618	2.30071	-0.594114	4.12707			2
1273	1	19	75.5	176.3	24.2908	120	78	70	2.9802	0	1	1	14	83	183.15	112	Hellshire	St. Catherine	6386	44	7.65345	18	7.33863	No	0	9	5	6	5	1	1	2	14	290	20	3.13185	0.335365	-1.05795	0.456135	11	-0.731895	-0.911493	-0.251516	-0.838959	0.311799	-2.42206			1
1274	1	17	61.1	186.5	17.5664	107	75	68.2	2.3406	0	0	2	14	83	183.15	112	Hellshire	St. Catherine	6386	44	7.65345	18	7.33863	No	0	9	5	6	5	1	1	2	14	290	20	3.13185	0.335365	-1.05795	0.456135	11	-0.731895	-0.911493	-0.251516	-0.838959	0.311799	-2.42206			2
1275	0	15	45.2	164.2	16.7646	111	77	63.15	3.6198	0	0	2	14	83	182.819	112	Greater Portmore	St. Catherine	61267	8788	39.4381	17	2.61365	No	0	9	9	12	5	0	1	2	14	284	30	0.48966	3.83011	2.54215	-1.59566	12	-0.487432	-1.30827	4.21618	2.30071	-0.594114	4.12707			2
1276	1	16	49.8	167.2	17.8138	120	77	62.7	2.0208	0	1	2	14	83	183.15	112	Greater Portmore	St. Catherine	61267	8788	39.4381	17	2.61365	No	0	9	9	12	5	1	1	2	14	284	30	0.48966	3.83011	2.54215	-1.59566	12	-0.487432	-1.30827	4.21618	2.30071	-0.594114	4.12707			2
1277	1	16	63.1	172.7	21.1565	109	75	73.35	4.0462	0	0	1	14	83	183.15	112	Greater Portmore	St. Catherine	61267	8788	39.4381	17	2.61365	No	0	9	9	12	5	1	1	2	14	284	30	0.48966	3.83011	2.54215	-1.59566	12	-0.487432	-1.30827	4.21618	2.30071	-0.594114	4.12707			2
1278	0	17	69.8	171.6	23.704	109	69	81.15	2.234	0	0	1	14	76	182.819	105	Glengoffe	St. Catherine	4092	310	6.46644	15	18.4889	Yes	1	2	4	2	5	0	1	2	14	282	8	1.95503	-0.57809	-0.515499	0.014994	14	0.0014929	0.0248439	-0.418364	-0.743448	-0.0916891	-1.22716			0
1279	0	18	50.9	153.8	21.5182	119	71	64.7		4.2	0	1	14	76	182.819	105	Glengoffe	St. Catherine	4092	310	6.46644	15	18.4889	Yes	1	2	4	2	5	0	1	2	14	282	8	1.95503	-0.57809	-0.515499	0.014994	14	0.0014929	0.0248439	-0.418364	-0.743448	-0.0916891	-1.22716			0
1280	0	17	62.1	173.6	20.6059	110	66	68.05	2.4472	0	0	1	14	76	182.819	105	Glengoffe	St. Catherine	4092	310	6.46644	15	18.4889	Yes	1	2	4	2	5	0	1	2	14	282	8	1.95503	-0.57809	-0.515499	0.014994	14	0.0014929	0.0248439	-0.418364	-0.743448	-0.0916891	-1.22716			1
1281	1	19	57.8	167.9	20.5034	129	79	69.65	4.1528	0	1	1	14	76	183.15	105	Glengoffe	St. Catherine	4092	310	6.46644	15	18.4889	Yes	1	2	4	2	5	1	1	2	14	282	8	1.95503	-0.57809	-0.515499	0.014994	14	0.0014929	0.0248439	-0.418364	-0.743448	-0.0916891	-1.22716			1
1282	0	15	50.4	155.2	20.9241	117	78	62.15	2.4472	0	0	1	14	76	182.819	105	Glengoffe	St. Catherine	4092	310	6.46644	15	18.4889	Yes	1	2	4	2	5	0	1	2	14	282	8	1.95503	-0.57809	-0.515499	0.014994	14	0.0014929	0.0248439	-0.418364	-0.743448	-0.0916891	-1.22716			1
1283	0	15	65	169.1	22.7314	110	66	73.65	3.3	0	0	1	14	76	182.819	105	Glengoffe	St. Catherine	4092	310	6.46644	15	18.4889	Yes	1	2	4	2	5	0	1	2	14	282	8	1.95503	-0.57809	-0.515499	0.014994	14	0.0014929	0.0248439	-0.418364	-0.743448	-0.0916891	-1.22716			2
1284	0	16	56.9	164.9	20.9253	110	79	72.1	3.9396	0	0	1	14	76	182.819	105	Glengoffe	St. Catherine	4092	310	6.46644	15	18.4889	Yes	1	2	4	2	5	0	1	2	14	282	8	1.95503	-0.57809	-0.515499	0.014994	14	0.0014929	0.0248439	-0.418364	-0.743448	-0.0916891	-1.22716			1
1285	0	19	56.3	158.7	22.354	119	79	78.15	2.8736	0	0	1	14	76	182.819	105	Glengoffe	St. Catherine	4092	310	6.46644	15	18.4889	Yes	1	2	4	2	5	0	1	2	14	282	8	1.95503	-0.57809	-0.515499	0.014994	14	0.0014929	0.0248439	-0.418364	-0.743448	-0.0916891	-1.22716			0
1286	1	17	70.6	178.9	22.0589	120	70	73.6	4.2594	0	1	1	14	76	183.15	105	Glengoffe	St. Catherine	4092	310	6.46644	15	18.4889	Yes	1	2	4	2	5	1	1	2	14	282	8	1.95503	-0.57809	-0.515499	0.014994	14	0.0014929	0.0248439	-0.418364	-0.743448	-0.0916891	-1.22716			1
1287	1	15	58.1	171.8	19.6847	120	60	69.1	2.234	0	1	1	14	76	183.15	105	Glengoffe	St. Catherine	4092	310	6.46644	15	18.4889	Yes	1	2	4	2	5	1	1	2	14	282	8	1.95503	-0.57809	-0.515499	0.014994	14	0.0014929	0.0248439	-0.418364	-0.743448	-0.0916891	-1.22716			1
1288	1	17	59.8	171.3	20.3792	110	78	71.5	3.7264	0	0	1	14	76	183.15	105	Glengoffe	St. Catherine	4092	310	6.46644	15	18.4889	Yes	1	2	4	2	5	1	1	2	14	282	8	1.95503	-0.57809	-0.515499	0.014994	14	0.0014929	0.0248439	-0.418364	-0.743448	-0.0916891	-1.22716			1
1289	1	17	60	161.4	23.0327	120	81	68.35		0	1	1	14	76	183.15	105	Glengoffe	St. Catherine	4092	310	6.46644	15	18.4889	Yes	1	2	4	2	5	1	1	2	14	282	8	1.95503	-0.57809	-0.515499	0.014994	14	0.0014929	0.0248439	-0.418364	-0.743448	-0.0916891	-1.22716			1
1290	1	16	44.1	162.8	16.6391	110	71	62.6	1.8076	0	0	2	14	76	183.15	105	Glengoffe	St. Catherine	4092	310	6.46644	15	18.4889	Yes	1	2	4	2	5	1	1	2	14	282	8	1.95503	-0.57809	-0.515499	0.014994	14	0.0014929	0.0248439	-0.418364	-0.743448	-0.0916891	-1.22716			0
1291	1	15	70.1	179	21.8782	107	71	74.3	2.9802	0	0	1	14	76	183.15	105	Glengoffe	St. Catherine	4092	310	6.46644	15	18.4889	Yes	1	2	4	2	5	1	1	2	14	282	8	1.95503	-0.57809	-0.515499	0.014994	14	0.0014929	0.0248439	-0.418364	-0.743448	-0.0916891	-1.22716			1
1292	0	15	51.9	160.4	20.1724	119	70	72.85	2.0208	0	0	1	14	76	182.819	105	Glengoffe	St. Catherine	4092	310	6.46644	15	18.4889	Yes	1	2	4	2	5	0	1	2	14	282	8	1.95503	-0.57809	-0.515499	0.014994	14	0.0014929	0.0248439	-0.418364	-0.743448	-0.0916891	-1.22716			2
1293	0	15	60.1	165.1	22.0486	107	70	66.7	5.2188	0	0	1	14	80	182.819	109	Browns Hall	St. Catherine	5698	180	8.81348	14	19.8815	No	0	1	1	0	5	0	1	2	14	273	2	0.351	-0.669954	-0.264866	-0.622254	15	0.245955	0.141788	-0.0884606	-0.790127	-0.641655	-1.1325			0
1294	0	16	50.2	157.5	20.2368	121	85	61.05	4.1528	0	1	1	14	80	182.819	109	Browns Hall	St. Catherine	5698	180	8.81348	14	19.8815	No	0	1	1	0	5	0	1	2	14	273	2	0.351	-0.669954	-0.264866	-0.622254	15	0.245955	0.141788	-0.0884606	-0.790127	-0.641655	-1.1325			0
1295	1	19	64.5	180.2	19.8632	108	77	81.4	5.2188	3.8	0	1	14	80	183.15	109	Browns Hall	St. Catherine	5698	180	8.81348	14	19.8815	No	0	1	1	0	5	1	1	2	14	273	2	0.351	-0.669954	-0.264866	-0.622254	15	0.245955	0.141788	-0.0884606	-0.790127	-0.641655	-1.1325			1
1296	1	18	50.9	172.5	17.1056	113	77	76.1	2.767	0	0	2	14	80	183.15	109	Browns Hall	St. Catherine	5698	180	8.81348	14	19.8815	No	0	1	1	0	5	1	1	2	14	273	2	0.351	-0.669954	-0.264866	-0.622254	15	0.245955	0.141788	-0.0884606	-0.790127	-0.641655	-1.1325			0
1297	0	15	45.5	152.5	19.5646	117	80	55.8	2.3406	0	1	1	14	80	182.819	109	Browns Hall	St. Catherine	5698	180	8.81348	14	19.8815	No	0	1	1	0	5	0	1	2	14	273	2	0.351	-0.669954	-0.264866	-0.622254	15	0.245955	0.141788	-0.0884606	-0.790127	-0.641655	-1.1325			0
1298	1	15	52.3	160	20.4297	109	77	68.5	4.1528	0	0	1	14	80	183.15	109	Browns Hall	St. Catherine	5698	180	8.81348	14	19.8815	No	0	1	1	0	5	1	1	2	14	273	2	0.351	-0.669954	-0.264866	-0.622254	15	0.245955	0.141788	-0.0884606	-0.790127	-0.641655	-1.1325			0
1299	0	15	56.7	162.5	21.4722	115	77	74.5	6.2848	0	0	1	14	80	182.819	109	Browns Hall	St. Catherine	5698	180	8.81348	14	19.8815	No	0	1	1	0	5	0	1	2	14	273	2	0.351	-0.669954	-0.264866	-0.622254	15	0.245955	0.141788	-0.0884606	-0.790127	-0.641655	-1.1325			1
1300	0	17	63.6	167.7	22.6147	123	84	88.7	6.1782	4.7	1	1	14	80	182.819	109	Browns Hall	St. Catherine	5698	180	8.81348	14	19.8815	No	0	1	1	0	5	0	1	2	14	273	2	0.351	-0.669954	-0.264866	-0.622254	15	0.245955	0.141788	-0.0884606	-0.790127	-0.641655	-1.1325			2
1301	1	15	50.9	165.2	18.6508	109	67	68.5	3.6198	0	0	1	14	80	183.15	109	Browns Hall	St. Catherine	5698	180	8.81348	14	19.8815	No	0	1	1	0	5	1	1	2	14	273	2	0.351	-0.669954	-0.264866	-0.622254	15	0.245955	0.141788	-0.0884606	-0.790127	-0.641655	-1.1325			0
1302	0	18	61.4	173.5	20.3971	119	84	81.2	5.1122	4.2	1	1	14	80	182.819	109	Browns Hall	St. Catherine	5698	180	8.81348	14	19.8815	No	0	1	1	0	5	0	1	2	14	273	2	0.351	-0.669954	-0.264866	-0.622254	15	0.245955	0.141788	-0.0884606	-0.790127	-0.641655	-1.1325			0
1303	0	15	52.2	162.5	19.768	111	69	61.2	3.6198	0	0	1	14	80	182.819	109	Browns Hall	St. Catherine	5698	180	8.81348	14	19.8815	No	0	1	1	0	5	0	1	2	14	273	2	0.351	-0.669954	-0.264866	-0.622254	15	0.245955	0.141788	-0.0884606	-0.790127	-0.641655	-1.1325			0
1304	0	16	56.2	165.1	20.6178	117	76	75.25	5.1122	0	0	1	14	80	182.819	109	Browns Hall	St. Catherine	5698	180	8.81348	14	19.8815	No	0	1	1	0	5	0	1	2	14	273	2	0.351	-0.669954	-0.264866	-0.622254	15	0.245955	0.141788	-0.0884606	-0.790127	-0.641655	-1.1325			0
1305	1	19	65.9	162.6	24.9255	119	84	86.3	1.3812	0	1	1	14	80	183.15	109	Browns Hall	St. Catherine	5698	180	8.81348	14	19.8815	No	0	1	1	0	5	1	1	2	14	273	2	0.351	-0.669954	-0.264866	-0.622254	15	0.245955	0.141788	-0.0884606	-0.790127	-0.641655	-1.1325			1
1306	1	17	56.8	170.8	19.4703	109	67	76.65	6.2848	0	0	1	14	80	183.15	109	Browns Hall	St. Catherine	5698	180	8.81348	14	19.8815	No	0	1	1	0	5	1	1	2	14	273	2	0.351	-0.669954	-0.264866	-0.622254	15	0.245955	0.141788	-0.0884606	-0.790127	-0.641655	-1.1325			0
1307	0	19	61.3	160	23.9453	115	78	75.25	3.6198	0	0	1	14	80	182.819	109	Browns Hall	St. Catherine	5698	180	8.81348	14	19.8815	No	0	1	1	0	5	0	1	2	14	273	2	0.351	-0.669954	-0.264866	-0.622254	15	0.245955	0.141788	-0.0884606	-0.790127	-0.641655	-1.1325			1
1308	1	15	65.3	166.9	23.4423	109	72	70.35	4.6858	0	0	1	14	72	183.15	101	Cumberland	St. Catherine	8837	8640	8.7085	18	2.01075	Yes	1	2	4	4	5	1	1	2	14	278	10	1.13161	2.32542	-0.151925	-0.133191	11	-0.731895	-1.3589	-0.103217	2.24757	-0.374013	-0.320452			1
1309	0	19	83.4	163.7	31.1221	117	74	92.05	5.2188	4.3	0	4	14	72	182.819	101	Cumberland	St. Catherine	8837	8640	8.7085	18	2.01075	Yes	1	2	4	4	5	0	1	2	14	278	10	1.13161	2.32542	-0.151925	-0.133191	11	-0.731895	-1.3589	-0.103217	2.24757	-0.374013	-0.320452			1
1310	1	16	58.6	166	21.2658	109	67	67.5	3.6198	0	0	1	14	72	183.15	101	Cumberland	St. Catherine	8837	8640	8.7085	18	2.01075	Yes	1	2	4	4	5	1	1	2	14	278	10	1.13161	2.32542	-0.151925	-0.133191	11	-0.731895	-1.3589	-0.103217	2.24757	-0.374013	-0.320452			2
1311	0	16	50.7	152.5	21.8006	107	72	58	4.0462	0	0	1	14	72	182.819	101	Cumberland	St. Catherine	8837	8640	8.7085	18	2.01075	Yes	1	2	4	4	5	0	1	2	14	278	10	1.13161	2.32542	-0.151925	-0.133191	11	-0.731895	-1.3589	-0.103217	2.24757	-0.374013	-0.320452			2
1312	0	19	44.2	157.1	17.9089	110	66	63.05	1.9142	0	0	2	14	72	182.819	101	Cumberland	St. Catherine	8837	8640	8.7085	18	2.01075	Yes	1	2	4	4	5	0	1	2	14	278	10	1.13161	2.32542	-0.151925	-0.133191	11	-0.731895	-1.3589	-0.103217	2.24757	-0.374013	-0.320452			2
1313	0	19	69.8	162.3	26.4983	110	79	76.95	3.9396	0	0	3	14	72	182.819	101	Cumberland	St. Catherine	8837	8640	8.7085	18	2.01075	Yes	1	2	4	4	5	0	1	2	14	278	10	1.13161	2.32542	-0.151925	-0.133191	11	-0.731895	-1.3589	-0.103217	2.24757	-0.374013	-0.320452			1
1314	0	17	69.4	169.1	24.2701	100	55	78.25	3.4066	0	0	1	14	72	182.819	101	Cumberland	St. Catherine	8837	8640	8.7085	18	2.01075	Yes	1	2	4	4	5	0	1	2	14	278	10	1.13161	2.32542	-0.151925	-0.133191	11	-0.731895	-1.3589	-0.103217	2.24757	-0.374013	-0.320452			2
1315	0	15	53	169.8	18.3823	107	69	64	1.8076	0	0	2	14	72	182.819	101	Cumberland	St. Catherine	8837	8640	8.7085	18	2.01075	Yes	1	2	4	4	5	0	1	2	14	278	10	1.13161	2.32542	-0.151925	-0.133191	11	-0.731895	-1.3589	-0.103217	2.24757	-0.374013	-0.320452			2
1316	0	18	45.3	151.3	19.7888	109	79	64.5	3.833	0	0	1	14	72	182.819	101	Cumberland	St. Catherine	8837	8640	8.7085	18	2.01075	Yes	1	2	4	4	5	0	1	2	14	278	10	1.13161	2.32542	-0.151925	-0.133191	11	-0.731895	-1.3589	-0.103217	2.24757	-0.374013	-0.320452			2
1317	1	17	93.6	179.4	29.0824	109	68	90	3.3	0	0	3	14	72	183.15	101	Cumberland	St. Catherine	8837	8640	8.7085	18	2.01075	Yes	1	2	4	4	5	1	1	2	14	278	10	1.13161	2.32542	-0.151925	-0.133191	11	-0.731895	-1.3589	-0.103217	2.24757	-0.374013	-0.320452			1
1318	0	16	94.7	163.5	35.4254	107	69	91.25	4.0462	4.8	0	4	14	72	182.819	101	Cumberland	St. Catherine	8837	8640	8.7085	18	2.01075	Yes	1	2	4	4	5	0	1	2	14	278	10	1.13161	2.32542	-0.151925	-0.133191	11	-0.731895	-1.3589	-0.103217	2.24757	-0.374013	-0.320452			2
1319	0	17	87.4	172.4	29.4061	140	39	102.4	4.366	5.6	1	3	14	72	182.819	101	Cumberland	St. Catherine	8837	8640	8.7085	18	2.01075	Yes	1	2	4	4	5	0	1	2	14	278	10	1.13161	2.32542	-0.151925	-0.133191	11	-0.731895	-1.3589	-0.103217	2.24757	-0.374013	-0.320452			2
1320	1	16	67.2	174.1	22.1703	117	75	72.5	2.0208	0	0	1	14	72	183.15	101	Cumberland	St. Catherine	8837	8640	8.7085	18	2.01075	Yes	1	2	4	4	5	1	1	2	14	278	10	1.13161	2.32542	-0.151925	-0.133191	11	-0.731895	-1.3589	-0.103217	2.24757	-0.374013	-0.320452			2
1321	1	16	63.8	171.4	21.717	100	68	70	1.9142	0	0	1	14	72	183.15	101	Cumberland	St. Catherine	8837	8640	8.7085	18	2.01075	Yes	1	2	4	4	5	1	1	2	14	278	10	1.13161	2.32542	-0.151925	-0.133191	11	-0.731895	-1.3589	-0.103217	2.24757	-0.374013	-0.320452			2
1322	1	16	87.6	166.7	31.5234	123	79	85.35	5.1122	0	1	4	14	73	183.15	102	Cumberland	St. Catherine	8837	8640	8.7085	18	2.01075	Yes	1	2	4	4	5	1	1	2	14	278	10	1.13161	2.32542	-0.151925	-0.133191	11	-0.731895	-1.3589	-0.103217	2.24757	-0.374013	-0.320452			1
1323	0	18	75.1	161.7	28.7223	107	67	77.2	5.432	0	0	3	14	73	182.819	102	Cumberland	St. Catherine	8837	8640	8.7085	18	2.01075	Yes	1	2	4	4	5	0	1	2	14	278	10	1.13161	2.32542	-0.151925	-0.133191	11	-0.731895	-1.3589	-0.103217	2.24757	-0.374013	-0.320452			2
1324	1	15	89.3	195.4	23.3885	130	67	41.15	5.2188	0	1	1	14	73	183.15	102	Cumberland	St. Catherine	8837	8640	8.7085	18	2.01075	Yes	1	2	4	4	5	1	1	2	14	278	10	1.13161	2.32542	-0.151925	-0.133191	11	-0.731895	-1.3589	-0.103217	2.24757	-0.374013	-0.320452			2
1325	0	17	67.5	164	25.0967	109	69	66	3.4066	0	0	3	14	73	182.819	102	Cumberland	St. Catherine	8837	8640	8.7085	18	2.01075	Yes	1	2	4	4	5	0	1	2	14	278	10	1.13161	2.32542	-0.151925	-0.133191	11	-0.731895	-1.3589	-0.103217	2.24757	-0.374013	-0.320452			0
1326	1	17	86.8	187.6	24.6635	129	84	81.3	4.7924	0	1	1	14	73	183.15	102	Cumberland	St. Catherine	8837	8640	8.7085	18	2.01075	Yes	1	2	4	4	5	1	1	2	14	278	10	1.13161	2.32542	-0.151925	-0.133191	11	-0.731895	-1.3589	-0.103217	2.24757	-0.374013	-0.320452			2
1327	1	15	58.9	164.7	21.7134	116	56	69.4	4.1528	0	0	1	14	73	183.15	102	Cumberland	St. Catherine	8837	8640	8.7085	18	2.01075	Yes	1	2	4	4	5	1	1	2	14	278	10	1.13161	2.32542	-0.151925	-0.133191	11	-0.731895	-1.3589	-0.103217	2.24757	-0.374013	-0.320452			2
1328	0	16	77.2	157.5	31.1212	103	61	89.05	5.0056	0	0	4	14	79	182.819	108	Browns Hall	St. Catherine	5698	180	8.81348	14	19.8815	No	0	1	1	0	5	0	1	2	14	273	2	0.351	-0.669954	-0.264866	-0.622254	15	0.245955	0.141788	-0.0884606	-0.790127	-0.641655	-1.1325			1
1329	0	19	53.5	162.5	20.2604	109	76	75.2	3.0868	0	0	1	14	79	182.819	108	Browns Hall	St. Catherine	5698	180	8.81348	14	19.8815	No	0	1	1	0	5	0	1	2	14	273	2	0.351	-0.669954	-0.264866	-0.622254	15	0.245955	0.141788	-0.0884606	-0.790127	-0.641655	-1.1325			0
1330	0	18	59.6	176.1	19.2189	119	79	62.45	4.5792	0	0	1	14	79	182.819	108	Browns Hall	St. Catherine	5698	180	8.81348	14	19.8815	No	0	1	1	0	5	0	1	2	14	273	2	0.351	-0.669954	-0.264866	-0.622254	15	0.245955	0.141788	-0.0884606	-0.790127	-0.641655	-1.1325			1
1331	0	15	68.2	137.2	36.2307	120	70	79.8	5.2188	0	1	4	14	79	182.819	108	Browns Hall	St. Catherine	5698	180	8.81348	14	19.8815	No	0	1	1	0	5	0	1	2	14	273	2	0.351	-0.669954	-0.264866	-0.622254	15	0.245955	0.141788	-0.0884606	-0.790127	-0.641655	-1.1325			0
1332	0	16	90.1	164.1	33.4586	131	99	91.45	4.5792	0	1	4	14	79	182.819	108	Browns Hall	St. Catherine	5698	180	8.81348	14	19.8815	No	0	1	1	0	5	0	1	2	14	273	2	0.351	-0.669954	-0.264866	-0.622254	15	0.245955	0.141788	-0.0884606	-0.790127	-0.641655	-1.1325			0
1333	0	15	48.8	155.7	20.1299	109	69	61.8	4.5792	0	0	1	14	79	182.819	108	Browns Hall	St. Catherine	5698	180	8.81348	14	19.8815	No	0	1	1	0	5	0	1	2	14	273	2	0.351	-0.669954	-0.264866	-0.622254	15	0.245955	0.141788	-0.0884606	-0.790127	-0.641655	-1.1325			0
1334	0	17	52.2	172.5	17.5425	108	67	62.2	4.5792	0	0	2	14	79	182.819	108	Kitson Town	St. Catherine	12651	147	8.69958	11	18.2995	No	0	7	9	9	5	0	1	2	14	293	25	1.97613	-0.886568	0.296486	-0.0945585	18	0.979343	0.00893472	-0.104471	-0.801976	-0.0844567	-0.00262585			1
1335	1	15	53.6	168.5	18.8784	107	66	61.8	4.366	0	0	1	14	79	183.15	108	Kitson Town	St. Catherine	12651	147	8.69958	11	18.2995	No	0	7	9	9	5	1	1	2	14	293	25	1.97613	-0.886568	0.296486	-0.0945585	18	0.979343	0.00893472	-0.104471	-0.801976	-0.0844567	-0.00262585			1
1336	0	15	50	152.5	21.4996	109	69	62.1	5.2188	0	0	1	14	79	182.819	108	Kitson Town	St. Catherine	12651	147	8.69958	11	18.2995	No	0	7	9	9	5	0	1	2	14	293	25	1.97613	-0.886568	0.296486	-0.0945585	18	0.979343	0.00893472	-0.104471	-0.801976	-0.0844567	-0.00262585			1
1337	1	15	76.5	173.5	25.4134	123	80	79	3.3	0	1	3	14	86	183.15	115	Ensom	St. Catherine	21817	4475	7.4105	19	6.68117	Yes	1	4	13	8	5	1	1	2	14	280	25	1.1459	1.30156	-0.848765	-0.137408	10	-0.976357	-0.966703	-0.285665	0.752061	-0.369114	-1.84578			2
1338	1	15	62.8	173.4	20.8863	122	75	70	1.2746	3.9	1	1	14	86	183.15	115	Ensom	St. Catherine	21817	4475	7.4105	19	6.68117	Yes	1	4	13	8	5	1	1	2	14	280	25	1.1459	1.30156	-0.848765	-0.137408	10	-0.976357	-0.966703	-0.285665	0.752061	-0.369114	-1.84578			2
1339	0	16	56.3	163.7	21.0093	111	67	70.3	4.1528	0	0	1	14	86	182.819	115	Ensom	St. Catherine	21817	4475	7.4105	19	6.68117	Yes	1	4	13	8	5	0	1	2	14	280	25	1.1459	1.30156	-0.848765	-0.137408	10	-0.976357	-0.966703	-0.285665	0.752061	-0.369114	-1.84578			1
1340	0	18	61.6	155	25.64	120	70	70.45	2.767	0	1	3	14	86	182.819	115	Ensom	St. Catherine	21817	4475	7.4105	19	6.68117	Yes	1	4	13	8	5	0	1	2	14	280	25	1.1459	1.30156	-0.848765	-0.137408	10	-0.976357	-0.966703	-0.285665	0.752061	-0.369114	-1.84578			2
1341	1	17	65.2	169.7	22.6404	118	72	71.2	3.833	0	0	1	14	86	183.15	115	Ensom	St. Catherine	21817	4475	7.4105	19	6.68117	Yes	1	4	13	8	5	1	1	2	14	280	25	1.1459	1.30156	-0.848765	-0.137408	10	-0.976357	-0.966703	-0.285665	0.752061	-0.369114	-1.84578			2
1342	0	16	44.2	151.1	19.3595	108	65	56.5	3.833	0	0	1	14	86	182.819	115	Ensom	St. Catherine	21817	4475	7.4105	19	6.68117	Yes	1	4	13	8	5	0	1	2	14	280	25	1.1459	1.30156	-0.848765	-0.137408	10	-0.976357	-0.966703	-0.285665	0.752061	-0.369114	-1.84578			2
1343	1	18	63.9	172.3	21.5244	105	68	70	2.9802	0	0	1	14	86	183.15	115	Ensom	St. Catherine	21817	4475	7.4105	19	6.68117	Yes	1	4	13	8	5	1	1	2	14	280	25	1.1459	1.30156	-0.848765	-0.137408	10	-0.976357	-0.966703	-0.285665	0.752061	-0.369114	-1.84578			1
1344	1	19	66.5	184.5	19.5357	104	77	67.45			0	1	14	86	183.15	115	Ensom	St. Catherine	21817	4475	7.4105	19	6.68117	Yes	1	4	13	8	5	1	1	2	14	280	25	1.1459	1.30156	-0.848765	-0.137408	10	-0.976357	-0.966703	-0.285665	0.752061	-0.369114	-1.84578			0
1345	0	15	48	161.5	18.4033	113	70	59			0	2	14	86	182.819	115	Ensom	St. Catherine	21817	4475	7.4105	19	6.68117	Yes	1	4	13	8	5	0	1	2	14	280	25	1.1459	1.30156	-0.848765	-0.137408	10	-0.976357	-0.966703	-0.285665	0.752061	-0.369114	-1.84578			2
1346	0	18	45.1	166.9	16.1906	101	75	59	2.767	3.9	0	2	14	86	182.819	115	Ensom	St. Catherine	21817	4475	7.4105	19	6.68117	Yes	1	4	13	8	5	0	1	2	14	280	25	1.1459	1.30156	-0.848765	-0.137408	10	-0.976357	-0.966703	-0.285665	0.752061	-0.369114	-1.84578			2
1347	0	15	73.8	168.9	25.87	110	79	84.05	3.1934	0	0	3	14	75	182.819	104	Harkers Hall	St. Catherine	4421	149	8.19474	11	24.3929	No	0	1	1	0	5	0	1	2	14	289	2	0.452386	-1.24881	0.257518	-0.619345	18	0.979343	0.520623	-0.175432	-0.801258	-0.606893	-0.0836171			0
1348	0	18	59.5	164.4	22.0147	119	78	70.15	3.833	0	0	1	14	75	182.819	104	Harkers Hall	St. Catherine	4421	149	8.19474	11	24.3929	No	0	1	1	0	5	0	1	2	14	289	2	0.452386	-1.24881	0.257518	-0.619345	18	0.979343	0.520623	-0.175432	-0.801258	-0.606893	-0.0836171			0
1349	0	15	52.4	157.2	21.2044	116	79	66.6	2.4472	0	0	1	14	75	182.819	104	Harkers Hall	St. Catherine	4421	149	8.19474	11	24.3929	No	0	1	1	0	5	0	1	2	14	289	2	0.452386	-1.24881	0.257518	-0.619345	18	0.979343	0.520623	-0.175432	-0.801258	-0.606893	-0.0836171			0
1350	1	16	65.9	176.6	21.1302	110	68	70.25	5.2188	0	0	1	14	75	183.15	104	Harkers Hall	St. Catherine	4421	149	8.19474	11	24.3929	No	0	1	1	0	5	1	1	2	14	289	2	0.452386	-1.24881	0.257518	-0.619345	18	0.979343	0.520623	-0.175432	-0.801258	-0.606893	-0.0836171			1
1351	0	16	65.9	166.1	23.8862	110	79	72	3.4066	0	0	1	14	75	182.819	104	Harewood	St. Catherine	1376	108	8.64811	10	28.4836	No	0	1	0	0	5	0	1	2	14	288	1	0.726744	-1.54725	0.547872	-0.586897	19	1.22381	0.864143	-0.111705	-0.815979	-0.512826	0.647438			0
1352	0	15	60.6	169.5	21.0928	102	60	75.55	1.9142	0	0	1	14	75	182.819	104	Glengoffe	St. Catherine	4092	310	6.46644	15	18.4889	Yes	1	2	4	2	5	0	1	2	14	282	8	1.95503	-0.57809	-0.515499	0.014994	14	0.0014929	0.0248439	-0.418364	-0.743448	-0.0916891	-1.22716			0
1353	0	19	53.8	161.4	20.6526	100	69	70.2			0	1	14	75	182.819	104	Glengoffe	St. Catherine	4092	310	6.46644	15	18.4889	Yes	1	2	4	2	5	0	1	2	14	282	8	1.95503	-0.57809	-0.515499	0.014994	14	0.0014929	0.0248439	-0.418364	-0.743448	-0.0916891	-1.22716			1
1354	0	15	60.1	160.1	23.4472	120	61	87.5	1.8076	0	1	1	14	75	182.819	104	Glengoffe	St. Catherine	4092	310	6.46644	15	18.4889	Yes	1	2	4	2	5	0	1	2	14	282	8	1.95503	-0.57809	-0.515499	0.014994	14	0.0014929	0.0248439	-0.418364	-0.743448	-0.0916891	-1.22716			1
1355	0	15	60.3	163.5	22.557	110	71	67.1	2.1274	0	0	1	14	75	182.819	104	Glengoffe	St. Catherine	4092	310	6.46644	15	18.4889	Yes	1	2	4	2	5	0	1	2	14	282	8	1.95503	-0.57809	-0.515499	0.014994	14	0.0014929	0.0248439	-0.418364	-0.743448	-0.0916891	-1.22716			1
1356	0	15	52.6	161	20.2924	110	69	59.75	1.8076	0	0	1	14	75	182.819	104	Glengoffe	St. Catherine	4092	310	6.46644	15	18.4889	Yes	1	2	4	2	5	0	1	2	14	282	8	1.95503	-0.57809	-0.515499	0.014994	14	0.0014929	0.0248439	-0.418364	-0.743448	-0.0916891	-1.22716			0
1357	0	15	53.2	166.1	19.2829	129	80	68.35	1.4878	0	1	1	14	75	182.819	104	Glengoffe	St. Catherine	4092	310	6.46644	15	18.4889	Yes	1	2	4	2	5	0	1	2	14	282	8	1.95503	-0.57809	-0.515499	0.014994	14	0.0014929	0.0248439	-0.418364	-0.743448	-0.0916891	-1.22716			1
1358	0	16	58.3	171.9	19.7295	93	60	73.3	3.9396	0	0	1	14	75	182.819	104	Glengoffe	St. Catherine	4092	310	6.46644	15	18.4889	Yes	1	2	4	2	5	0	1	2	14	282	8	1.95503	-0.57809	-0.515499	0.014994	14	0.0014929	0.0248439	-0.418364	-0.743448	-0.0916891	-1.22716			0
1359	1	16	59.8	161.5	22.9275	113	52	71.05	2.8736	0	0	1	14	84	183.15	113	St. John's East	St. Catherine	11651	4996	11.8208	9	14.7215	Yes	1	4	14	10	5	1	1	2	14	301	28	2.40323	0.211708	1.44341	-0.029848	20	1.46827	-0.291521	0.334248	0.939135	0.0619802	2.51211			0
1360	0	15	48.4	100.5	47.9196	111	79	64.2	2.6604	0	0	4	14	84	182.819	113	St. John's East	St. Catherine	11651	4996	11.8208	9	14.7215	Yes	1	4	14	10	5	0	1	2	14	301	28	2.40323	0.211708	1.44341	-0.029848	20	1.46827	-0.291521	0.334248	0.939135	0.0619802	2.51211			1
1361	1	16	82.5	167.5	29.4052	109	61	91.4			0	3	14	84	183.15	113	Willodene	St. Catherine	9912	3046	8.68223	18	6.37986	Yes	1	4	13	8	5	1	1	2	14	306	25	2.5222	1.01832	-0.663639	0.245618	11	-0.731895	-0.992005	-0.10691	0.238956	0.10277	-1.48908			0
1362	1	16	55.4	165.1	20.3243	117	63	69.25	3.1934	0	0	1	14	84	183.15	113	Willodene	St. Catherine	9912	3046	8.68223	18	6.37986	Yes	1	4	13	8	5	1	1	2	14	306	25	2.5222	1.01832	-0.663639	0.245618	11	-0.731895	-0.992005	-0.10691	0.238956	0.10277	-1.48908			0
1363	1	19	57.2	173.4	19.0238	159	40	70.55	6.498	0	1	1	14	84	183.15	113	St. John's East	St. Catherine	11651	4996	11.8208	9	14.7215	Yes	1	4	14	10	5	1	1	2	14	301	28	2.40323	0.211708	1.44341	-0.029848	20	1.46827	-0.291521	0.334248	0.939135	0.0619802	2.51211			0
1364	1	17	59.8	170.2	20.6434	112	69	73.15	3.7264	0	0	1	14	84	183.15	113	St. John's East	St. Catherine	11651	4996	11.8208	9	14.7215	Yes	1	4	14	10	5	1	1	2	14	301	28	2.40323	0.211708	1.44341	-0.029848	20	1.46827	-0.291521	0.334248	0.939135	0.0619802	2.51211			2
1365	1	16	60.1	176.2	19.3581	110	71	68.15	3.0868	4.1	0	1	14	85	183.15	114	St. John's East	St. Catherine	11651	4996	11.8208	9	14.7215	Yes	1	4	14	10	5	1	1	2	14	301	28	2.40323	0.211708	1.44341	-0.029848	20	1.46827	-0.291521	0.334248	0.939135	0.0619802	2.51211			2
1366	1	15	64.4	172.2	21.718	115	56	71.75	2.9802	0	0	1	14	85	183.15	114	St. John's East	St. Catherine	11651	4996	11.8208	9	14.7215	Yes	1	4	14	10	5	1	1	2	14	301	28	2.40323	0.211708	1.44341	-0.029848	20	1.46827	-0.291521	0.334248	0.939135	0.0619802	2.51211			2
1367	0	17	66.4	160.4	25.8083	100	80	83.55	3.833	0	1	3	14	85	182.819	114	St. John's East	St. Catherine	11651	4996	11.8208	9	14.7215	Yes	1	4	14	10	5	0	1	2	14	301	28	2.40323	0.211708	1.44341	-0.029848	20	1.46827	-0.291521	0.334248	0.939135	0.0619802	2.51211			1
1368	1	15	63.4	171.8	21.4804	111	55	72.35	1.9142	0	0	1	14	85	183.15	114	St. John's East	St. Catherine	11651	4996	11.8208	9	14.7215	Yes	1	4	14	10	5	1	1	2	14	301	28	2.40323	0.211708	1.44341	-0.029848	20	1.46827	-0.291521	0.334248	0.939135	0.0619802	2.51211			2
1369	1	15	53.4	171	18.262	110	80	69.25	5.0056	0	1	2	14	85	183.15	114	St. John's East	St. Catherine	11651	4996	11.8208	9	14.7215	Yes	1	4	14	10	5	1	1	2	14	301	28	2.40323	0.211708	1.44341	-0.029848	20	1.46827	-0.291521	0.334248	0.939135	0.0619802	2.51211			2
1370	1	17	52	169	18.2066	103	70	65.8	4.1528	0	0	2	14	85	183.15	114	Willodene	St. Catherine	9912	3046	8.68223	18	6.37986	Yes	1	4	13	8	5	1	1	2	14	306	25	2.5222	1.01832	-0.663639	0.245618	11	-0.731895	-0.992005	-0.10691	0.238956	0.10277	-1.48908			1
1371	1	16	52.1	166.4	18.8162	114	60	62.55	2.0208	0	0	1	14	85	183.15	114	St. John's East	St. Catherine	11651	4996	11.8208	9	14.7215	Yes	1	4	14	10	5	1	1	2	14	301	28	2.40323	0.211708	1.44341	-0.029848	20	1.46827	-0.291521	0.334248	0.939135	0.0619802	2.51211			1
1372	0	17	56.6	154.3	23.773	104	54	74.35	5.0056	0	0	1	14	85	182.819	114	Waterhouse	St. Andrew	11447	1575	8.28092	9	24.6036	Yes	1	12	6	16	5	0	1	2	2	113	34	2.97021	-1.15598	0.951222	0.195473	20	1.46827	0.538319	-0.163318	-0.28923	0.256379	1.81042			2
1373	0	18	54.6	168.2	19.2993	106	69	66	4.1528	0	0	1	14	85	182.819	114	St. John's East	St. Catherine	11651	4996	11.8208	9	14.7215	Yes	1	4	14	10	5	0	1	2	14	301	28	2.40323	0.211708	1.44341	-0.029848	20	1.46827	-0.291521	0.334248	0.939135	0.0619802	2.51211			1
1374	0	19	66.8	160.6	25.8991	110	59	80.95	2.8736	4	0	3	14	85	182.819	114	St. John's East	St. Catherine	11651	4996	11.8208	9	14.7215	Yes	1	4	14	10	5	0	1	2	14	301	28	2.40323	0.211708	1.44341	-0.029848	20	1.46827	-0.291521	0.334248	0.939135	0.0619802	2.51211			2
1375	0	15	57	162.1	21.6925	114	62	63	3.9396	0	0	1	14	85	182.819	114	St. John's East	St. Catherine	11651	4996	11.8208	9	14.7215	Yes	1	4	14	10	5	0	1	2	14	301	28	2.40323	0.211708	1.44341	-0.029848	20	1.46827	-0.291521	0.334248	0.939135	0.0619802	2.51211			1
1376	0	15	44.8	157.4	18.0829	104	60	63.2			0	2	14	85	182.819	114	St. John's East	St. Catherine	11651	4996	11.8208	9	14.7215	Yes	1	4	14	10	5	0	1	2	14	301	28	2.40323	0.211708	1.44341	-0.029848	20	1.46827	-0.291521	0.334248	0.939135	0.0619802	2.51211			1
1377	1	17	55.2	172.7	18.5078	139	59	67.4	2.6604	0	1	1	14	85	183.15	114	St. John's East	St. Catherine	11651	4996	11.8208	9	14.7215	Yes	1	4	14	10	5	1	1	2	14	301	28	2.40323	0.211708	1.44341	-0.029848	20	1.46827	-0.291521	0.334248	0.939135	0.0619802	2.51211			1
1378	1	15	50.4	169.8	17.4806	110	80	64.15	3.3	0	1	2	14	85	183.15	114	St. John's East	St. Catherine	11651	4996	11.8208	9	14.7215	Yes	1	4	14	10	5	1	1	2	14	301	28	2.40323	0.211708	1.44341	-0.029848	20	1.46827	-0.291521	0.334248	0.939135	0.0619802	2.51211			1
1379	0	16	56.3	171.3	19.1864	110	68	68.05	3.0868	0	0	1	14	84	182.819	113	St. John's East	St. Catherine	11651	4996	11.8208	9	14.7215	Yes	1	4	14	10	5	0	1	2	14	301	28	2.40323	0.211708	1.44341	-0.029848	20	1.46827	-0.291521	0.334248	0.939135	0.0619802	2.51211			2
1380	0	16	57.2	118.1	41.0106	108	69	70.85			0	4	14	84	182.819	113	Willodene	St. Catherine	9912	3046	8.68223	18	6.37986	Yes	1	4	13	8	5	0	1	2	14	306	25	2.5222	1.01832	-0.663639	0.245618	11	-0.731895	-0.992005	-0.10691	0.238956	0.10277	-1.48908			0
1381	0	15	41.6	155.7	17.16	107	70	60.5	2.3406	0	0	2	14	84	182.819	113	Spanish Town Central	St. Catherine	31314	1259	13.9033	14	18.0256	No	0	18	25	19	5	0	1	2	14	300	62	1.97995	-0.0789984	0.374006	-0.273394	15	0.245955	-0.0140613	0.626969	-0.402694	-0.0831481	0.373021			1
1382	0	15	69.3	153.4	29.4498	111	70	64.1	2.0208	0	0	3	14	84	182.819	113	St. John's East	St. Catherine	11651	4996	11.8208	9	14.7215	Yes	1	4	14	10	5	0	1	2	14	301	28	2.40323	0.211708	1.44341	-0.029848	20	1.46827	-0.291521	0.334248	0.939135	0.0619802	2.51211			0
1383	1	16	59.3	174.5	19.4744	111	74	69.1	2.8736	0	0	1	14	84	183.15	113	St. John's East	St. Catherine	11651	4996	11.8208	9	14.7215	Yes	1	4	14	10	5	1	1	2	14	301	28	2.40323	0.211708	1.44341	-0.029848	20	1.46827	-0.291521	0.334248	0.939135	0.0619802	2.51211			0
1384	0	18	59.3	162.6	22.4292	113	73	68.35	3.1934	0	0	1	14	84	182.819	113	St. John's East	St. Catherine	11651	4996	11.8208	9	14.7215	Yes	1	4	14	10	5	0	1	2	14	301	28	2.40323	0.211708	1.44341	-0.029848	20	1.46827	-0.291521	0.334248	0.939135	0.0619802	2.51211			0
1385	1	19	61.4	170.2	21.1958	109	66	81.7	3.5132	0	0	1	14	84	183.15	113	St. John's East	St. Catherine	11651	4996	11.8208	9	14.7215	Yes	1	4	14	10	5	1	1	2	14	301	28	2.40323	0.211708	1.44341	-0.029848	20	1.46827	-0.291521	0.334248	0.939135	0.0619802	2.51211			0
1386	0	16	54.9	160	21.4453	119	77	73.05	3.5132	0	0	1	14	84	182.819	113	St. John's East	St. Catherine	11651	4996	11.8208	9	14.7215	Yes	1	4	14	10	5	0	1	2	14	301	28	2.40323	0.211708	1.44341	-0.029848	20	1.46827	-0.291521	0.334248	0.939135	0.0619802	2.51211			0
1387	1	18	69.2	175.2	22.5444	123	73	81.5	3.9396	0	1	1	14	84	183.15	113	St. John's East	St. Catherine	11651	4996	11.8208	9	14.7215	Yes	1	4	14	10	5	1	1	2	14	301	28	2.40323	0.211708	1.44341	-0.029848	20	1.46827	-0.291521	0.334248	0.939135	0.0619802	2.51211			0
1388	1	16	56.7	172.2	19.1213	107	67	65			0	1	14	74	183.15	103	Greater Portmore	St. Catherine	61267	8788	39.4381	17	2.61365	No	0	9	9	12	5	1	1	2	14	284	30	0.48966	3.83011	2.54215	-1.59566	12	-0.487432	-1.30827	4.21618	2.30071	-0.594114	4.12707			2
1389	1	15	52.1	167.9	18.4815	107	77	68.25	3.5132	0	0	2	14	74	183.15	103	Greater Portmore	St. Catherine	61267	8788	39.4381	17	2.61365	No	0	9	9	12	5	1	1	2	14	284	30	0.48966	3.83011	2.54215	-1.59566	12	-0.487432	-1.30827	4.21618	2.30071	-0.594114	4.12707			1
1390	0	15	76.5	165.8	27.8287	115	79	84	4.0462	0	0	3	14	74	182.819	103	Greater Portmore	St. Catherine	61267	8788	39.4381	17	2.61365	No	0	9	9	12	5	0	1	2	14	284	30	0.48966	3.83011	2.54215	-1.59566	12	-0.487432	-1.30827	4.21618	2.30071	-0.594114	4.12707			2
1391	1	17	55.1	164.8	20.2879	135	40	66.25	2.4472	0	1	1	14	74	183.15	103	Greater Portmore	St. Catherine	61267	8788	39.4381	17	2.61365	No	0	9	9	12	5	1	1	2	14	284	30	0.48966	3.83011	2.54215	-1.59566	12	-0.487432	-1.30827	4.21618	2.30071	-0.594114	4.12707			2
1392	0	16	58.8	158.8	23.3172	115	71	70.2	3.4066	0	0	1	14	74	182.819	103	Greater Portmore	St. Catherine	61267	8788	39.4381	17	2.61365	No	0	9	9	12	5	0	1	2	14	284	30	0.48966	3.83011	2.54215	-1.59566	12	-0.487432	-1.30827	4.21618	2.30071	-0.594114	4.12707			2
1393	0	19	48.6	157.4	19.6167	99	67	61.4	3.0868	0	0	1	14	74	182.819	103	Greater Portmore	St. Catherine	61267	8788	39.4381	17	2.61365	No	0	9	9	12	5	0	1	2	14	284	30	0.48966	3.83011	2.54215	-1.59566	12	-0.487432	-1.30827	4.21618	2.30071	-0.594114	4.12707			1
1394	0	18	61.1	175	19.951	108	68	66.3			0	1	14	74	182.819	103	Greater Portmore	St. Catherine	61267	8788	39.4381	17	2.61365	No	0	9	9	12	5	0	1	2	14	284	30	0.48966	3.83011	2.54215	-1.59566	12	-0.487432	-1.30827	4.21618	2.30071	-0.594114	4.12707			1
1395	1	15	52.6	156.6	21.4488	106	74	64.15	3.833	0	0	1	14	74	183.15	103	Greater Portmore	St. Catherine	61267	8788	39.4381	17	2.61365	No	0	9	9	12	5	1	1	2	14	284	30	0.48966	3.83011	2.54215	-1.59566	12	-0.487432	-1.30827	4.21618	2.30071	-0.594114	4.12707			0
1396	1	15	98.6	161.7	37.71	119	80	109.15	4.7924	0	1	4	14	74	183.15	103	Greater Portmore	St. Catherine	61267	8788	39.4381	17	2.61365	No	0	9	9	12	5	1	1	2	14	284	30	0.48966	3.83011	2.54215	-1.59566	12	-0.487432	-1.30827	4.21618	2.30071	-0.594114	4.12707			2
1397	1	19	81.4	186.4	23.4279	137	85	75.35	4.5792	0	1	1	14	74	183.15	103	Greater Portmore	St. Catherine	61267	8788	39.4381	17	2.61365	No	0	9	9	12	5	1	1	2	14	284	30	0.48966	3.83011	2.54215	-1.59566	12	-0.487432	-1.30827	4.21618	2.30071	-0.594114	4.12707			1
1398	0	16	61.1	159.4	24.0472	108	67	76.15	2.8736	0	0	1	14	74	182.819	103	Greater Portmore	St. Catherine	61267	8788	39.4381	17	2.61365	No	0	9	9	12	5	0	1	2	14	284	30	0.48966	3.83011	2.54215	-1.59566	12	-0.487432	-1.30827	4.21618	2.30071	-0.594114	4.12707			2
1399	0	16	62.7	162.4	23.7736	107	75	74.3	4.1528	0	0	1	14	74	182.819	103	Greater Portmore	St. Catherine	61267	8788	39.4381	17	2.61365	No	0	9	9	12	5	0	1	2	14	284	30	0.48966	3.83011	2.54215	-1.59566	12	-0.487432	-1.30827	4.21618	2.30071	-0.594114	4.12707			2
1400	0	16	48.8	172.6	16.3809	107	65	59.45	3.0868	0	0	2	14	74	182.819	103	Greater Portmore	St. Catherine	61267	8788	39.4381	17	2.61365	No	0	9	9	12	5	0	1	2	14	284	30	0.48966	3.83011	2.54215	-1.59566	12	-0.487432	-1.30827	4.21618	2.30071	-0.594114	4.12707			2
1401	0	15	47.4	165.7	17.2637	108	58	60.2	2.9802	0	0	2	14	74	182.819	103	Greater Portmore	St. Catherine	61267	8788	39.4381	17	2.61365	No	0	9	9	12	5	0	1	2	14	284	30	0.48966	3.83011	2.54215	-1.59566	12	-0.487432	-1.30827	4.21618	2.30071	-0.594114	4.12707			0
1402	0	17	55	172.6	18.4621	109	78	69.25	3.5132	0	0	2	14	74	182.819	103	Greater Portmore	St. Catherine	61267	8788	39.4381	17	2.61365	No	0	9	9	12	5	0	1	2	14	284	30	0.48966	3.83011	2.54215	-1.59566	12	-0.487432	-1.30827	4.21618	2.30071	-0.594114	4.12707			1
1403	0	16	62.1	162.4	23.5461	100	64	66.9	2.4472	4.7	0	1	14	81	182.819	110	Greater Portmore	St. Catherine	61267	8788	39.4381	17	2.61365	No	0	9	9	12	5	0	1	2	14	284	30	0.48966	3.83011	2.54215	-1.59566	12	-0.487432	-1.30827	4.21618	2.30071	-0.594114	4.12707			2
1404	1	16	62.8	182.4	18.876	118	70	69.95	3.833	0	0	1	14	81	183.15	110	Greater Portmore	St. Catherine	61267	8788	39.4381	17	2.61365	No	0	9	9	12	5	1	1	2	14	284	30	0.48966	3.83011	2.54215	-1.59566	12	-0.487432	-1.30827	4.21618	2.30071	-0.594114	4.12707			2
1405	0	15	47.4	158.8	18.7965	108	66	61.95	1.701	0	0	1	14	81	182.819	110	Greater Portmore	St. Catherine	61267	8788	39.4381	17	2.61365	No	0	9	9	12	5	0	1	2	14	284	30	0.48966	3.83011	2.54215	-1.59566	12	-0.487432	-1.30827	4.21618	2.30071	-0.594114	4.12707			2
1406	1	15	59.2	185.1	17.2786	119	70	67.05			0	2	14	81	183.15	110	Greater Portmore	St. Catherine	61267	8788	39.4381	17	2.61365	No	0	9	9	12	5	1	1	2	14	284	30	0.48966	3.83011	2.54215	-1.59566	12	-0.487432	-1.30827	4.21618	2.30071	-0.594114	4.12707			2
1407	1	18	74.2	186.6	21.3099	117	70	68.6	3.833	0	0	1	14	81	183.15	110	Greater Portmore	St. Catherine	61267	8788	39.4381	17	2.61365	No	0	9	9	12	5	1	1	2	14	284	30	0.48966	3.83011	2.54215	-1.59566	12	-0.487432	-1.30827	4.21618	2.30071	-0.594114	4.12707			2
1408	1	17	79.5	184.5	23.3547	117	76	76.1	3.833	0	0	1	14	81	183.15	110	Greater Portmore	St. Catherine	61267	8788	39.4381	17	2.61365	No	0	9	9	12	5	1	1	2	14	284	30	0.48966	3.83011	2.54215	-1.59566	12	-0.487432	-1.30827	4.21618	2.30071	-0.594114	4.12707			2
1409	1	18	54	167.2	19.3162	103	69	67.5	4.0462	0	0	1	14	81	183.15	110	Greater Portmore	St. Catherine	61267	8788	39.4381	17	2.61365	No	0	9	9	12	5	1	1	2	14	284	30	0.48966	3.83011	2.54215	-1.59566	12	-0.487432	-1.30827	4.21618	2.30071	-0.594114	4.12707			1
1410	1	17	56.1	174.7	18.3813	117	72	64	3.6198	0	0	2	14	81	183.15	110	Greater Portmore	St. Catherine	61267	8788	39.4381	17	2.61365	No	0	9	9	12	5	1	1	2	14	284	30	0.48966	3.83011	2.54215	-1.59566	12	-0.487432	-1.30827	4.21618	2.30071	-0.594114	4.12707			2
1411	1	15	64.4	174.1	21.2465	130	90	70.5	3.6198	0	1	1	14	81	183.15	110	Greater Portmore	St. Catherine	61267	8788	39.4381	17	2.61365	No	0	9	9	12	5	1	1	2	14	284	30	0.48966	3.83011	2.54215	-1.59566	12	-0.487432	-1.30827	4.21618	2.30071	-0.594114	4.12707			2
1412	1	18	70.3	179.1	21.9161	126	88	71.25	3.3	0	1	1	14	81	183.15	110	Greater Portmore	St. Catherine	61267	8788	39.4381	17	2.61365	No	0	9	9	12	5	1	1	2	14	284	30	0.48966	3.83011	2.54215	-1.59566	12	-0.487432	-1.30827	4.21618	2.30071	-0.594114	4.12707			2
1413	1	17	66.3	181.5	20.1261	118	127	69.45	1.3812	0	1	1	14	81	183.15	110	Greater Portmore	St. Catherine	61267	8788	39.4381	17	2.61365	No	0	9	9	12	5	1	1	2	14	284	30	0.48966	3.83011	2.54215	-1.59566	12	-0.487432	-1.30827	4.21618	2.30071	-0.594114	4.12707			2
1414	0	18	55.1	161	21.2569	93	67	66	1.4878	0	0	1	14	81	182.819	110	Greater Portmore	St. Catherine	61267	8788	39.4381	17	2.61365	No	0	9	9	12	5	0	1	2	14	284	30	0.48966	3.83011	2.54215	-1.59566	12	-0.487432	-1.30827	4.21618	2.30071	-0.594114	4.12707			2
1415	0	17	71.5	159.3	28.1757	108	69	80.15	1.8076	0	0	3	14	81	182.819	110	Greater Portmore	St. Catherine	61267	8788	39.4381	17	2.61365	No	0	9	9	12	5	0	1	2	14	284	30	0.48966	3.83011	2.54215	-1.59566	12	-0.487432	-1.30827	4.21618	2.30071	-0.594114	4.12707			1
1416	1	17	67.9	169.5	23.6336	115	87	73.5			1	1	14	81	183.15	110	Greater Portmore	St. Catherine	61267	8788	39.4381	17	2.61365	No	0	9	9	12	5	1	1	2	14	284	30	0.48966	3.83011	2.54215	-1.59566	12	-0.487432	-1.30827	4.21618	2.30071	-0.594114	4.12707			2
1417	0	19	63	173.5	20.9287	108	65	72.3		0	0	1	14	73	182.819	102	West Cumberland	St. Catherine	4044	8653	6.4244	18	2.50945	No	0	2	0	0	5	0	1	2	14	305	2	0.49456	2.1755	-0.3766	-0.252686	11	-0.731895	-1.31702	-0.424273	2.25224	-0.592434	-0.813382			0
1418	0	15	63.7	160.4	24.7589	106	78	70.3	3.1934	0	0	1	14	73	182.819	102	West Cumberland	St. Catherine	4044	8653	6.4244	18	2.50945	No	0	2	0	0	5	0	1	2	14	305	2	0.49456	2.1755	-0.3766	-0.252686	11	-0.731895	-1.31702	-0.424273	2.25224	-0.592434	-0.813382			2
1419	0	16	51.2	162.7	19.3417	115	74	65.3	3.5132	0	0	1	14	73	182.819	102	West Cumberland	St. Catherine	4044	8653	6.4244	18	2.50945	No	0	2	0	0	5	0	1	2	14	305	2	0.49456	2.1755	-0.3766	-0.252686	11	-0.731895	-1.31702	-0.424273	2.25224	-0.592434	-0.813382			2
1420	1	17	75.6	171.1	25.8239	107	73	79.2	3.5132	0	0	3	14	73	183.15	102	West Cumberland	St. Catherine	4044	8653	6.4244	18	2.50945	No	0	2	0	0	5	1	1	2	14	305	2	0.49456	2.1755	-0.3766	-0.252686	11	-0.731895	-1.31702	-0.424273	2.25224	-0.592434	-0.813382			2
1421	1	17	57.1	173.2	19.0345	110	76	62.35	1.3812	0	0	1	14	73	183.15	102	West Cumberland	St. Catherine	4044	8653	6.4244	18	2.50945	No	0	2	0	0	5	1	1	2	14	305	2	0.49456	2.1755	-0.3766	-0.252686	11	-0.731895	-1.31702	-0.424273	2.25224	-0.592434	-0.813382			1
1422	1	17	55.5	178.7	17.3798	124	87	65.25	5.5386	0	1	2	14	73	183.15	102	West Cumberland	St. Catherine	4044	8653	6.4244	18	2.50945	No	0	2	0	0	5	1	1	2	14	305	2	0.49456	2.1755	-0.3766	-0.252686	11	-0.731895	-1.31702	-0.424273	2.25224	-0.592434	-0.813382			1
1423	1	16	70.3	171.3	23.9575	117	57	71.35	1.8076	0	0	1	14	73	183.15	102	West Cumberland	St. Catherine	4044	8653	6.4244	18	2.50945	No	0	2	0	0	5	1	1	2	14	305	2	0.49456	2.1755	-0.3766	-0.252686	11	-0.731895	-1.31702	-0.424273	2.25224	-0.592434	-0.813382			2
1424	0	17	45.5	161.3	17.4881	108	58	59.25	4.5792	0	0	2	14	73	182.819	102	West Cumberland	St. Catherine	4044	8653	6.4244	18	2.50945	No	0	2	0	0	5	0	1	2	14	305	2	0.49456	2.1755	-0.3766	-0.252686	11	-0.731895	-1.31702	-0.424273	2.25224	-0.592434	-0.813382			2
1425	1	16	61.6	165.2	22.5715	120	79	71.6	3.833	0	1	1	14	75	183.15	104	Glengoffe	St. Catherine	4092	310	6.46644	15	18.4889	Yes	1	2	4	2	5	1	1	2	14	282	8	1.95503	-0.57809	-0.515499	0.014994	14	0.0014929	0.0248439	-0.418364	-0.743448	-0.0916891	-1.22716			0
1426	1	17	65.4	177.5	20.7578	110	70	72.3	3.9396	0	0	1	14	75	183.15	104	Harkers Hall	St. Catherine	4421	149	8.19474	11	24.3929	No	0	1	1	0	5	1	1	2	14	289	2	0.452386	-1.24881	0.257518	-0.619345	18	0.979343	0.520623	-0.175432	-0.801258	-0.606893	-0.0836171			0
1427	1	16	61.6	167.8	21.8775	100	75	73.3	2.767	0	0	1	3	23	163.222	51	Rowlandsfield	St. Thomas	786	188	5.88235	11	41.0253	No	0	0	0	0	5	1	1	2	3	129	0	0	-2.24466	0.345836	-0.803079	18	0.979343	1.91732	-0.500464	-0.787254	-0.762	0.846944			1
1428	0	18	49.4	154.4	20.722	96	76	69.65			0	1	3	23	124.412	51	Amity Hall	St. Thomas	854	35	7.19755	10	39.7579	No	0	1	0	0	5	0	1	2	3	120	1	1.17096	-2.22831	0.659445	-0.47168	19	1.22381	1.81089	-0.315598	-0.842191	-0.36052	1.51638			0
1429	1	17				96	71	72.5			0		3	23	163.222	51	Rowlandsfield	St. Thomas	786	188	5.88235	11	41.0253	No	0	0	0	0	4	1	1	2	3	129	0	0	-2.24466	0.345836	-0.803079	18	0.979343	1.91732	-0.500464	-0.787254	-0.762	0.846944			1
1430	1	18	66	173.8	21.8496	123	79	71.1			1	1	3	23	163.222	51	Amity Hall	St. Thomas	854	35	7.19755	10	39.7579	No	0	1	0	0	5	1	1	2	3	120	1	1.17096	-2.22831	0.659445	-0.47168	19	1.22381	1.81089	-0.315598	-0.842191	-0.36052	1.51638			2
1431	0	15	51.1	171.4	17.394	121	68	63.15	4.366	0	1	2	3	23	124.412	51	Rowlandsfield	St. Thomas	786	188	5.88235	11	41.0253	No	0	0	0	0	5	0	1	2	3	129	0	0	-2.24466	0.345836	-0.803079	18	0.979343	1.91732	-0.500464	-0.787254	-0.762	0.846944			0
1432	0	15	43.3	167	15.5258	119	77	57.4	3.6198	0	0	2	3	23	124.412	51	Rowlandsfield	St. Thomas	786	188	5.88235	11	41.0253	No	0	0	0	0	5	0	1	2	3	129	0	0	-2.24466	0.345836	-0.803079	18	0.979343	1.91732	-0.500464	-0.787254	-0.762	0.846944			1
1433	1	18	61.2	177.1	19.5126	118	84	68.45	3.0868	0	1	1	3	23	163.222	51	Rowlandsfield	St. Thomas	786	188	5.88235	11	41.0253	No	0	0	0	0	5	1	1	2	3	129	0	0	-2.24466	0.345836	-0.803079	18	0.979343	1.91732	-0.500464	-0.787254	-0.762	0.846944			0
1434	1	18	63.4	177.3	20.1684	149	77	69.85	4.0462	0	1	1	3	23	163.222	51	Amity Hall	St. Thomas	854	35	7.19755	10	39.7579	No	0	1	0	0	5	1	1	2	3	120	1	1.17096	-2.22831	0.659445	-0.47168	19	1.22381	1.81089	-0.315598	-0.842191	-0.36052	1.51638			0
1435	0	17	71.1	167.4	25.3722	109	70	76.6	3.833	0	0	3	3	23	124.412	51	Rowlandsfield	St. Thomas	786	188	5.88235	11	41.0253	No	0	0	0	0	5	0	1	2	3	129	0	0	-2.24466	0.345836	-0.803079	18	0.979343	1.91732	-0.500464	-0.787254	-0.762	0.846944			0
1436	0	15	76.2	178.8	23.8353	115	84	77.3			1	1	3	23	124.412	51	Rowlandsfield	St. Thomas	786	188	5.88235	11	41.0253	No	0	0	0	0	5	0	1	2	3	129	0	0	-2.24466	0.345836	-0.803079	18	0.979343	1.91732	-0.500464	-0.787254	-0.762	0.846944			0
1437	1	15	62.4	171.2	21.2901	129	74	73.7	4.1528	0	1	1	3	23	163.222	51	Winchester	St. Thomas	1342	82	5.55556	11	39.1	No	0	2	0	0	5	1	1	2	3	133	2	1.49031	-2.16661	0.377749	-0.288893	18	0.979343	1.75564	-0.546399	-0.825315	-0.251025	1.11225			0
1438	0	15	54	154.5	22.6223	117	75	71.6	3.5132	0	0	1	3	23	124.412	51	Rowlandsfield	St. Thomas	786	188	5.88235	11	41.0253	No	0	0	0	0	5	0	1	2	3	129	0	0	-2.24466	0.345836	-0.803079	18	0.979343	1.91732	-0.500464	-0.787254	-0.762	0.846944			0
1439	0	17	45	157.7	18.0946	102	70	62.6	4.1528	0	0	2	3	23	124.412	51	Rowlandsfield	St. Thomas	786	188	5.88235	11	41.0253	No	0	0	0	0	5	0	1	2	3	129	0	0	-2.24466	0.345836	-0.803079	18	0.979343	1.91732	-0.500464	-0.787254	-0.762	0.846944			0
1440	0	17	66.3	169.5	23.0767	115	79	79.35	3.7264	0	0	1	3	23	124.412	51	Rowlandsfield	St. Thomas	786	188	5.88235	11	41.0253	No	0	0	0	0	5	0	1	2	3	129	0	0	-2.24466	0.345836	-0.803079	18	0.979343	1.91732	-0.500464	-0.787254	-0.762	0.846944			0
1441	0	15	52.2	158.6	20.7522	94	56	67.2	4.4726	0	0	1	3	24	124.412	52	Spring Bank	St. Thomas	313	79	0.442478	12	51	No	0	0	0	0	5	0	1	2	3	131	0	0	-2.97697	-0.0963326	-0.655167	17	0.73488	2.75494	-1.2651	-0.826392	-0.762	0.636325			0
1442	0	17	79.2	165.2	29.0205	108	76	87.25	3.833	0	0	3	3	24	124.412	52	Spring Bank	St. Thomas	313	79	0.442478	12	51	No	0	0	0	0	5	0	1	2	3	131	0	0	-2.97697	-0.0963326	-0.655167	17	0.73488	2.75494	-1.2651	-0.826392	-0.762	0.636325			0
1443	1	15	170.2	175.2	55.4487	137	42	73.65	3.6198	0	1	4	3	24	163.222	52	Spring Bank	St. Thomas	313	79	0.442478	12	51	No	0	0	0	0	5	1	1	2	3	131	0	0	-2.97697	-0.0963326	-0.655167	17	0.73488	2.75494	-1.2651	-0.826392	-0.762	0.636325			0
1444	1	16	61.5	173.2	20.5012	117	69	72.25	4.6858	0	0	1	3	24	163.222	52	Spring Bank	St. Thomas	313	79	0.442478	12	51	No	0	0	0	0	5	1	1	2	3	131	0	0	-2.97697	-0.0963326	-0.655167	17	0.73488	2.75494	-1.2651	-0.826392	-0.762	0.636325			0
1445	0	17	77	171.3	26.2407	102	68	80.6	3.9396	0	0	3	3	24	124.412	52	Spring Bank	St. Thomas	313	79	0.442478	12	51	No	0	0	0	0	5	0	1	2	3	131	0	0	-2.97697	-0.0963326	-0.655167	17	0.73488	2.75494	-1.2651	-0.826392	-0.762	0.636325			0
1446	1	17	75.4	175.3	24.5362	125	78	73.35	3.833	0	1	1	3	24	163.222	52	Bath	St. Thomas	1648	230	9.34657	13	34.1516	No	0	0	0	0	5	1	1	2	3	121	0	0	-1.48959	0.186628	-0.876018	16	0.490418	1.34011	-0.0135295	-0.772173	-0.762	0.282824			1
1447	0	17	72.7	160.2	28.3276	119	83	81.55	4.2594	0	1	3	3	24	124.412	52	Spring Bank	St. Thomas	313	79	0.442478	12	51	No	0	0	0	0	5	0	1	2	3	131	0	0	-2.97697	-0.0963326	-0.655167	17	0.73488	2.75494	-1.2651	-0.826392	-0.762	0.636325			0
1448	0	15	54.6	163.5	20.4248	117	79	69.4	4.2594	0	0	1	3	24	124.412	52	Spring Bank	St. Thomas	313	79	0.442478	12	51	No	0	0	0	0	5	0	1	2	3	131	0	0	-2.97697	-0.0963326	-0.655167	17	0.73488	2.75494	-1.2651	-0.826392	-0.762	0.636325			0
1449	1	18	67.7	173.2	22.568	118	68	75.25	4.1528	0	0	1	3	24	163.222	52	Johnson Mountain	St. Thomas	161	10	4.8	13	51	No	0	0	0	0	5	1	1	2	3	124	0	0	-2.66032	0.0943527	-0.8253	16	0.490418	2.75494	-0.652601	-0.851168	-0.762	0.979586			0
1450	0	17	74.8	166.2	27.0794	117	67	83.05	4.6858	5.7	0	3	3	24	124.412	52	Spring Bank	St. Thomas	313	79	0.442478	12	51	No	0	0	0	0	5	0	1	2	3	131	0	0	-2.97697	-0.0963326	-0.655167	17	0.73488	2.75494	-1.2651	-0.826392	-0.762	0.636325			0
1451	1	15	60.5	177.9	19.1163	118	69	74.55	4.2594	0	0	1	3	24	163.222	52	Spring Bank	St. Thomas	313	79	0.442478	12	51	No	0	0	0	0	5	1	1	2	3	131	0	0	-2.97697	-0.0963326	-0.655167	17	0.73488	2.75494	-1.2651	-0.826392	-0.762	0.636325			0
1452	1	16	54	173.2	18.0011	115	70	72.6	4.5792	0	0	2	3	24	163.222	52	Spring Bank	St. Thomas	313	79	0.442478	12	51	No	0	0	0	0	5	1	1	2	3	131	0	0	-2.97697	-0.0963326	-0.655167	17	0.73488	2.75494	-1.2651	-0.826392	-0.762	0.636325			0
1453	0	18	50.5	159.5	19.8504	98	58	69.75	4.899	0	0	1	3	24	124.412	52	Spring Bank	St. Thomas	313	79	0.442478	12	51	No	0	0	0	0	5	0	1	2	3	131	0	0	-2.97697	-0.0963326	-0.655167	17	0.73488	2.75494	-1.2651	-0.826392	-0.762	0.636325			0
1454	1	15	69.5	189.2	19.4152	127	80	70.8	3.9396	0	1	1	3	24	163.222	52	Spring Bank	St. Thomas	313	79	0.442478	12	51	No	0	0	0	0	5	1	1	2	3	131	0	0	-2.97697	-0.0963326	-0.655167	17	0.73488	2.75494	-1.2651	-0.826392	-0.762	0.636325			0
1455	0	16	54.6	164.2	20.251	98	59	67.85	4.0462	2	0	1	3	24	124.412	52	Spring Bank	St. Thomas	313	79	0.442478	12	51	No	0	0	0	0	5	0	1	2	3	131	0	0	-2.97697	-0.0963326	-0.655167	17	0.73488	2.75494	-1.2651	-0.826392	-0.762	0.636325			0
1456	1	15	64.1	174.6	21.0266	119	76	69.3	4.6858	0	0	1	3	25	163.222	53	Seaforth	St. Thomas	5544	1264	7.53854	14	17.2365	No	0	5	1	3	5	1	1	2	3	130	9	1.62338	-0.374287	-0.193689	-0.126284	15	0.245955	-0.0803271	-0.267669	-0.400899	-0.205403	-0.708342			2
1457	0	17	59.3	174.2	19.5415	114	70	68.4	4.1528	0	0	1	3	25	124.412	53	Seaforth	St. Thomas	5544	1264	7.53854	14	17.2365	No	0	5	1	3	5	0	1	2	3	130	9	1.62338	-0.374287	-0.193689	-0.126284	15	0.245955	-0.0803271	-0.267669	-0.400899	-0.205403	-0.708342			1
1458	1	15	91.3	174.4	30.0177	131	78	95.55	3.833	0	1	4	3	25	163.222	53	Seaforth	St. Thomas	5544	1264	7.53854	14	17.2365	No	0	5	1	3	5	1	1	2	3	130	9	1.62338	-0.374287	-0.193689	-0.126284	15	0.245955	-0.0803271	-0.267669	-0.400899	-0.205403	-0.708342			1
1459	0	19	54.5	159.6	21.3959	106	71	74.25	4.0462	4.7	0	1	3	25	124.412	53	Seaforth	St. Thomas	5544	1264	7.53854	14	17.2365	No	0	5	1	3	5	0	1	2	3	130	9	1.62338	-0.374287	-0.193689	-0.126284	15	0.245955	-0.0803271	-0.267669	-0.400899	-0.205403	-0.708342			1
1460	0	16	62.8	169.5	21.8585	100	59	70.05	4.2594	0	0	1	3	25	124.412	53	Seaforth	St. Thomas	5544	1264	7.53854	14	17.2365	No	0	5	1	3	5	0	1	2	3	130	9	1.62338	-0.374287	-0.193689	-0.126284	15	0.245955	-0.0803271	-0.267669	-0.400899	-0.205403	-0.708342			2
1461	0	16	70.3	159.8	27.5297	120	93	88.7	3.833	0	1	3	3	25	124.412	53	Seaforth	St. Thomas	5544	1264	7.53854	14	17.2365	No	0	5	1	3	5	0	1	2	3	130	9	1.62338	-0.374287	-0.193689	-0.126284	15	0.245955	-0.0803271	-0.267669	-0.400899	-0.205403	-0.708342			0
1462	1	17	75.3	185.4	21.9066	114	78	71.55	4.2594	0	0	1	3	25	163.222	53	Seaforth	St. Thomas	5544	1264	7.53854	14	17.2365	No	0	5	1	3	5	1	1	2	3	130	9	1.62338	-0.374287	-0.193689	-0.126284	15	0.245955	-0.0803271	-0.267669	-0.400899	-0.205403	-0.708342			0
1463	1	19	54.3	170.2	18.7448	107	71	64.8	4.0462	0	0	1	3	25	163.222	53	Seaforth	St. Thomas	5544	1264	7.53854	14	17.2365	No	0	5	1	3	5	1	1	2	3	130	9	1.62338	-0.374287	-0.193689	-0.126284	15	0.245955	-0.0803271	-0.267669	-0.400899	-0.205403	-0.708342			2
1464	0	17	66.4	178.5	20.8397	109	59	73.6	4.2594	0	0	1	3	25	124.412	53	Seaforth	St. Thomas	5544	1264	7.53854	14	17.2365	No	0	5	1	3	5	0	1	2	3	130	9	1.62338	-0.374287	-0.193689	-0.126284	15	0.245955	-0.0803271	-0.267669	-0.400899	-0.205403	-0.708342			2
1465	0	18	59	163.1	22.1791	107	70	68.1	4.366	0	0	1	3	25	124.412	53	Seaforth	St. Thomas	5544	1264	7.53854	14	17.2365	No	0	5	1	3	5	0	1	2	3	130	9	1.62338	-0.374287	-0.193689	-0.126284	15	0.245955	-0.0803271	-0.267669	-0.400899	-0.205403	-0.708342			1
1466	0	16	51.3	164.6	18.9347	98	60	65.6	4.2594	0	0	1	3	25	124.412	53	Seaforth	St. Thomas	5544	1264	7.53854	14	17.2365	No	0	5	1	3	5	0	1	2	3	130	9	1.62338	-0.374287	-0.193689	-0.126284	15	0.245955	-0.0803271	-0.267669	-0.400899	-0.205403	-0.708342			1
1467	1	15	60	170.5	20.6397	119	69	82.25	4.0462	0	0	1	3	25	163.222	53	Seaforth	St. Thomas	5544	1264	7.53854	14	17.2365	No	0	5	1	3	5	1	1	2	3	130	9	1.62338	-0.374287	-0.193689	-0.126284	15	0.245955	-0.0803271	-0.267669	-0.400899	-0.205403	-0.708342			0
1468	1	15	38.4	157.4	15.4996	124	70	60.55	4.366	0	1	2	3	25	163.222	53	Seaforth	St. Thomas	5544	1264	7.53854	14	17.2365	No	0	5	1	3	5	1	1	2	3	130	9	1.62338	-0.374287	-0.193689	-0.126284	15	0.245955	-0.0803271	-0.267669	-0.400899	-0.205403	-0.708342			0
1469	1	15	61.5	169.7	21.3556	121	72	70.55	4.1528	0	1	1	3	25	163.222	53	Seaforth	St. Thomas	5544	1264	7.53854	14	17.2365	No	0	5	1	3	5	1	1	2	3	130	9	1.62338	-0.374287	-0.193689	-0.126284	15	0.245955	-0.0803271	-0.267669	-0.400899	-0.205403	-0.708342			0
1470	0	16	38.9	161.3	14.9514	113	91	57.15	3.5132	0	1	2	3	25	124.412	53	Seaforth	St. Thomas	5544	1264	7.53854	14	17.2365	No	0	5	1	3	5	0	1	2	3	130	9	1.62338	-0.374287	-0.193689	-0.126284	15	0.245955	-0.0803271	-0.267669	-0.400899	-0.205403	-0.708342			0
1471	1	16	74	176.8	23.6738	118	79	75.25	3.9396	0	0	1	3	26	163.222	54	Seaforth	St. Thomas	5544	1264	7.53854	14	17.2365	No	0	5	1	3	5	1	1	2	3	130	9	1.62338	-0.374287	-0.193689	-0.126284	15	0.245955	-0.0803271	-0.267669	-0.400899	-0.205403	-0.708342			1
1472	0	15	60.9	162.2	23.1481	114	71	69.55	3.833	0	0	1	3	26	124.412	54	Seaforth	St. Thomas	5544	1264	7.53854	14	17.2365	No	0	5	1	3	5	0	1	2	3	130	9	1.62338	-0.374287	-0.193689	-0.126284	15	0.245955	-0.0803271	-0.267669	-0.400899	-0.205403	-0.708342			0
1473	1	17	64.6	170.5	22.222	108	67	74.25	3.9396	0	0	1	3	26	163.222	54	Seaforth	St. Thomas	5544	1264	7.53854	14	17.2365	No	0	5	1	3	5	1	1	2	3	130	9	1.62338	-0.374287	-0.193689	-0.126284	15	0.245955	-0.0803271	-0.267669	-0.400899	-0.205403	-0.708342			2
1474	0	16	65.4	161.4	25.1056	116	70	72.25	4.2594	0	0	3	3	26	124.412	54	Seaforth	St. Thomas	5544	1264	7.53854	14	17.2365	No	0	5	1	3	5	0	1	2	3	130	9	1.62338	-0.374287	-0.193689	-0.126284	15	0.245955	-0.0803271	-0.267669	-0.400899	-0.205403	-0.708342			2
1475	0	15	58	163.1	21.8032	105	66	75.25	3.9396	0	0	1	3	26	124.412	54	Seaforth	St. Thomas	5544	1264	7.53854	14	17.2365	No	0	5	1	3	5	0	1	2	3	130	9	1.62338	-0.374287	-0.193689	-0.126284	15	0.245955	-0.0803271	-0.267669	-0.400899	-0.205403	-0.708342			0
1476	1	17	53.1	161.1	20.4599	118	82	70.3	5.7518	0	1	1	3	26	163.222	54	Seaforth	St. Thomas	5544	1264	7.53854	14	17.2365	No	0	5	1	3	5	1	1	2	3	130	9	1.62338	-0.374287	-0.193689	-0.126284	15	0.245955	-0.0803271	-0.267669	-0.400899	-0.205403	-0.708342			0
1477	1	16	83.2	181.5	25.2563	122	78	81.6	3.9396	0	1	3	3	26	163.222	54	Seaforth	St. Thomas	5544	1264	7.53854	14	17.2365	No	0	5	1	3	5	1	1	2	3	130	9	1.62338	-0.374287	-0.193689	-0.126284	15	0.245955	-0.0803271	-0.267669	-0.400899	-0.205403	-0.708342			2
1478	0	16	58.1	161	22.4143	113	69	68.4	5.2188	0	0	1	3	26	124.412	54	Seaforth	St. Thomas	5544	1264	7.53854	14	17.2365	No	0	5	1	3	5	0	1	2	3	130	9	1.62338	-0.374287	-0.193689	-0.126284	15	0.245955	-0.0803271	-0.267669	-0.400899	-0.205403	-0.708342			0
1479	0	15	53.7	161.3	20.6398	98	53	65.3	4.0462	0	0	1	3	26	124.412	54	Seaforth	St. Thomas	5544	1264	7.53854	14	17.2365	No	0	5	1	3	5	0	1	2	3	130	9	1.62338	-0.374287	-0.193689	-0.126284	15	0.245955	-0.0803271	-0.267669	-0.400899	-0.205403	-0.708342			0
1480	0	15	43.7	153.4	18.5708	107	61	60.05	5.432	4.4	0	1	3	26	124.412	54	Seaforth	St. Thomas	5544	1264	7.53854	14	17.2365	No	0	5	1	3	5	0	1	2	3	130	9	1.62338	-0.374287	-0.193689	-0.126284	15	0.245955	-0.0803271	-0.267669	-0.400899	-0.205403	-0.708342			1
1481	1	15	86.6	167.4	30.9035	108	74	90.3	4.0462	0	0	4	3	26	163.222	54	Seaforth	St. Thomas	5544	1264	7.53854	14	17.2365	No	0	5	1	3	5	1	1	2	3	130	9	1.62338	-0.374287	-0.193689	-0.126284	15	0.245955	-0.0803271	-0.267669	-0.400899	-0.205403	-0.708342			0
1482	0	17	77.5	157.2	31.3615	117	66	88.95	3.6198	4.1	0	4	3	26	124.412	54	Seaforth	St. Thomas	5544	1264	7.53854	14	17.2365	No	0	5	1	3	5	0	1	2	3	130	9	1.62338	-0.374287	-0.193689	-0.126284	15	0.245955	-0.0803271	-0.267669	-0.400899	-0.205403	-0.708342			1
1483	1	16	66.2	183.5	19.6601	115	70	74.25	3.0868	0	0	1	3	26	163.222	54	Seaforth	St. Thomas	5544	1264	7.53854	14	17.2365	No	0	5	1	3	5	1	1	2	3	130	9	1.62338	-0.374287	-0.193689	-0.126284	15	0.245955	-0.0803271	-0.267669	-0.400899	-0.205403	-0.708342			0
1484	0	18	51.6	157.1	20.9073	102	60	69.1	3.6198	4.2	0	1	3	26	124.412	54	Seaforth	St. Thomas	5544	1264	7.53854	14	17.2365	No	0	5	1	3	5	0	1	2	3	130	9	1.62338	-0.374287	-0.193689	-0.126284	15	0.245955	-0.0803271	-0.267669	-0.400899	-0.205403	-0.708342			1
1485	1	17	59	180.5	18.1091	120	73	72.25	4.1528	0	1	2	3	26	163.222	54	Seaforth	St. Thomas	5544	1264	7.53854	14	17.2365	No	0	5	1	3	5	1	1	2	3	130	9	1.62338	-0.374287	-0.193689	-0.126284	15	0.245955	-0.0803271	-0.267669	-0.400899	-0.205403	-0.708342			0
1486	1	15	53.1	177.3	16.8918	92	65	60.3	5.6452	0	0	2	4	27	294.615	55	Charles Town	Portland	1591	245	10.0247	13	36.2937	No	0	3	0	2	5	1	1	2	4	135	5	3.14268	-1.53398	0.511642	0.10639	16	0.490418	1.51999	0.0817828	-0.766787	0.315511	1.64091			1
1487	1	16	96.2	192	26.0959	108	73	87.65	4.0462	0	0	3	4	27	294.615	55	Tranquility	Portland	619	134	5.28541	14	46.9	No	0	0	0	0	5	1	1	2	4	140	0	0	-2.29327	-0.0882145	-0.805401	15	0.245955	2.41064	-0.584371	-0.806644	-0.762	0.503584			0
1488	0	16	57.6	175.3	18.7438	102	66	63.75	5.2188	0	0	1	4	27	219.941	55	Tranquility	Portland	619	134	5.28541	14	46.9	No	0	0	0	0	5	0	1	2	4	140	0	0	-2.29327	-0.0882145	-0.805401	15	0.245955	2.41064	-0.584371	-0.806644	-0.762	0.503584			1
1489	0	15	60.8	166	22.0642	103	81	62.1	2.4472	0	1	1	4	27	219.941	55	Charles Town	Portland	1591	245	10.0247	13	36.2937	No	0	3	0	2	5	0	1	2	4	135	5	3.14268	-1.53398	0.511642	0.10639	16	0.490418	1.51999	0.0817828	-0.766787	0.315511	1.64091			1
1490	0	19	55.1	172.8	18.4529	118	81	64.1	4.4726	4.1	1	2	4	27	219.941	55	Tranquility	Portland	619	134	5.28541	14	46.9	No	0	0	0	0	5	0	1	2	4	140	0	0	-2.29327	-0.0882145	-0.805401	15	0.245955	2.41064	-0.584371	-0.806644	-0.762	0.503584			1
1491	1	17	63.9	174.5	20.9851	105	43	69.3	3.3	0	0	1	4	27	294.615	55	Tranquility	Portland	619	134	5.28541	14	46.9	No	0	0	0	0	5	1	1	2	4	140	0	0	-2.29327	-0.0882145	-0.805401	15	0.245955	2.41064	-0.584371	-0.806644	-0.762	0.503584			1
1492	0	15	52.8	161.2	20.3191	96	46	69.3	1.2746	0	0	1	4	27	219.941	55	Charles Town	Portland	1591	245	10.0247	13	36.2937	No	0	3	0	2	5	0	1	2	4	135	5	3.14268	-1.53398	0.511642	0.10639	16	0.490418	1.51999	0.0817828	-0.766787	0.315511	1.64091			0
1493	0	18	63.1	175.6	20.4635	117	49	72.6	2.5538	3.9	0	1	4	27	219.941	55	Charles Town	Portland	1591	245	10.0247	13	36.2937	No	0	3	0	2	5	0	1	2	4	135	5	3.14268	-1.53398	0.511642	0.10639	16	0.490418	1.51999	0.0817828	-0.766787	0.315511	1.64091			2
1494	1	17	72.6	183.2	21.6315	113	80	72.4	2.767	0	1	1	4	27	294.615	55	Tranquility	Portland	619	134	5.28541	14	46.9	No	0	0	0	0	5	1	1	2	4	140	0	0	-2.29327	-0.0882145	-0.805401	15	0.245955	2.41064	-0.584371	-0.806644	-0.762	0.503584			1
1495	0	17	48.2	158.2	19.259	94	61	61.05	2.5538	0	0	1	4	27	219.941	55	Charles Town	Portland	1591	245	10.0247	13	36.2937	No	0	3	0	2	5	0	1	2	4	135	5	3.14268	-1.53398	0.511642	0.10639	16	0.490418	1.51999	0.0817828	-0.766787	0.315511	1.64091			1
1496	1	17	48.1	166.4	17.3715	103	73	62.25	5.432	0	0	2	4	27	294.615	55	Charles Town	Portland	1591	245	10.0247	13	36.2937	No	0	3	0	2	5	1	1	2	4	135	5	3.14268	-1.53398	0.511642	0.10639	16	0.490418	1.51999	0.0817828	-0.766787	0.315511	1.64091			2
1497	0	15	53.1	151.9	23.0133	98	56	69.1	3.5132	0	0	1	4	27	219.941	55	Charles Town	Portland	1591	245	10.0247	13	36.2937	No	0	3	0	2	5	0	1	2	4	135	5	3.14268	-1.53398	0.511642	0.10639	16	0.490418	1.51999	0.0817828	-0.766787	0.315511	1.64091			1
1498	1	19	76	175	24.8163	105	70	71.95	4.899	0	0	1	4	27	294.615	55	Tranquility	Portland	619	134	5.28541	14	46.9	No	0	0	0	0	5	1	1	2	4	140	0	0	-2.29327	-0.0882145	-0.805401	15	0.245955	2.41064	-0.584371	-0.806644	-0.762	0.503584			2
1499	0	15	40.4	157.5	16.2862	115	66	54.85	3.833	0	0	2	4	28	219.941	56	Swift River	Portland	1338	88	6.19638	14	37.3	No	0	0	0	0	5	0	1	2	4	139	0	0	-1.74782	-0.196117	-0.767678	15	0.245955	1.60449	-0.456324	-0.823161	-0.762	-0.19104			0
1500	1	18	76.9	186.6	22.0853	123	71	72.6	5.965	0	1	1	4	28	294.615	56	Swift River	Portland	1338	88	6.19638	14	37.3	No	0	0	0	0	5	1	1	2	4	139	0	0	-1.74782	-0.196117	-0.767678	15	0.245955	1.60449	-0.456324	-0.823161	-0.762	-0.19104			1
1501	1	18	67.9	184.6	19.9254	114	49	72.4	3.833	0	0	1	4	28	294.615	56	Swift River	Portland	1338	88	6.19638	14	37.3	No	0	0	0	0	5	1	1	2	4	139	0	0	-1.74782	-0.196117	-0.767678	15	0.245955	1.60449	-0.456324	-0.823161	-0.762	-0.19104			2
1502	1	16	55.3	178.9	17.2784	118	90	64.3	5.0056	0	1	2	4	28	294.615	56	Swift River	Portland	1338	88	6.19638	14	37.3	No	0	0	0	0	5	1	1	2	4	139	0	0	-1.74782	-0.196117	-0.767678	15	0.245955	1.60449	-0.456324	-0.823161	-0.762	-0.19104			1
1503	1	17	52.1	168.5	18.3501	96	59	65.2	4.4726	0	0	2	4	28	294.615	56	Swift River	Portland	1338	88	6.19638	14	37.3	No	0	0	0	0	5	1	1	2	4	139	0	0	-1.74782	-0.196117	-0.767678	15	0.245955	1.60449	-0.456324	-0.823161	-0.762	-0.19104			0
1504	0	17	58	168.2	20.501	103	75	70.35	4.899	0	0	1	4	28	219.941	56	Hope Bay	Portland	3346	189	6.95755	13	26.7408	No	0	0	0	1	5	0	1	2	4	136	1	0.298864	-1.22924	-0.132218	-0.624284	16	0.490418	0.717789	-0.349333	-0.786895	-0.659531	-0.587552			0
1505	0	15	45.1	154.2	18.9674	108	79	58.9	5.0056		0	1	4	28	219.941	56	Hope Bay	Portland	3346	189	6.95755	13	26.7408	No	0	0	0	1	5	0	1	2	4	136	1	0.298864	-1.22924	-0.132218	-0.624284	16	0.490418	0.717789	-0.349333	-0.786895	-0.659531	-0.587552			1
1506	0	17	65.2	169.7	22.6404	118	64	72.1	4.7924	0	0	1	4	28	219.941	56	Hope Bay	Portland	3346	189	6.95755	13	26.7408	No	0	0	0	1	5	0	1	2	4	136	1	0.298864	-1.22924	-0.132218	-0.624284	16	0.490418	0.717789	-0.349333	-0.786895	-0.659531	-0.587552			0
1507	1	18	53.1	175.4	17.2598	128	73	72.45	5.1122	0	1	2	4	28	294.615	56	Orange Bay	Portland	797	35	6.42633	11	44.6	No	0	1	1	1	5	1	1	2	4	137	3	3.76412	-2.39843	0.710442	0.375268	18	0.979343	2.2175	-0.424001	-0.842191	0.52858	2.45923			1
1508	0	19	59.8	165.9	21.7274	136	80	67.1	3.833	0	1	1	4	28	219.941	56	Swift River	Portland	1338	88	6.19638	14	37.3	No	0	0	0	0	5	0	1	2	4	139	0	0	-1.74782	-0.196117	-0.767678	15	0.245955	1.60449	-0.456324	-0.823161	-0.762	-0.19104			0
1509	0	16	47.1	173	15.7372	99	57	62.1	4.6858	1.8	0	2	4	28	219.941	56	Swift River	Portland	1338	88	6.19638	14	37.3	No	0	0	0	0	5	0	1	2	4	139	0	0	-1.74782	-0.196117	-0.767678	15	0.245955	1.60449	-0.456324	-0.823161	-0.762	-0.19104			1
1510	0	17	47.8	167.4	17.0576	101	66	60.3	4.2594	0	0	2	4	28	219.941	56	Hope Bay	Portland	3346	189	6.95755	13	26.7408	No	0	0	0	1	5	0	1	2	4	136	1	0.298864	-1.22924	-0.132218	-0.624284	16	0.490418	0.717789	-0.349333	-0.786895	-0.659531	-0.587552			2
1511	1	15	73.6	186.2	21.2285	123	90	77.55	4.1528	0	1	1	4	28	294.615	56	Hope Bay	Portland	3346	189	6.95755	13	26.7408	No	0	0	0	1	5	1	1	2	4	136	1	0.298864	-1.22924	-0.132218	-0.624284	16	0.490418	0.717789	-0.349333	-0.786895	-0.659531	-0.587552			0
1512	1	15	60.3	182.8	18.0453	101	54	69.2	3.833	0	0	2	4	28	294.615	56	Hope Bay	Portland	3346	189	6.95755	13	26.7408	No	0	0	0	1	5	1	1	2	4	136	1	0.298864	-1.22924	-0.132218	-0.624284	16	0.490418	0.717789	-0.349333	-0.786895	-0.659531	-0.587552			0
1513	0	16	50.3	162.7	19.0017	104	79	67.45	3.5132	0	0	1	4	28	219.941	56	Swift River	Portland	1338	88	6.19638	14	37.3	No	0	0	0	0	5	0	1	2	4	139	0	0	-1.74782	-0.196117	-0.767678	15	0.245955	1.60449	-0.456324	-0.823161	-0.762	-0.19104			1
1514	1	16	55.7	169.1	19.4791	120	80	66.75	4.6858	0	1	1	5	30	190.964	58	Prospect	St. Mary	3504	391	8.20604	19	8.16143	No	0	0	1	3	5	1	1	2	5	150	4	1.14155	0.47054	-1.26016	-0.213459	10	-0.976357	-0.842398	-0.173844	-0.714364	-0.370603	-3.07757			0
1515	0	18	56.2	172.5	18.8868	98	80	67.1	4.899	0	1	1	5	30	160.125	58	Charles Town	St. Mary	3352	410	9.22042	14	13.6234	No	0	0	0	0	5	0	1	2	5	143	0	0	-0.276973	-0.343975	-0.702776	15	0.245955	-0.383732	-0.0312609	-0.707541	-0.762	-1.63858			0
1516	0	17	57.7	159	22.8235	101	74	70.05	4.5792	0	0	1	5	30	160.125	58	Prospect	St. Mary	3504	391	8.20604	19	8.16143	No	0	0	1	3	5	0	1	2	5	150	4	1.14155	0.47054	-1.26016	-0.213459	10	-0.976357	-0.842398	-0.173844	-0.714364	-0.370603	-3.07757			2
1517	0	17	50.7	161.2	19.5109	107	59	65.2			0	1	5	30	160.125	58	Jacks River	St. Mary	1872	276	9.15805	10	37.2277	No	0	2	0	0	5	0	1	2	5	146	2	1.06838	-1.94586	0.797552	-0.562895	19	1.22381	1.59842	-0.0400276	-0.755656	-0.395692	1.63085			2
1518	0	18	66.7	168.6	23.4645	98	78	74.1	3.833	0	0	1	5	30	160.125	58	Charles Town	St. Mary	3352	410	9.22042	14	13.6234	No	0	0	0	0	5	0	1	2	5	143	0	0	-0.276973	-0.343975	-0.702776	15	0.245955	-0.383732	-0.0312609	-0.707541	-0.762	-1.63858			0
1519	1	15	42.3	156.7	17.2267	106	80	62.05	5.1122	0	1	2	5	30	190.964	58	Charles Town	St. Mary	3352	410	9.22042	14	13.6234	No	0	0	0	0	5	1	1	2	5	143	0	0	-0.276973	-0.343975	-0.702776	15	0.245955	-0.383732	-0.0312609	-0.707541	-0.762	-1.63858			0
1520	0	17	57.7	171	19.7326	104	76	67.35	4.1528	4.5	0	1	5	30	160.125	58	Charles Town	St. Mary	3352	410	9.22042	14	13.6234	No	0	0	0	0	5	0	1	2	5	143	0	0	-0.276973	-0.343975	-0.702776	15	0.245955	-0.383732	-0.0312609	-0.707541	-0.762	-1.63858			1
1521	0	18	38.4	149.5	17.181	116	86	59.25	7.1376	0	1	2	5	30	160.125	58	Charles Town	St. Mary	3352	410	9.22042	14	13.6234	No	0	0	0	0	5	0	1	2	5	143	0	0	-0.276973	-0.343975	-0.702776	15	0.245955	-0.383732	-0.0312609	-0.707541	-0.762	-1.63858			2
1522	0	16	113.1	159.7	44.3458	120	76	116.05	3.0868	0	1	4	5	30	160.125	58	Charles Town	St. Mary	3352	410	9.22042	14	13.6234	No	0	0	0	0	5	0	1	2	5	143	0	0	-0.276973	-0.343975	-0.702776	15	0.245955	-0.383732	-0.0312609	-0.707541	-0.762	-1.63858			0
1523	0	18	43.9	158.6	17.4525	98	80	63.2	4.4726	0	1	2	5	30	160.125	58	Retreat	St. Mary	1681	179	8.38558	11	19.685	No	0	0	0	0	5	0	1	2	5	151	0	0	-0.988867	0.157158	-0.737853	18	0.979343	0.125288	-0.148607	-0.790486	-0.762	-0.596462			0
1524	1	15	55	170.8	18.8533	108	70	69.9	3.6198	0	0	1	5	30	190.964	58	Charles Town	St. Mary	3352	410	9.22042	14	13.6234	No	0	0	0	0	5	1	1	2	5	143	0	0	-0.276973	-0.343975	-0.702776	15	0.245955	-0.383732	-0.0312609	-0.707541	-0.762	-1.63858			1
1525	1	17	62.7	172.7	21.0224	140	100	70.4	5.1122	0	1	1	5	30	190.964	58	Charles Town	St. Mary	3352	410	9.22042	14	13.6234	No	0	0	0	0	5	1	1	2	5	143	0	0	-0.276973	-0.343975	-0.702776	15	0.245955	-0.383732	-0.0312609	-0.707541	-0.762	-1.63858			1
1526	1	16	67.1	167	24.0597	126	90	73.6	5.6452	0	1	1	5	30	190.964	58	Charles Town	St. Mary	3352	410	9.22042	14	13.6234	No	0	0	0	0	5	1	1	2	5	143	0	0	-0.276973	-0.343975	-0.702776	15	0.245955	-0.383732	-0.0312609	-0.707541	-0.762	-1.63858			0
1527	0	17	56.2	163.8	20.9464	102	78	61.4	5.0056	0	0	1	5	30	160.125	58	Charles Town	St. Mary	3352	410	9.22042	14	13.6234	No	0	0	0	0	5	0	1	2	5	143	0	0	-0.276973	-0.343975	-0.702776	15	0.245955	-0.383732	-0.0312609	-0.707541	-0.762	-1.63858			1
1528	0	15	63.7	158	25.5167	118	90	71.15	5.1122	0	1	3	5	30	160.125	58	Charles Town	St. Mary	3352	410	9.22042	14	13.6234	No	0	0	0	0	5	0	1	2	5	143	0	0	-0.276973	-0.343975	-0.702776	15	0.245955	-0.383732	-0.0312609	-0.707541	-0.762	-1.63858			1
1529	0	18	68.3	165.2	25.0265	98	70	64.3	5.3254	0	0	3	5	30	160.125	58	Charles Town	St. Mary	3352	410	9.22042	14	13.6234	No	0	0	0	0	5	0	1	2	5	143	0	0	-0.276973	-0.343975	-0.702776	15	0.245955	-0.383732	-0.0312609	-0.707541	-0.762	-1.63858			2
1530	0	15	67.1	160.8	25.9508	98	76	69.45	5.3254	0	0	3	5	29	160.125	57	Stewart Town	Trelawny	1382	134	6.54028	13	29	No	0	0	0	0	5	0	1	2	7	180	0	0	-1.38393	-0.153395	-0.723067	16	0.490418	0.907504	-0.407984	-0.806644	-0.762	-0.578706			0
1531	1	18	71.3	179	22.2527	110	78	74.65	3.6198	0	0	1	5	29	190.964	57	Stewart Town	Trelawny	1382	134	6.54028	13	29	No	0	0	0	0	5	1	1	2	7	180	0	0	-1.38393	-0.153395	-0.723067	16	0.490418	0.907504	-0.407984	-0.806644	-0.762	-0.578706			1
1532	1	15	50	159	19.7777	98	71	64.35	4.899	0	0	1	5	29	190.964	57	Stewart Town	Trelawny	1382	134	6.54028	13	29	No	0	0	0	0	5	1	1	2	7	180	0	0	-1.38393	-0.153395	-0.723067	16	0.490418	0.907504	-0.407984	-0.806644	-0.762	-0.578706			1
1533	1	15	49.9	159.1	19.7133	118	75	66.45	3.6198	0	0	1	5	29	190.964	57	Oracabessa	St. Mary	12677	485	7.7135	17	21.7584	No	0	4	7	1	5	1	1	2	5	148	12	0.946596	-0.458503	-0.727262	-0.375794	12	-0.487432	0.299393	-0.243076	-0.680611	-0.437446	-1.54917			0
1534	1	16	71.1	183.6	21.0923	135	100	73.8	6.1782	0	1	1	5	29	190.964	57	Oracabessa	St. Mary	12677	485	7.7135	17	21.7584	No	0	4	7	1	5	1	1	2	5	148	12	0.946596	-0.458503	-0.727262	-0.375794	12	-0.487432	0.299393	-0.243076	-0.680611	-0.437446	-1.54917			1
1535	0	19	60.3	168.5	21.2382	109	54	66.75	8.4168	0	0	1	5	29	160.125	57	Oracabessa	St. Mary	12677	485	7.7135	17	21.7584	No	0	4	7	1	5	0	1	2	5	148	12	0.946596	-0.458503	-0.727262	-0.375794	12	-0.487432	0.299393	-0.243076	-0.680611	-0.437446	-1.54917			1
1536	0	15	57.7	170	19.9654	118	66	63	4.7924	0	0	1	5	29	160.125	57	Oracabessa	St. Mary	12677	485	7.7135	17	21.7584	No	0	4	7	1	5	0	1	2	5	148	12	0.946596	-0.458503	-0.727262	-0.375794	12	-0.487432	0.299393	-0.243076	-0.680611	-0.437446	-1.54917			0
1537	0	19	91.9	156.2	37.6663	122	88	96.15	2.5538	0	1	4	5	29	160.125	57	Oracabessa	St. Mary	12677	485	7.7135	17	21.7584	No	0	4	7	1	5	0	1	2	5	148	12	0.946596	-0.458503	-0.727262	-0.375794	12	-0.487432	0.299393	-0.243076	-0.680611	-0.437446	-1.54917			2
1538	1	16	64.7	164.9	23.7938	99	81	81.3	4.0462	0	1	1	5	29	190.964	57	Oracabessa	St. Mary	12677	485	7.7135	17	21.7584	No	0	4	7	1	5	1	1	2	5	148	12	0.946596	-0.458503	-0.727262	-0.375794	12	-0.487432	0.299393	-0.243076	-0.680611	-0.437446	-1.54917			1
1539	0	15	42.6	155.5	17.6177	99	90	60.65	4.366	0	1	2	5	29	160.125	57	Oracabessa	St. Mary	12677	485	7.7135	17	21.7584	No	0	4	7	1	5	0	1	2	5	148	12	0.946596	-0.458503	-0.727262	-0.375794	12	-0.487432	0.299393	-0.243076	-0.680611	-0.437446	-1.54917			0
1540	0	15	56.2	157	22.8001	108	80	69	4.0462	0	1	1	5	29	160.125	57	Oracabessa	St. Mary	12677	485	7.7135	17	21.7584	No	0	4	7	1	5	0	1	2	5	148	12	0.946596	-0.458503	-0.727262	-0.375794	12	-0.487432	0.299393	-0.243076	-0.680611	-0.437446	-1.54917			0
1541	0	18	55.5	151	24.341	98	61	75	2.3406	4	0	1	5	29	160.125	57	Oracabessa	St. Mary	12677	485	7.7135	17	21.7584	No	0	4	7	1	5	0	1	2	5	148	12	0.946596	-0.458503	-0.727262	-0.375794	12	-0.487432	0.299393	-0.243076	-0.680611	-0.437446	-1.54917			0
1542	1	19	70	176.5	22.4703	112	68	71.8	3.5132	0	0	1	5	29	190.964	57	Oracabessa	St. Mary	12677	485	7.7135	17	21.7584	No	0	4	7	1	5	1	1	2	5	148	12	0.946596	-0.458503	-0.727262	-0.375794	12	-0.487432	0.299393	-0.243076	-0.680611	-0.437446	-1.54917			0
1543	1	17	80.6	178.5	25.2964	112	82	82.15	3.3	0	1	3	5	29	190.964	57	Mango Valley	St. Mary	859	111	5.8193	16	23.8	No	0	0	0	0	5	1	1	2	5	147	0	0	-0.848688	-0.798994	-0.633723	13	-0.24297	0.470838	-0.509327	-0.814902	-0.762	-1.85836			1
1544	0	16	38.6	149.7	17.2244	98	76	56.35	6.2848	4.1	0	2	5	32	160.125	60	Annotto Bay	St. Mary	6017	502	9.24202	16	21.711	No	0	3	4	0	5	0	1	2	5	141	7	1.16337	-0.471371	-0.421364	-0.3729	13	-0.24297	0.295413	-0.0282246	-0.674507	-0.363122	-1.01341			2
1545	0	18	42.7	135.5	23.2568	110	51	56.05	2.9802	0	0	1	5	32	160.125	60	Annotto Bay	St. Mary	6017	502	9.24202	16	21.711	No	0	3	4	0	5	0	1	2	5	141	7	1.16337	-0.471371	-0.421364	-0.3729	13	-0.24297	0.295413	-0.0282246	-0.674507	-0.363122	-1.01341			2
1546	1	18	63.2	164	23.4979	100	73	74.3	4.366	0	0	1	5	32	190.964	60	Annotto Bay	St. Mary	6017	502	9.24202	16	21.711	No	0	3	4	0	5	1	1	2	5	141	7	1.16337	-0.471371	-0.421364	-0.3729	13	-0.24297	0.295413	-0.0282246	-0.674507	-0.363122	-1.01341			1
1547	0	16	46.8	158.5	18.6289	115	86	66.05	3.9396	0	1	1	5	32	160.125	60	Annotto Bay	St. Mary	6017	502	9.24202	16	21.711	No	0	3	4	0	5	0	1	2	5	141	7	1.16337	-0.471371	-0.421364	-0.3729	13	-0.24297	0.295413	-0.0282246	-0.674507	-0.363122	-1.01341			1
1548	1	15	51.2	167.2	18.3146	118	64	61.35	4.0462	0	0	2	5	32	190.964	60	Annotto Bay	St. Mary	6017	502	9.24202	16	21.711	No	0	3	4	0	5	1	1	2	5	141	7	1.16337	-0.471371	-0.421364	-0.3729	13	-0.24297	0.295413	-0.0282246	-0.674507	-0.363122	-1.01341			1
1549	0	15	45.6	156.5	18.6181	97	72	65.2	2.767	0	0	1	5	32	160.125	60	Annotto Bay	St. Mary	6017	502	9.24202	16	21.711	No	0	3	4	0	5	0	1	2	5	141	7	1.16337	-0.471371	-0.421364	-0.3729	13	-0.24297	0.295413	-0.0282246	-0.674507	-0.363122	-1.01341			2
1550	1	15	51.5	165.5	18.8023	89	60	65.7	3.833	0	0	1	5	32	190.964	60	Annotto Bay	St. Mary	6017	502	9.24202	16	21.711	No	0	3	4	0	5	1	1	2	5	141	7	1.16337	-0.471371	-0.421364	-0.3729	13	-0.24297	0.295413	-0.0282246	-0.674507	-0.363122	-1.01341			2
1551	0	18	67.7	175.3	22.0305	110	64	78.85	5.7518	0	0	1	5	32	160.125	60	Annotto Bay	St. Mary	6017	502	9.24202	16	21.711	No	0	3	4	0	5	0	1	2	5	141	7	1.16337	-0.471371	-0.421364	-0.3729	13	-0.24297	0.295413	-0.0282246	-0.674507	-0.363122	-1.01341			1
1552	1	18	66.2	169	23.1785	120	90	73.9	4.899	0	1	1	5	32	190.964	60	Annotto Bay	St. Mary	6017	502	9.24202	16	21.711	No	0	3	4	0	5	1	1	2	5	141	7	1.16337	-0.471371	-0.421364	-0.3729	13	-0.24297	0.295413	-0.0282246	-0.674507	-0.363122	-1.01341			1
1553	1	16	57	174	18.8268	98	72	68.3	4.5792	0	0	1	5	32	190.964	60	Annotto Bay	St. Mary	6017	502	9.24202	16	21.711	No	0	3	4	0	5	1	1	2	5	141	7	1.16337	-0.471371	-0.421364	-0.3729	13	-0.24297	0.295413	-0.0282246	-0.674507	-0.363122	-1.01341			1
1554	1	16	76	180.1	23.4307	110	75	73.35	3.7264	0	0	1	5	32	190.964	60	Annotto Bay	St. Mary	6017	502	9.24202	16	21.711	No	0	3	4	0	5	1	1	2	5	141	7	1.16337	-0.471371	-0.421364	-0.3729	13	-0.24297	0.295413	-0.0282246	-0.674507	-0.363122	-1.01341			1
1555	1	17	56.2	159	22.2301	92	62	65.25	4.5792	0	0	1	5	32	190.964	60	Annotto Bay	St. Mary	6017	502	9.24202	16	21.711	No	0	3	4	0	5	1	1	2	5	141	7	1.16337	-0.471371	-0.421364	-0.3729	13	-0.24297	0.295413	-0.0282246	-0.674507	-0.363122	-1.01341			0
1556	1	15	57.5	169.4	20.0374	110	82	67.2	3.9396	0	1	1	5	32	190.964	60	Annotto Bay	St. Mary	6017	502	9.24202	16	21.711	No	0	3	4	0	5	1	1	2	5	141	7	1.16337	-0.471371	-0.421364	-0.3729	13	-0.24297	0.295413	-0.0282246	-0.674507	-0.363122	-1.01341			1
1557	1	17	70.3	171.8	23.8182	119	76	80.35	5.5386	0	0	1	5	32	190.964	60	Annotto Bay	St. Mary	6017	502	9.24202	16	21.711	No	0	3	4	0	5	1	1	2	5	141	7	1.16337	-0.471371	-0.421364	-0.3729	13	-0.24297	0.295413	-0.0282246	-0.674507	-0.363122	-1.01341			0
1558	1	16	59.4	175.7	19.2417	108	59	69.25	3.0868	0	0	1	5	31	190.964	59	Annotto Bay	St. Mary	6017	502	9.24202	16	21.711	No	0	3	4	0	5	1	1	2	5	141	7	1.16337	-0.471371	-0.421364	-0.3729	13	-0.24297	0.295413	-0.0282246	-0.674507	-0.363122	-1.01341			2
1559	0	17	55.8	170.1	19.2853	111	71	71.2	4.1528	0	0	1	5	31	160.125	59	Annotto Bay	St. Mary	6017	502	9.24202	16	21.711	No	0	3	4	0	5	0	1	2	5	141	7	1.16337	-0.471371	-0.421364	-0.3729	13	-0.24297	0.295413	-0.0282246	-0.674507	-0.363122	-1.01341			0
1560	0	16	55.3	172.5	18.5843	102	59	63.55	3.5132	0	0	1	5	31	160.125	59	Annotto Bay	St. Mary	6017	502	9.24202	16	21.711	No	0	3	4	0	5	0	1	2	5	141	7	1.16337	-0.471371	-0.421364	-0.3729	13	-0.24297	0.295413	-0.0282246	-0.674507	-0.363122	-1.01341			2
1561	0	17	60.3	181.4	18.3249	114	79	82.2	3.833	0	0	2	5	31	160.125	59	Annotto Bay	St. Mary	6017	502	9.24202	16	21.711	No	0	3	4	0	5	0	1	2	5	141	7	1.16337	-0.471371	-0.421364	-0.3729	13	-0.24297	0.295413	-0.0282246	-0.674507	-0.363122	-1.01341			1
1562	0	15	98.9	161.6	37.8716	105	71	100.1	3.833	0	0	4	5	31	160.125	59	Annotto Bay	St. Mary	6017	502	9.24202	16	21.711	No	0	3	4	0	5	0	1	2	5	141	7	1.16337	-0.471371	-0.421364	-0.3729	13	-0.24297	0.295413	-0.0282246	-0.674507	-0.363122	-1.01341			1
1563	1	16	69.8	181.5	21.1886	114	70	73.25	3.833	0	0	1	5	31	190.964	59	Annotto Bay	St. Mary	6017	502	9.24202	16	21.711	No	0	3	4	0	5	1	1	2	5	141	7	1.16337	-0.471371	-0.421364	-0.3729	13	-0.24297	0.295413	-0.0282246	-0.674507	-0.363122	-1.01341			2
1564	0	16	52.5	164.4	19.4248	121	87	61.6	3.5132	0	1	1	5	31	160.125	59	Annotto Bay	St. Mary	6017	502	9.24202	16	21.711	No	0	3	4	0	5	0	1	2	5	141	7	1.16337	-0.471371	-0.421364	-0.3729	13	-0.24297	0.295413	-0.0282246	-0.674507	-0.363122	-1.01341			0
1565	0	16	47.5	157.8	19.0757	108	77	60.55	3.0868	0	0	1	5	31	160.125	59	Annotto Bay	St. Mary	6017	502	9.24202	16	21.711	No	0	3	4	0	5	0	1	2	5	141	7	1.16337	-0.471371	-0.421364	-0.3729	13	-0.24297	0.295413	-0.0282246	-0.674507	-0.363122	-1.01341			0
1566	1	19	62.1	162.7	23.4594	110	68	71.55	3.0868	0	0	1	5	31	190.964	59	Annotto Bay	St. Mary	6017	502	9.24202	16	21.711	No	0	3	4	0	5	1	1	2	5	141	7	1.16337	-0.471371	-0.421364	-0.3729	13	-0.24297	0.295413	-0.0282246	-0.674507	-0.363122	-1.01341			0
1567	0	17	62	164.2	22.9956	99	57	80.85	3.5132	0	0	1	5	31	160.125	59	Annotto Bay	St. Mary	6017	502	9.24202	16	21.711	No	0	3	4	0	5	0	1	2	5	141	7	1.16337	-0.471371	-0.421364	-0.3729	13	-0.24297	0.295413	-0.0282246	-0.674507	-0.363122	-1.01341			0
1568	0	18	47.6	155.2	19.7617	117	66	65.65	3.5132	0	0	1	5	31	160.125	59	Annotto Bay	St. Mary	6017	502	9.24202	16	21.711	No	0	3	4	0	5	0	1	2	5	141	7	1.16337	-0.471371	-0.421364	-0.3729	13	-0.24297	0.295413	-0.0282246	-0.674507	-0.363122	-1.01341			1
1569	0	19	47	166.6	16.9335	120	45	58.8	3.1934	0	1	2	6	36	156.451	64	Parry Town	St. Ann	2132	480	6.86586	10	26.2172	No	0	1	0	0	5	0	1	2	6	169	1	0.469043	-1.45141	0.385391	-0.578494	19	1.22381	0.673817	-0.362221	-0.682407	-0.601182	0.251813			1
1570	0	18	52	169.4	18.1208	124	60	63.8	4.0462	0	1	2	6	36	156.451	64	Parry Town	St. Ann	2132	480	6.86586	10	26.2172	No	0	1	0	0	5	0	1	2	6	169	1	0.469043	-1.45141	0.385391	-0.578494	19	1.22381	0.673817	-0.362221	-0.682407	-0.601182	0.251813			2
1571	1	16	44.3	155.2	18.3916	108	68	60.65	2.5538	0	0	2	6	36	213.667	64	Parry Town	St. Ann	2132	480	6.86586	10	26.2172	No	0	1	0	0	5	1	1	2	6	169	1	0.469043	-1.45141	0.385391	-0.578494	19	1.22381	0.673817	-0.362221	-0.682407	-0.601182	0.251813			0
1572	0	15	46.6	158.1	18.6433	112	68	66.6	3.1934	0	0	1	6	36	156.451	64	Parry Town	St. Ann	2132	480	6.86586	10	26.2172	No	0	1	0	0	5	0	1	2	6	169	1	0.469043	-1.45141	0.385391	-0.578494	19	1.22381	0.673817	-0.362221	-0.682407	-0.601182	0.251813			0
1573	0	16	58.2	168.7	20.45	120	68	73.2	4.0462	0	1	1	6	36	156.451	64	Pimento Walk	St. Ann	1995	1667	15.2277	11	26.2674	No	0	1	0	0	5	0	1	2	6	170	1	0.501253	-0.682266	1.06662	-0.890918	18	0.979343	0.67804	0.813135	-0.256196	-0.590139	1.62418			0
1574	1	15	67	176.3	21.5561	128	70	72.4	3.5132	0	1	1	6	36	213.667	64	Pimento Walk	St. Ann	1995	1667	15.2277	11	26.2674	No	0	1	0	0	5	1	1	2	6	170	1	0.501253	-0.682266	1.06662	-0.890918	18	0.979343	0.67804	0.813135	-0.256196	-0.590139	1.62418			1
1575	0	17	102.8	164.1	38.1747	122	70	92.5	4.7924	0	1	4	6	36	156.451	64	Ocho Rios	St. Ann	6112	255	9.88676	17	22.8364	No	0	5	6	2	5	0	1	2	6	168	13	2.12696	-0.43463	-0.470098	-0.0883083	12	-0.487432	0.389921	0.0624007	-0.763197	-0.0327408	-0.831048			1
1576	0	16	69.4	160.3	27.008	120	74	64.5	3.4066		1	3	6	36	156.451	64	Parry Town	St. Ann	2132	480	6.86586	10	26.2172	No	0	1	0	0	5	0	1	2	6	169	1	0.469043	-1.45141	0.385391	-0.578494	19	1.22381	0.673817	-0.362221	-0.682407	-0.601182	0.251813			0
1577	1	15	90.1	172.9	30.1394	112	60	90.55	3.5132	0	0	4	6	36	213.667	64	Parry Town	St. Ann	2132	480	6.86586	10	26.2172	No	0	1	0	0	5	1	1	2	6	169	1	0.469043	-1.45141	0.385391	-0.578494	19	1.22381	0.673817	-0.362221	-0.682407	-0.601182	0.251813			0
1578	1	15	47.7	169.3	16.642	122	70	63.65	3.6198	0	1	2	6	36	213.667	64	Parry Town	St. Ann	2132	480	6.86586	10	26.2172	No	0	1	0	0	5	1	1	2	6	169	1	0.469043	-1.45141	0.385391	-0.578494	19	1.22381	0.673817	-0.362221	-0.682407	-0.601182	0.251813			0
1579	1	15	69.7	183.2	20.7674	128	70	77.35	3.833	0	1	1	6	36	213.667	64	Parry Town	St. Ann	2132	480	6.86586	10	26.2172	No	0	1	0	0	5	1	1	2	6	169	1	0.469043	-1.45141	0.385391	-0.578494	19	1.22381	0.673817	-0.362221	-0.682407	-0.601182	0.251813			1
1580	1	15	47.2	155.5	19.5201	108	68	66.35	1.9142	0	0	1	6	36	213.667	64	Parry Town	St. Ann	2132	480	6.86586	10	26.2172	No	0	1	0	0	5	1	1	2	6	169	1	0.469043	-1.45141	0.385391	-0.578494	19	1.22381	0.673817	-0.362221	-0.682407	-0.601182	0.251813			0
1581	0	18	72.6	173.2	24.2014	124	68	91.6	3.5132	0	1	1	6	36	156.451	64	Parry Town	St. Ann	2132	480	6.86586	10	26.2172	No	0	1	0	0	5	0	1	2	6	169	1	0.469043	-1.45141	0.385391	-0.578494	19	1.22381	0.673817	-0.362221	-0.682407	-0.601182	0.251813			0
1582	1	17	73	189.2	20.393	128	62	74.45	3.6198	0	1	1	6	36	213.667	64	Parry Town	St. Ann	2132	480	6.86586	10	26.2172	No	0	1	0	0	5	1	1	2	6	169	1	0.469043	-1.45141	0.385391	-0.578494	19	1.22381	0.673817	-0.362221	-0.682407	-0.601182	0.251813			1
1583	0	17	59.3	161.4	22.764	124	68	80.2	3.3	0	1	1	6	37	156.451	65	Watt Town	St. Ann	1340	82	10.5058	13	52.3471	No	0	1	0	2	5	0	1	2	6	172	3	2.23881	-2.3961	0.763345	-0.334779	16	0.490418	2.86806	0.149419	-0.825315	0.00560607	2.68819			1
1584	1	16	67.6	177.9	21.3597	128	72	72.6	3.833	0	1	1	6	37	213.667	65	Watt Town	St. Ann	1340	82	10.5058	13	52.3471	No	0	1	0	2	5	1	1	2	6	172	3	2.23881	-2.3961	0.763345	-0.334779	16	0.490418	2.86806	0.149419	-0.825315	0.00560607	2.68819			0
1585	0	16	49.9	161	19.2508	120	68	63.6	2.6604	0	1	1	6	37	156.451	65	Watt Town	St. Ann	1340	82	10.5058	13	52.3471	No	0	1	0	2	5	0	1	2	6	172	3	2.23881	-2.3961	0.763345	-0.334779	16	0.490418	2.86806	0.149419	-0.825315	0.00560607	2.68819			1
1586	0	16	51.9	160.4	20.1724	124	68	71.9	3.4066	0	1	1	6	37	156.451	65	Watt Town	St. Ann	1340	82	10.5058	13	52.3471	No	0	1	0	2	5	0	1	2	6	172	3	2.23881	-2.3961	0.763345	-0.334779	16	0.490418	2.86806	0.149419	-0.825315	0.00560607	2.68819			0
1587	0	18	78.6	184.9	22.9905	122	70	86.9	3.4066	0	1	1	6	37	156.451	65	Alexandria	St. Ann	3233	113	7.55574	14	37.5139	No	0	0	0	1	5	0	1	2	6	154	1	0.30931	-1.67984	-0.0539505	-0.723103	15	0.245955	1.62245	-0.265251	-0.814184	-0.655949	0.133026			0
1588	1	17	76.4	180.2	23.5279	120	72	75.5	3.5132	0	1	1	6	37	213.667	65	Alexandria	St. Ann	3233	113	7.55574	14	37.5139	No	0	0	0	1	5	1	1	2	6	154	1	0.30931	-1.67984	-0.0539505	-0.723103	15	0.245955	1.62245	-0.265251	-0.814184	-0.655949	0.133026			1
1589	0	16	72.8	168.1	25.763	116	64	75.4	4.0462	0	0	3	6	37	156.451	65	Alexandria	St. Ann	3233	113	7.55574	14	37.5139	No	0	0	0	1	5	0	1	2	6	154	1	0.30931	-1.67984	-0.0539505	-0.723103	15	0.245955	1.62245	-0.265251	-0.814184	-0.655949	0.133026			1
1590	0	15	48.7	154.1	20.508	118	62	67.5	3.7264	0	0	1	6	37	156.451	65	Alexandria	St. Ann	3233	113	7.55574	14	37.5139	No	0	0	0	1	5	0	1	2	6	154	1	0.30931	-1.67984	-0.0539505	-0.723103	15	0.245955	1.62245	-0.265251	-0.814184	-0.655949	0.133026			0
1591	0	18	63.6	169.4	22.1631	122	70	76.9	3.5132	0	1	1	6	37	156.451	65	Alexandria	St. Ann	3233	113	7.55574	14	37.5139	No	0	0	0	1	5	0	1	2	6	154	1	0.30931	-1.67984	-0.0539505	-0.723103	15	0.245955	1.62245	-0.265251	-0.814184	-0.655949	0.133026			0
1592	1	19	78.3	177.7	24.7963	124	70	80.4	3.7264	0	1	1	6	37	213.667	65	Alexandria	St. Ann	3233	113	7.55574	14	37.5139	No	0	0	0	1	5	1	1	2	6	154	1	0.30931	-1.67984	-0.0539505	-0.723103	15	0.245955	1.62245	-0.265251	-0.814184	-0.655949	0.133026			1
1593	0	16	56.1	157.4	22.644	118	62	71.2	3.4066	0	0	1	6	37	156.451	65	Inverness	St. Ann	1368	132	6.76085	12	49.2061	No	0	1	0	0	5	0	1	2	6	164	1	0.730994	-2.53296	0.45392	-0.657516	17	0.73488	2.60429	-0.376982	-0.807362	-0.511369	1.64346			2
1594	0	16	55.1	160.7	21.3363	122	70	68.9	3.5132	0	1	1	6	37	156.451	65	Linton Park	St. Ann	666	27	5.61331	15	53.5106	No	0	0	0	0	5	0	1	2	6	165	0	0	-2.54458	-0.114035	-0.864457	14	0.0014929	2.96577	-0.538282	-0.845064	-0.762	0.821914			0
1595	0	15	54.4	171	18.604	118	68	64.8	3.5132	0	0	1	6	37	156.451	65	Inverness	St. Ann	1368	132	6.76085	12	49.2061	No	0	1	0	0	5	0	1	2	6	164	1	0.730994	-2.53296	0.45392	-0.657516	17	0.73488	2.60429	-0.376982	-0.807362	-0.511369	1.64346			0
1596	1	16	57.3	172.6	19.2342	120	68	68.4	2.6604	0	1	1	6	37	213.667	65	Linton Park	St. Ann	666	27	5.61331	15	53.5106	No	0	0	0	0	5	1	1	2	6	165	0	0	-2.54458	-0.114035	-0.864457	14	0.0014929	2.96577	-0.538282	-0.845064	-0.762	0.821914			0
1597	1	15	66.9	162.3	25.3974	122	70	82.8	3.6198	0	1	3	6	37	213.667	65	Linton Park	St. Ann	666	27	5.61331	15	53.5106	No	0	0	0	0	5	1	1	2	6	165	0	0	-2.54458	-0.114035	-0.864457	14	0.0014929	2.96577	-0.538282	-0.845064	-0.762	0.821914			1
1598	1	19	68.1	188.1	19.2473	120	68	70.3	3.5132	0	1	1	6	35	213.667	63	Cole Gate	St. Ann	2834	411	13.7804	13	20.5471	No	0	1	0	1	5	1	1	2	6	159	2	0.705716	-0.49678	0.37584	-0.717291	16	0.490418	0.197678	0.6097	-0.707182	-0.520036	0.0705777			1
1599	1	16	69.5	177.6	22.0343	122	72	75.3	3.5132	0	1	1	6	35	213.667	63	Ocho Rios	St. Ann	6112	255	9.88676	17	22.8364	No	0	5	6	2	5	1	1	2	6	168	13	2.12696	-0.43463	-0.470098	-0.0883083	12	-0.487432	0.389921	0.0624007	-0.763197	-0.0327408	-0.831048			1
1600	0	16	54.8	162.4	20.7782	122	72	68.2	3.5132	0	1	1	6	35	156.451	63	Ocho Rios	St. Ann	6112	255	9.88676	17	22.8364	No	0	5	6	2	5	0	1	2	6	168	13	2.12696	-0.43463	-0.470098	-0.0883083	12	-0.487432	0.389921	0.0624007	-0.763197	-0.0327408	-0.831048			1
1601	0	15	59.4	158.2	23.7341	138	70	75.2	3.833	4.2	1	1	6	35	156.451	63	Cole Gate	St. Ann	2834	411	13.7804	13	20.5471	No	0	1	0	1	5	0	1	2	6	159	2	0.705716	-0.49678	0.37584	-0.717291	16	0.490418	0.197678	0.6097	-0.707182	-0.520036	0.0705777			0
1602	0	17	52.5	164.4	19.4248	112	69	68.6	3.5132	0	0	1	6	35	156.451	63	Ocho Rios	St. Ann	6112	255	9.88676	17	22.8364	No	0	5	6	2	5	0	1	2	6	168	13	2.12696	-0.43463	-0.470098	-0.0883083	12	-0.487432	0.389921	0.0624007	-0.763197	-0.0327408	-0.831048			1
1603	1	17	62.1	177.5	19.7104	128	68	68.8	3.833	0	1	1	6	35	213.667	63	Ocho Rios	St. Ann	6112	255	9.88676	17	22.8364	No	0	5	6	2	5	1	1	2	6	168	13	2.12696	-0.43463	-0.470098	-0.0883083	12	-0.487432	0.389921	0.0624007	-0.763197	-0.0327408	-0.831048			0
1604	0	16	48.9	170.4	16.8411	116	64	61.4	3.833	3.9	0	2	6	35	156.451	63	Ocho Rios	St. Ann	6112	255	9.88676	17	22.8364	No	0	5	6	2	5	0	1	2	6	168	13	2.12696	-0.43463	-0.470098	-0.0883083	12	-0.487432	0.389921	0.0624007	-0.763197	-0.0327408	-0.831048			0
1605	1	15	46.8	158.7	18.582	120	70	55.2	3.6198	0	1	1	6	35	213.667	63	Ocho Rios	St. Ann	6112	255	9.88676	17	22.8364	No	0	5	6	2	5	1	1	2	6	168	13	2.12696	-0.43463	-0.470098	-0.0883083	12	-0.487432	0.389921	0.0624007	-0.763197	-0.0327408	-0.831048			0
1606	1	15	72.1	182	21.7667	128	68	80.3	3.1934	0	1	1	6	35	213.667	63	Ocho Rios	St. Ann	6112	255	9.88676	17	22.8364	No	0	5	6	2	5	1	1	2	6	168	13	2.12696	-0.43463	-0.470098	-0.0883083	12	-0.487432	0.389921	0.0624007	-0.763197	-0.0327408	-0.831048			0
1607	0	17	66	172.2	22.2576	112	68	79.4	3.5132	0	0	1	6	35	156.451	63	Ocho Rios	St. Ann	6112	255	9.88676	17	22.8364	No	0	5	6	2	5	0	1	2	6	168	13	2.12696	-0.43463	-0.470098	-0.0883083	12	-0.487432	0.389921	0.0624007	-0.763197	-0.0327408	-0.831048			1
1608	1	15	61.8	166.6	22.2658	112	70	77.6	3.6198	0	0	1	6	35	213.667	63	Ocho Rios	St. Ann	6112	255	9.88676	17	22.8364	No	0	5	6	2	5	1	1	2	6	168	13	2.12696	-0.43463	-0.470098	-0.0883083	12	-0.487432	0.389921	0.0624007	-0.763197	-0.0327408	-0.831048			1
1609	0	19	46	160.1	17.9463	120	68	59.6	4.1528	0	1	2	6	36	156.451	64	Ocho Rios	St. Ann	6112	255	9.88676	17	22.8364	No	0	5	6	2	5	0	1	2	6	168	13	2.12696	-0.43463	-0.470098	-0.0883083	12	-0.487432	0.389921	0.0624007	-0.763197	-0.0327408	-0.831048			1
1610	0	15	56.7	167.9	20.1132	124	68	72.5	3.1934	0	1	1	6	35	156.451	63	Ocho Rios	St. Ann	6112	255	9.88676	17	22.8364	No	0	5	6	2	5	0	1	2	6	168	13	2.12696	-0.43463	-0.470098	-0.0883083	12	-0.487432	0.389921	0.0624007	-0.763197	-0.0327408	-0.831048			1
1611	0	18	72.8	166.3	26.3237	128	69	79.3	3.5132	4.4	1	3	6	35	156.451	63	Ocho Rios	St. Ann	6112	255	9.88676	17	22.8364	No	0	5	6	2	5	0	1	2	6	168	13	2.12696	-0.43463	-0.470098	-0.0883083	12	-0.487432	0.389921	0.0624007	-0.763197	-0.0327408	-0.831048			0
1612	1	19	68.4	169.2	23.8922	134	68	72.9	3.5132	0	1	1	6	35	213.667	63	Ocho Rios	St. Ann	6112	255	9.88676	17	22.8364	No	0	5	6	2	5	1	1	2	6	168	13	2.12696	-0.43463	-0.470098	-0.0883083	12	-0.487432	0.389921	0.0624007	-0.763197	-0.0327408	-0.831048			0
1613	0	15	50.8	167.4	18.1281	118	70	63.3	3.6198	0	0	2	6	33	156.451	61	Great Pond	St. Ann	2054	1248	10.0809	14	13.1	No	0	0	1	0	5	0	1	2	6	162	1	0.486855	-0.036414	-0.143578	-0.568133	15	0.245955	-0.427686	0.0896888	-0.406644	-0.595075	-1.09376			1
1614	0	16	68.1	161.4	26.1421	124	72	83.2	3.3	0	1	3	6	33	156.451	61	Great Pond	St. Ann	2054	1248	10.0809	14	13.1	No	0	0	1	0	5	0	1	2	6	162	1	0.486855	-0.036414	-0.143578	-0.568133	15	0.245955	-0.427686	0.0896888	-0.406644	-0.595075	-1.09376			0
1615	0	15	40.8	153.9	17.2259	118	68	60.1	3.4066	0	0	2	6	33	156.451	61	Great Pond	St. Ann	2054	1248	10.0809	14	13.1	No	0	0	1	0	5	0	1	2	6	162	1	0.486855	-0.036414	-0.143578	-0.568133	15	0.245955	-0.427686	0.0896888	-0.406644	-0.595075	-1.09376			1
1616	0	18	49.5	168.4	17.455	120	67	64.1	3.5132	0	1	2	6	33	156.451	61	Great Pond	St. Ann	2054	1248	10.0809	14	13.1	No	0	0	1	0	5	0	1	2	6	162	1	0.486855	-0.036414	-0.143578	-0.568133	15	0.245955	-0.427686	0.0896888	-0.406644	-0.595075	-1.09376			1
1617	1	15	75.6	177.6	23.9682	122	72	83.4	3.6198	0	1	1	6	33	213.667	61	Great Pond	St. Ann	2054	1248	10.0809	14	13.1	No	0	0	1	0	5	1	1	2	6	162	1	0.486855	-0.036414	-0.143578	-0.568133	15	0.245955	-0.427686	0.0896888	-0.406644	-0.595075	-1.09376			1
1618	0	17	45.6	162	17.3754	118	64	62.3	2.3406	0	0	2	6	33	156.451	61	Great Pond	St. Ann	2054	1248	10.0809	14	13.1	No	0	0	1	0	5	0	1	2	6	162	1	0.486855	-0.036414	-0.143578	-0.568133	15	0.245955	-0.427686	0.0896888	-0.406644	-0.595075	-1.09376			0
1619	0	16	54.3	173.3	18.0802	120	70	49.8	3.7264	0	1	2	6	33	156.451	61	Great Pond	St. Ann	2054	1248	10.0809	14	13.1	No	0	0	1	0	5	0	1	2	6	162	1	0.486855	-0.036414	-0.143578	-0.568133	15	0.245955	-0.427686	0.0896888	-0.406644	-0.595075	-1.09376			2
1620	0	16	58.6	170.2	20.2292	124	68	72.6	3.7264	0	1	1	6	33	156.451	61	Great Pond	St. Ann	2054	1248	10.0809	14	13.1	No	0	0	1	0	5	0	1	2	6	162	1	0.486855	-0.036414	-0.143578	-0.568133	15	0.245955	-0.427686	0.0896888	-0.406644	-0.595075	-1.09376			1
1621	0	18	74	168	26.2188	122	68	87.9	3.7264	0	1	3	6	33	156.451	61	Great Pond	St. Ann	2054	1248	10.0809	14	13.1	No	0	0	1	0	5	0	1	2	6	162	1	0.486855	-0.036414	-0.143578	-0.568133	15	0.245955	-0.427686	0.0896888	-0.406644	-0.595075	-1.09376			2
1622	0	17	63.5	155	26.4308	120	70	79.4	3.5132	0	1	3	6	33	156.451	61	Great Pond	St. Ann	2054	1248	10.0809	14	13.1	No	0	0	1	0	5	0	1	2	6	162	1	0.486855	-0.036414	-0.143578	-0.568133	15	0.245955	-0.427686	0.0896888	-0.406644	-0.595075	-1.09376			1
1623	1	15	75.3	165	27.6584	124	64	85.8	3.6198	0	1	3	6	33	213.667	61	Cole Gate	St. Ann	2834	411	13.7804	13	20.5471	No	0	1	0	1	5	1	1	2	6	159	2	0.705716	-0.49678	0.37584	-0.717291	16	0.490418	0.197678	0.6097	-0.707182	-0.520036	0.0705777			2
1624	1	16	52.3	161	20.1767	122	71	67.5	3.4066	0	1	1	6	33	213.667	61	Cole Gate	St. Ann	2834	411	13.7804	13	20.5471	No	0	1	0	1	5	1	1	2	6	159	2	0.705716	-0.49678	0.37584	-0.717291	16	0.490418	0.197678	0.6097	-0.707182	-0.520036	0.0705777			0
1625	1	15	54.4	177.1	17.3445	120	68	75.5	2.6604	0	1	2	6	33	213.667	61	Cole Gate	St. Ann	2834	411	13.7804	13	20.5471	No	0	1	0	1	5	1	1	2	6	159	2	0.705716	-0.49678	0.37584	-0.717291	16	0.490418	0.197678	0.6097	-0.707182	-0.520036	0.0705777			0
1626	1	15	56.4	177.1	17.9822	124	68	74.3	3.4066	0	1	2	6	33	213.667	61	Cole Gate	St. Ann	2834	411	13.7804	13	20.5471	No	0	1	0	1	5	1	1	2	6	159	2	0.705716	-0.49678	0.37584	-0.717291	16	0.490418	0.197678	0.6097	-0.707182	-0.520036	0.0705777			1
1627	1	16	58.3	169.1	20.3883	124	68	73.5	3.5132	0	1	1	6	33	213.667	61	Great Pond	St. Ann	2054	1248	10.0809	14	13.1	No	0	0	1	0	5	1	1	2	6	162	1	0.486855	-0.036414	-0.143578	-0.568133	15	0.245955	-0.427686	0.0896888	-0.406644	-0.595075	-1.09376			1
1628	0	15	80	164.2	29.6718	126	58	77.4	2.234	0	1	3	6	34	156.451	62	Browns Town	St. Ann	17196	203	9.96499	16	28.5056	No	0	1	5	4	5	0	1	2	6	157	10	0.581531	-0.855636	-0.314578	-0.647451	13	-0.24297	0.865986	0.0733974	-0.781868	-0.562614	-0.648069			1
1629	1	15	51.3	167.9	18.1977	110	70	68.25	3.9396	0	0	2	6	34	213.667	62	Browns Town	St. Ann	17196	203	9.96499	16	28.5056	No	0	1	5	4	5	1	1	2	6	157	10	0.581531	-0.855636	-0.314578	-0.647451	13	-0.24297	0.865986	0.0733974	-0.781868	-0.562614	-0.648069			0
1630	1	17	70.7	184.8	20.7022	134	70	76.25	3.6198	0	1	1	6	34	213.667	62	Browns Town	St. Ann	17196	203	9.96499	16	28.5056	No	0	1	5	4	5	1	1	2	6	157	10	0.581531	-0.855636	-0.314578	-0.647451	13	-0.24297	0.865986	0.0733974	-0.781868	-0.562614	-0.648069			2
1631	1	16	56.4	162.7	21.3061	138	60	66.5	4.0462	0	1	1	6	34	213.667	62	Gibraltar	St. Ann	2383	67	7.74011	14	47.2869	No	0	0	0	0	5	1	1	2	6	161	0	0	-2.19772	0.114276	-0.908189	15	0.245955	2.44313	-0.239335	-0.830701	-0.762	0.857052			2
1632	0	18	45.2	158.6	17.9693	111	50	62.2	3.5132	0	0	2	6	34	156.451	62	Gibraltar	St. Ann	2383	67	7.74011	14	47.2869	No	0	0	0	0	5	0	1	2	6	161	0	0	-2.19772	0.114276	-0.908189	15	0.245955	2.44313	-0.239335	-0.830701	-0.762	0.857052			2
1633	0	15	59.7	163.7	22.278	116	58	65.3	5.0056	0	0	1	6	34	156.451	62	Gibraltar	St. Ann	2383	67	7.74011	14	47.2869	No	0	0	0	0	5	0	1	2	6	161	0	0	-2.19772	0.114276	-0.908189	15	0.245955	2.44313	-0.239335	-0.830701	-0.762	0.857052			1
1634	1	16	72.7	182.3	21.8757	120	50	76.3	2.5538	0	1	1	6	34	213.667	62	Gibraltar	St. Ann	2383	67	7.74011	14	47.2869	No	0	0	0	0	5	1	1	2	6	161	0	0	-2.19772	0.114276	-0.908189	15	0.245955	2.44313	-0.239335	-0.830701	-0.762	0.857052			2
1635	0	15	61.6	164.3	22.8195	112	56	74.7	3.833	0	0	1	6	34	156.451	62	Browns Town	St. Ann	17196	203	9.96499	16	28.5056	No	0	1	5	4	5	0	1	2	6	157	10	0.581531	-0.855636	-0.314578	-0.647451	13	-0.24297	0.865986	0.0733974	-0.781868	-0.562614	-0.648069			0
1636	0	17	59.5	165.3	21.7757	122	56	68.9	3.833	0	1	1	6	34	156.451	62	Browns Town	St. Ann	17196	203	9.96499	16	28.5056	No	0	1	5	4	5	0	1	2	6	157	10	0.581531	-0.855636	-0.314578	-0.647451	13	-0.24297	0.865986	0.0733974	-0.781868	-0.562614	-0.648069			1
1637	0	18	65.6	169.8	22.7525	124	70	78.2	4.6858	0	1	1	6	34	156.451	62	Browns Town	St. Ann	17196	203	9.96499	16	28.5056	No	0	1	5	4	5	0	1	2	6	157	10	0.581531	-0.855636	-0.314578	-0.647451	13	-0.24297	0.865986	0.0733974	-0.781868	-0.562614	-0.648069			0
1638	0	17	86	166.4	31.0593	120	68	97.3	4.0462	0	1	4	6	34	156.451	62	Browns Town	St. Ann	17196	203	9.96499	16	28.5056	No	0	1	5	4	5	0	1	2	6	157	10	0.581531	-0.855636	-0.314578	-0.647451	13	-0.24297	0.865986	0.0733974	-0.781868	-0.562614	-0.648069			0
1639	1	17	82.2	174.2	27.0879	140	70	85.3	4.0462	4.2	1	3	6	34	213.667	62	Browns Town	St. Ann	17196	203	9.96499	16	28.5056	No	0	1	5	4	5	1	1	2	6	157	10	0.581531	-0.855636	-0.314578	-0.647451	13	-0.24297	0.865986	0.0733974	-0.781868	-0.562614	-0.648069			0
[truncated: 981 more rows]
[truncated: 63 more columns]
